# Supplementary material for: A European Multi Lake Survey dataset of environmental variables, phytoplankton pigments and cyanotoxins
Source: Sci Data. 2018 Oct 23;5:180226. doi: 10.1038/sdata.2018.226 (PMC6198753; doi:10.1038/sdata.2018.226)
Supplement: Supplementary file 1 [file sdata2018226-isa1.zip]

Archive with 6 entries (6 files):
- i_Investigation.txt
- s_Mantzouk_study.txt
- a_Mantzouk_nutrients.txt
- a_Mantzouk_pigment_analysis.txt
- a_Mantzouk_cyanotoxin.txt
- a_Mantzouk_thermocline.txt
