# Supplementary material for: A European Multi Lake Survey dataset of environmental variables, phytoplankton pigments and cyanotoxins
Source: Sci Data. 2018 Oct 23;5:180226. doi: 10.1038/sdata.2018.226 (PMC6198753; doi:10.1038/sdata.2018.226)
Supplement: Supplementary file 1 [file sdata2018226-isa1.zip › i_Investigation.txt]

# Investigation File generated for Scientific Data with Investigation File Authoring Tool version 0.1.0 on 13/09/2018 - This metadata file is CC0
ONTOLOGY SOURCE REFERENCE
Term Source Name	GAZ	UO	ERO	OBI	ENVO	NCIT	EFO	BAO	CHEBI	MMO	CHMO
Term Source File	http://data.bioontology.org/ontologies/GAZ	http://data.bioontology.org/ontologies/UO	http://data.bioontology.org/ontologies/ERO	http://data.bioontology.org/ontologies/OBI	http://data.bioontology.org/ontologies/ENVO	http://data.bioontology.org/ontologies/NCIT	http://data.bioontology.org/ontologies/EFO	http://data.bioontology.org/ontologies/BAO	http://data.bioontology.org/ontologies/CHEBI	http://data.bioontology.org/ontologies/MMO	http://data.bioontology.org/ontologies/CHMO
Term Source Version	$Revision: 1.512 $	2013-08-02	2013-08-02	2014-08-18		17.06d	2.99	2.0	153	2.27	releases/2014-11-20
Term Source Description	Gazetteer	Units of Measurement Ontology	Eagle-I Research Resource Ontology	Ontology for Biomedical Investigations	Environment Ontology	National Cancer Institute Thesaurus	Experimental Factor Ontology	BioAssay Ontology	Chemical Entities of Biological Interest Ontology	Measurement Method Ontology	Chemical Methods Ontology
INVESTIGATION
Investigation Identifier
Investigation Title
Investigation Description
Investigation Submission Date
Investigation Public Release Date
INVESTIGATION PUBLICATIONS
Investigation PubMed ID
Investigation Publication DOI
Investigation Publication Author List
Investigation Publication Title
Investigation Publication Status
Investigation Publication Status Term Accession Number
Investigation Publication Status Term Source REF
INVESTIGATION CONTACTS
Investigation Person Last Name
Investigation Person Mid Initials
Investigation Person First Name
Investigation Person Address
Investigation Person Phone
Investigation Person Fax
Investigation Person Email
Investigation Person Affiliation
Investigation Person Roles
Investigation Person Roles Term Accession Number
Investigation Person Roles Term Source REF
STUDY
Study Identifier	10.1038/sdata.2018.226
Study Title	A European Multi Lake Survey dataset of environmental variables, phytoplankton pigments and cyanotoxins
Study Submission Date	25/04/2018
Study Public Release Date	23/10/2018
Study Description	http://www.nature.com/articles/sdata2018226#abstract
Study File Name	s_Mantzouk_study.txt
Comment[Subject Keywords]	/;/;//
Comment[Manuscript Licence]	CC BY-4.0
Comment[Experimental Metadata Licence]	CC0
Comment[Supplementary Information File Name]	
Comment[Supplementary Information File Type]	x-zip-compressed
Comment[Supplementary Information File URL]	http://www.nature.com/articles/sdata2018226#supplementary-information
Comment[Data Repository]	Environmental Data Initiative
Comment[Data Record Accession]	doi:10.6073/pasta/dabc352040fa58284f78883fa9debe37
Comment[Data Record URI]	https://doi.org/10.6073/pasta/dabc352040fa58284f78883fa9debe37
STUDY DESIGN DESCRIPTORS
Study Design Type	database creation objective	data analysis objective	observation design
Study Design Type Term Accession Number	http://www.ebi.ac.uk/efo/swo/SWO_0000509	ERO:0100036	OBI:0300311
Study Design Type Term Source REF	ERO	ERO	OBI
STUDY PUBLICATIONS
Study PubMed ID	""
Study Publication DOI	doi:10.3390/toxins10040156
Study Publication Author List	""
Study Publication Title	Temperature effects explain continental scale distribution of cyanobacterial toxins
Study Publication Status	published
Study Publication Status Term Accession Number	
Study Publication Status Term Source REF	
STUDY FACTORS
Study Factor Name	lake	country
Study Factor Type	lake	Country
Study Factor Type Term Accession Number	ENVO:00000020	NCIT:C25464
Study Factor Type Term Source REF	ENVO	NCIT
STUDY ASSAYS
Study Assay Measurement Type	nutrient	biological pigment	cyanotoxin	thermocline
Study Assay Measurement Type Term Accession Number	CHEBI:33284	CHEBI:26130	CHEBI:88048	ENVO:00002269
Study Assay Measurement Type Term Source REF	EFO	BAO	CHEBI	ENVO
Study Assay Technology Type	data acquisition system	high performance liquid chromatography	high performance liquid chromatography-mass spectrometry	data acquisition system
Study Assay Technology Type Term Accession Number	ERO:0000948	ERO:0000185	MMO:0000537	ERO:0000948
Study Assay Technology Type Term Source REF	ERO	ERO	MMO	ERO
Study Assay Technology Platform	Skalar Analytical BV	Shimadzu HPLC	Martin Christ Gefriertrocknungsanlagen GmbH Alpha 1-2 LD; Agilent 1200 LC and 6410A QQQ; Agilent 2900 series HPLC system	""
Study Assay File Name	a_Mantzouk_nutrients.txt	a_Mantzouk_pigment_analysis.txt	a_Mantzouk_cyanotoxin.txt	a_Mantzouk_thermocline.txt
STUDY PROTOCOLS
Study Protocol Name	Organization	Total and Dissolved Nutrients	Pigment analysis	Cyanotoxin analysis 	Microcystins and nodularin analysis	Cylindrospermopsin and anatoxin analysis	Temperature and Secchi depth 	Integrated water sample
Study Protocol Type	Preparation	measurement of concentration	liquid chromatography 	high performance liquid chromatography-mass spectrometry	high performance liquid chromatography-mass spectrometry	high performance liquid chromatography-mass spectrometry	data acquisition system	sample collection protocol
Study Protocol Type Term Accession Number	NCIT:C25625	CHMO:0002814	ERO:0001500	MMO:0000537	MMO:0000537	MMO:0000537	ERO:0000948	http://www.ebi.ac.uk/efo/EFO_0005518
Study Protocol Type Term Source REF	NCIT	CHMO	ERO	MMO	MMO	MMO	ERO	EFO
Study Protocol Description								
Study Protocol URI	""	""	""	""	""	""	""	""
Study Protocol Version								
Study Protocol Parameters Name	""	instrument; manufacturer	instrument; manufacturer	instrument; manufacturer	instrument; manufacturer	instrument; manufacturer	""	""
Study Protocol Parameters Name Term Accession Number	""	""	""	""	""	""	""	""
Study Protocol Parameters Name Term Source REF	""	""	""	""	""	""	""	""
Study Protocol Components Name	""	""	""	""	""	""	""	""
Study Protocol Components Type	""	""	""	""	""	""	""	""
Study Protocol Components Type Term Accession Number	""	""	""	""	""	""	""	""
Study Protocol Components Type Term Source REF	""	""	""	""	""	""	""	""
STUDY CONTACTS
Study Person Last Name	Mantzouki	Campbell	van Loon	Visser	Konstantinou	Antoniou	Giuliani	Machado-Vieira	Gurjão de Oliveira	Maronić	Stević	Pfeiffer	Vucelić	Žutinić	Udovič	Plenković-Moraj	Tsiarta	Bláha	Geriš	Fránková	Christoffersen	Warming	Feldmann	Laas	Panksep	Tuvikene	Kangro	Häggqvist	Salmi	Arvola	Fastner	Straile	Rothhaupt	Fonvielle	Grossart	Avagianos	Kaloudis	Triantis	Zervou	Hiskia	Gkelis	Panou	McCarthy	Perello	Obertegger	Boscaini	Flaim	Salmaso	Cerasino	Koreivienė	Karosienė	Kasperovičienė	Savadova	Vitonytė	Haande	Skjelbred	Grabowska	Karpowicz	Chmura	Nawrocka	Kobos	Mazur-Marzec	Alcaraz-Párraga	Wilk-Woźniak	Krztoń	Walusiak	Gagala	Mankiewicz-Boczek	Toporowska	Pawlik-Skowronska	Niedźwiecki	Pęczuła	Napiórkowska-Krzebietke	Dunalska	Sieńska	Szymański	Kruk	Budzyńska	Goldyn	Kozak	Rosińska	Szeląg-Wasielewska	Domek	Jakubowska-Krepska	Kwasizur	Messyasz	Pełechata	Pełechaty	Kokocinski	Madrecka	Kostrzewska-Szlakowska	Frąk	Bańkowska-Sobczak	Wasilewicz	Ochocka	Pasztaleniec	Jasser	Antão-Geraldes	Leira	Hernández	Vasconcelos	Morais	Vale	Raposeiro	Gonçalves	Aleksovski	Krstić	Nemova	Drastichova	Chomova	Remec-Rekar	Elersek	Delgado-Martín	García	Cereijo	Gomà	Trapote	Vegas-Vilarrúbia	Obrador	García-Murcia	Real	Romans	Noguero-Ribes	Duque	Fernández-Morán	Úbeda	Gálvez	Marcé	Catalán	Pérez-Martínez	Ramos-Rodríguez	Cillero-Castro	Moreno-Ostos	Blanco	Rodríguez	Montes-Pérez	Palomino	Rodríguez-Pérez	Carballeira	Camacho	Picazo	Rochera	Santamans	Ferriol	Romo	Soria	Hansson	Urrutia-Cordero	Özen	Bravo	Buck	Colom-Montero	Mustonen	Pierson	Yang	M. H. Verspagen	de Senerpont Domis	Seelen	Teurlincx	Verstijnen	Lürling	Maliaka	Faassen	Latour	Carey	W. Paerl	Torokne	Karan	Demir	Beklioğlu	Filiz	E. Levi	Iskin	Bezirci	Tavşanoğlu	Çelik	Özhan	Karakaya	Koçer	Yilmaz	Maraşlıoğlu	Fakioglu	Soylu	Yağcı	Çınar	Çapkın	Yağcı	Cesur	Bilgin	Bulut	Uysal	Köker	Akçaalan	Albay	Alp	Özkan	Sevindik	Tunca	Önem	Richardson	Edwards	Bergkemper	O'Leary	Beirne	Cromie	Ibelings
Study Person First Name	Evanthia	James	Emiel	Petra	Iosif	Maria	Grégory	Danielle	Alinne	Dubravka Špoljarić	Filip	Tanja Žuna	Itana Bokan	Petar	Marija Gligora	Anđelka	Nikoletta	Luděk	Rodan	Markéta	Kirsten Seestern	Trine Perlt	Tõnu	Alo	Kristel	Lea	Kersti	Kerstin	Pauliina	Lauri	Jutta	Dietmar	Karl-Otto	Jeremy	Hans-Peter	Christos	Triantafyllos	Theodoros	Sevasti-Kiriaki	Anastasia	Spyros	Manthos	Valerie	Victor C.	Ulrike	Adriano	Giovanna	Nico	Leonardo	Judita	Jūratė	Jūratė	Ksenija	Irma	Sigrid	Birger	Magdalena	Maciej	Damian	Lidia	Justyna	Hanna	Pablo	Elżbieta	Wojciech	Edward	Ilona	Joana	Magdalena	Barbara	Michał	Wojciech	Agnieszka	Julita	Justyna	Daniel	Marek	Agnieszka	Ryszard	Anna	Joanna	Elżbieta	Piotr	Natalia	Kinga	Beata	Aleksandra	Mariusz	Mikolaj	Beata	Iwona	Magdalena	Agnieszka	Michał	Agnieszka	Agnieszka	Iwona	Ana M.	Manel	Armand	Vitor	João	Micaela	Pedro M.	Vítor	Boris	Svetislav	Hana	Iveta	Lucia	Spela	Tina	Jordi	David	Jose Luís	Joan	Mari Carmen	Teresa	Biel	Ana	Monserrat	Elvira	Jordi	David Parreño	Elísabeth	Bárbara	José Ángel	Rafael	Núria	Carmen	Eloísa	Carmen	Enrique	José María	Valeriano	Jorge Juan	Roberto L.	Estela	Rafael	Antonio	Antonio	Carlos	Anna C.	Carmen	Susana	Juan Miguel	Lars-Anders	Pablo	Arda	Andrea G.	Moritz	William	Kristiina	Don	Yang	Jolanda	Lisette N.	Laura	Sven	Yvon	Miquel	Valentini	Elisabeth J.	Delphine	Cayelan C.	Hans	Andrea	Tünay	Nilsun	Meryem	Nur	Eti	Uğur	Gizem	Ülkü Nihan	Kemal	Koray	Nusret	Mehmet Ali Turan	Mete	Faruk	Özden	Elif Neyran	Meral Apaydın	Şakir	Kadir	Abdulkadir	Mehmet	Fuat	Cafer	Rahmi	Latife	Reyhan	Meriç	Mehmet Tahir	Korhan	Tuğba Ongun	Hatice	Burçin	Jessica	Christine	Victoria	Sarah	Eilish	Hannah	Bastiaan W.
Study Person Mid Initials																																																																																																																																																																																																														
Study Person Email	Evanthia.Mantzouki@unige.ch	""	""	""	""	""	""	""	""	""	""	""	""	""	""	""	""	""	""	""	""	""	""	""	""	""	""	""	""	""	""	""	""	""	""	""	""	""	""	""	""	""	""	""	""	""	""	""	""	""	""	""	""	""	""	""	""	""	""	""	""	""	""	""	""	""	""	""	""	""	""	""	""	""	""	""	""	""	""	""	""	""	""	""	""	""	""	""	""	""	""	""	""	""	""	""	""	""	""	""	""	""	""	""	""	""	""	""	""	""	""	""	""	""	""	""	""	""	""	""	""	""	""	""	""	""	""	""	""	""	""	""	""	""	""	""	""	""	""	""	""	""	""	""	""	""	""	""	""	""	""	""	""	""	""	""	""	""	""	""	""	""	""	""	""	""	""	""	""	""	""	""	""	""	""	""	""	""	""	""	""	""	""	""	""	""	""	""	""	""	""	""	""	""	""	""	""	""	""	""	""	""	""	""	""	""
Study Person Phone																																																																																																																																																																																																														
Study Person Fax																																																																																																																																																																																																														
Study Person Address																																																																																																																																																																																																														
Study Person Affiliation	Department F.-A. Forel for Environmental and Aquatic Sciences, University of Geneva, 1205 Geneva, Switzerland	Institute of Biology, Leiden University, 2333 BE Leiden, The Netherlands	Department of Freshwater and Marine Ecology, University of Amsterdam, 1090 GE Amsterdam, Netherlands	Department of Freshwater and Marine Ecology, University of Amsterdam, 1090 GE Amsterdam, Netherlands	Department of Environmental Science and Technology, Cyprus University of Technology, 3036 Lemesos, Cyprus	Department of Environmental Science and Technology, Cyprus University of Technology, 3036 Lemesos, Cyprus	Institute for Environmental Sciences - GRID, University of Geneva, 1211 Geneva, Switzerland	Departamento de Sistemática e Ecologia, Universidade Federal da Paraíba, 58059-970 Paraíba, Brasil	Departamento de Sistemática e Ecologia, Universidade Federal da Paraíba, 58059-970 Paraíba, Brasil	Department of Biology, Josip Juraj Strossmayer University of Osijek, 31000 Osijek, Croatia	Department of Biology, Josip Juraj Strossmayer University of Osijek, 31000 Osijek, Croatia	Department of Biology, Josip Juraj Strossmayer University of Osijek, 31000 Osijek, Croatia	Department for Ecotoxicology, Teaching Institute of Public Health of Primorje-Gorski Kotar County, 51000 Rijeka, Croatia	Department of Biology, Faculty of Science, University of Zagreb, 10000 Zagreb, Croatia	Department of Biology, Faculty of Science, University of Zagreb, 10000 Zagreb, Croatia	Department of Biology, Faculty of Science, University of Zagreb, 10000 Zagreb, Croatia	Department of Environmental Science and Technology, Cyprus University of Technology, 3036 Lemesos, Cyprus	RECETOX, Faculty of Science, Masaryk University, 62500 Brno, Czech Republic	Department of Hydrobiology, Morava Board Authority, 60200 Brno, Czech Republic	Laboratory of Paleoecology, Institute of Botany, The Czech Academy of Sciences, 60200 Brno, Czech Republic	Freshwater Biological Laboratory, Department of Biology, University of Copenhagen, 2100 Copenhagen, Denmark	Freshwater Biological Laboratory, Department of Biology, University of Copenhagen, 2100 Copenhagen, Denmark	Institute of Agricultural and Environmental Sciences, Estonian University of Life Sciences, 51014 Tartu, Estonia	Institute of Agricultural and Environmental Sciences, Estonian University of Life Sciences, 51014 Tartu, Estonia	Institute of Agricultural and Environmental Sciences, Estonian University of Life Sciences, 51014 Tartu, Estonia	Institute of Agricultural and Environmental Sciences, Estonian University of Life Sciences, 51014 Tartu, Estonia	Institute of Agricultural and Environmental Sciences, Estonian University of Life Sciences, 51014 Tartu, Estonia	Department of Science and Engineering, Åbo Akademi University, 20520 Åbo, Finland	Department of Biological and Environmental Science, University of Jyväskylä, 40014 Jyväskylä, Finland	Lammi Biological Station, University of Helsinki, 16900 Lammi, Finland	German Environment Agency, Unit Drinking Water Resources and Water Treatment, Corrensplatz 1, 14195 Berlin, Germany	Department of Biology, Limnological Institute, University of Konstanz, 78464 Konstanz, Germany	Department of Biology, Limnological Institute, University of Konstanz, 78464 Konstanz, Germany	Department of Experimental Limnology, Leibniz Institute of Freshwater Ecology and Inland Fisheries, 16775 Stechlin, Germany	Department of Experimental Limnology, Leibniz Institute of Freshwater Ecology and Inland Fisheries, 16775 Stechlin, Germany	Water Quality Department, Athens Water Supply and Sewerage Company, 11146 Athens, Greece	Water Quality Department, Athens Water Supply and Sewerage Company, 11146 Athens, Greece	Institute of Nanoscience and Nanotechnology, National Center for Scientific Research «DEMOKRITOS», 15341 Attiki, Greece	Institute of Nanoscience and Nanotechnology, National Center for Scientific Research «DEMOKRITOS», 15341 Attiki, Greece	Institute of Nanoscience and Nanotechnology, National Center for Scientific Research «DEMOKRITOS», 15341 Attiki, Greece	Department of Botany, Aristotle University of Thessaloniki, 54124 Thessaloniki, Greece	Department of Botany, Aristotle University of Thessaloniki, 54124 Thessaloniki, Greece	Centre for Freshwater and Environmental Studies, Dundalk Institute of Technology, A91 K584 Dundalk, Ireland	Centre for Freshwater and Environmental Studies, Dundalk Institute of Technology, A91 K584 Dundalk, Ireland	Department of Sustainable Ecosystems and Bioresources, Fondazione Edmund Mach, 38010 San Michele all’Adige, Italy	Department of Sustainable Ecosystems and Bioresources, Fondazione Edmund Mach, 38010 San Michele all’Adige, Italy	Department of Sustainable Ecosystems and Bioresources, Fondazione Edmund Mach, 38010 San Michele all’Adige, Italy	Department of Sustainable Ecosystems and Bioresources, Fondazione Edmund Mach, 38010 San Michele all’Adige, Italy	Department of Sustainable Ecosystems and Bioresources, Fondazione Edmund Mach, 38010 San Michele all’Adige, Italy	Institute of Botany, Nature Research Centre, Vilnius 08412, Lithuania	Institute of Botany, Nature Research Centre, Vilnius 08412, Lithuania	Institute of Botany, Nature Research Centre, Vilnius 08412, Lithuania	Institute of Botany, Nature Research Centre, Vilnius 08412, Lithuania	Institute of Botany, Nature Research Centre, Vilnius 08412, Lithuania	Department of Freshwater Ecology, Norwegian Institute for Water Research, 0349 Oslo, Norway	Department of Freshwater Ecology, Norwegian Institute for Water Research, 0349 Oslo, Norway	Department of Hydrobiology, University of Bialystok, 15245 Bialystok, Poland	Department of Hydrobiology, University of Bialystok, 15245 Bialystok, Poland	Institute of Environmental Protection and Engineering, University of Bielsko-Biala, 43309 Bielsko-Biala, Poland	Institute of Technology, The State University of Applied Sciences, 82300 Elblag, Poland	Department of Marine Biotechnology, University of Gdansk, 81378 Gdynia, Poland	Department of Marine Biotechnology, University of Gdansk, 81378 Gdynia, Poland	Department of Animal Biology, Plant Biology and Ecology, University of Jaen, 23701 Jaen, Spain	Institute of Nature Conservation, Polish Academy of Sciences, 31-120 Krakow, Poland	Institute of Nature Conservation, Polish Academy of Sciences, 31-120 Krakow, Poland	Institute of Nature Conservation, Polish Academy of Sciences, 31-120 Krakow, Poland	European Regional Centre for Ecohydrology of the Polish Academy of Sciences, 90364 Lodz, Poland	European Regional Centre for Ecohydrology of the Polish Academy of Sciences, 90364 Lodz, Poland	Department of Hydrobiology and Protection of Ecosystems, University of Life Sciences in Lublin, 20262 Lublin, Poland	Department of Hydrobiology and Protection of Ecosystems, University of Life Sciences in Lublin, 20262 Lublin, Poland	Department of Hydrobiology and Protection of Ecosystems, University of Life Sciences in Lublin, 20262 Lublin, Poland	Department of Hydrobiology and Protection of Ecosystems, University of Life Sciences in Lublin, 20262 Lublin, Poland	Department of Icthyology, Hydrobiology and Aquatic Ecology, Inland Fisheries Institute, 10719 Olsztyn, Poland	Department of Water Protection Engineering, University of Warmia and Mazury, 10-720 Olsztyn, Poland	Department of Water Protection Engineering, University of Warmia and Mazury, 10-720 Olsztyn, Poland	Department of Water Protection Engineering, University of Warmia and Mazury, 10-720 Olsztyn, Poland	Department of Tourism, Recreation and Ecology, University of Warmia and Mazury, 10-720 Olsztyn, Poland	Department of Water Protection, Adam Mickiewicz University, 61614 Poznan, Poland	Department of Water Protection, Adam Mickiewicz University, 61614 Poznan, Poland	Department of Water Protection, Adam Mickiewicz University, 61614 Poznan, Poland	Department of Water Protection, Adam Mickiewicz University, 61614 Poznan, Poland	Department of Water Protection, Adam Mickiewicz University, 61614 Poznan, Poland	Department of Water Protection, Adam Mickiewicz University, 61614 Poznan, Poland	Department of Water Protection, Adam Mickiewicz University, 61614 Poznan, Poland	Department of Hydrobiology, Adam Mickiewicz University, 61614 Poznan, Poland	Department of Hydrobiology, Adam Mickiewicz University, 61614 Poznan, Poland	Department of Hydrobiology, Adam Mickiewicz University, 61614 Poznan, Poland	Department of Hydrobiology, Adam Mickiewicz University, 61614 Poznan, Poland	Department of Hydrobiology, Adam Mickiewicz University, 61614 Poznan, Poland	Institute of Environmental Engineering, Poznan University of Technology, 60965 Poznan, Poland	Faculty of Biology, University of Warsaw, 02-096 Warsaw, Poland	Department of Environmental Improvement, Faculty of Civil and Environmental Engineering, Warsaw University of Life Sciences—SGGW, 02-787 Warsaw, Poland	Department of Hydraulic Engineering, Faculty of Civil and Environmental Engineering, Warsaw University of Life Sciences—SGGW, 02-787 Warsaw, Poland	Department of Hydraulic Engineering, Faculty of Civil and Environmental Engineering, Warsaw University of Life Sciences—SGGW, 02-787 Warsaw, Poland	Department of Freshwater Protection, Institute of Environmental Protection- National Research Institute, 01-692 Warsaw, Poland	Department of Freshwater Protection, Institute of Environmental Protection- National Research Institute, 01-692 Warsaw, Poland	Department of Plant Ecology and Environmental Conservation, Faculty of Biology, University of Warsaw, 02-089 Warsaw, Poland	Centro de Investigação da Montanha, Instituto Politécnico de Bragança, Campus de Santa Apolónia 5300-253 Bragança, Portugal	Instituto Dom Luiz, University of Lisbon, 1749016 Lisbon, Portugal	Institute of Earth Sciences Jaume Almera, ICTJA, CSIC, 08028 Barcelona, Spain	Interdisciplinary Centre of Marine and Environmental Research (CIIMAR) and University of Porto, 4450-208 Matosinhos, Portugal	Interdisciplinary Centre of Marine and Environmental Research (CIIMAR) and University of Porto, 4450-208 Matosinhos, Portugal	Interdisciplinary Centre of Marine and Environmental Research (CIIMAR) and University of Porto, 4450-208 Matosinhos, Portugal	Research Center in Biodiversity and Genetic Resources (CIBIO-Azores), InBIO Associated Laboratory, Faculty of Sciences and Technology, University of the Azores, 9501-801 Ponta Delgada, Portugal	Research Center in Biodiversity and Genetic Resources (CIBIO-Azores), InBIO Associated Laboratory, Faculty of Sciences and Technology, University of the Azores, 9501-801 Ponta Delgada, Portugal	Faculty of Natural Sciences and Mathematics, SS Cyril and Methodius University, 1000 Skopje, Macedonia	Faculty of Natural Sciences and Mathematics, SS Cyril and Methodius University, 1000 Skopje, Macedonia	National Reference Center for Hydrobiology, Public Health Authority of the Slovak Republic, 82645 Bratislava, Slovakia	National Reference Center for Hydrobiology, Public Health Authority of the Slovak Republic, 82645 Bratislava, Slovakia	National Reference Center for Hydrobiology, Public Health Authority of the Slovak Republic, 82645 Bratislava, Slovakia	Department of Water Quality, Slovenian Environmental Agency, 1000 Ljubljana, Slovenia	Department of Genetic Toxicology and Cancer Biology, National Institute of Biology, 1000 Ljubljana, Slovenia	Department of Civil Engineering, University of A Coruña, 15192 A  Coruña, Spain	Department of Civil Engineering, University of A Coruña, 15192 A  Coruña, Spain	Department of Civil Engineering, University of A Coruña, 15192 A  Coruña, Spain	Department of Evolutionary Biology, Ecology, and Environmental Sciences, University of Barcelona, 08028 Barcelona, Spain	Department of Evolutionary Biology, Ecology, and Environmental Sciences, University of Barcelona, 08028 Barcelona, Spain	Department of Evolutionary Biology, Ecology, and Environmental Sciences, University of Barcelona, 08028 Barcelona, Spain	Department of Evolutionary Biology, Ecology, and Environmental Sciences, University of Barcelona, 08028 Barcelona, Spain	Department of Limnology and Water Quality, AECOM U.R.S, 08036 Barcelona, Spain	Department of Limnology and Water Quality, AECOM U.R.S, 08036 Barcelona, Spain	Department of Limnology and Water Quality, AECOM U.R.S, 08036 Barcelona, Spain	Department of Limnology and Water Quality, AECOM U.R.S, 08036 Barcelona, Spain	Department of Limnology and Water Quality, AECOM U.R.S, 08036 Barcelona, Spain	Department of Limnology and Water Quality, AECOM U.R.S, 08036 Barcelona, Spain	Department of Biology, University of Cádiz, 11510 Puerto Real, Cádiz, Spain	Department of Biology, University of Cádiz, 11510 Puerto Real, Cádiz, Spain	Catalan Institute for Water Research (ICRA), 17003 Girona, Spain	Catalan Institute for Water Research (ICRA), 17003 Girona, Spain	Department of Ecology, University of Granada, 18071 Granada, Spain	Department of Ecology, University of Granada, 18071 Granada, Spain	R&D Department Environmental Engineering, 3edata, 27004 Lugo, Spain	Department of Ecology, University of Malaga, 29071 Malaga, Spain	Department of Ecology, University of Malaga, 29071 Malaga, Spain	Department of Ecology, University of Malaga, 29071 Malaga, Spain	Department of Ecology, University of Malaga, 29071 Malaga, Spain	Department of Ecology, University of Malaga, 29071 Malaga, Spain	Department of Ecology, University of Malaga, 29071 Malaga, Spain	Centro de Investigacións Cientificas Avanzadas (CICA), Facultade de Ciencias, Universidade da Coruña, 15071 A Coruña, Spain	Cavanilles Institute of Biodiversity and Evolutionary Biology, University of Valencia, 46980 Paterna Valencia, Spain	Cavanilles Institute of Biodiversity and Evolutionary Biology, University of Valencia, 46980 Paterna Valencia, Spain	Cavanilles Institute of Biodiversity and Evolutionary Biology, University of Valencia, 46980 Paterna Valencia, Spain	Cavanilles Institute of Biodiversity and Evolutionary Biology, University of Valencia, 46980 Paterna Valencia, Spain	Cavanilles Institute of Biodiversity and Evolutionary Biology, University of Valencia, 46980 Paterna Valencia, Spain	Department of Microbiology and Ecology, University of Valencia, 46100 Burjassot, Spain	Department of Microbiology and Ecology, University of Valencia, 46100 Burjassot, Spain	Department of Biology, Lund University, 22362 Lund, Sweden	Department of Biology, Lund University, 22362 Lund, Sweden	Department of Forest Engineering, University of Cankiri Karatekin, 18200 Cankiri, Turkey	Department of Ecology and Genetics, Limnology, Uppsala University, 75236 Uppsala, Sweden	Department of Ecology and Genetics, Limnology, Uppsala University, 75236 Uppsala, Sweden	Department of Ecology and Genetics, Erken Laboratory, Uppsala University, 76173 Norrtalje, Sweden	Department of Ecology and Genetics, Erken Laboratory, Uppsala University, 76173 Norrtalje, Sweden	Department of Ecology and Genetics, Erken Laboratory, Uppsala University, 76173 Norrtalje, Sweden	Department of Ecology and Genetics, Erken Laboratory, Uppsala University, 76173 Norrtalje, Sweden	Department of Freshwater and Marine Ecology, University of Amsterdam, 1090 GE Amsterdam, Netherlands	Department of Aquatic Ecology, Netherlands Institute of Ecology (NIOO-KNAW), 6700 Wageningen, The Netherlands	Department of Aquatic Ecology, Netherlands Institute of Ecology (NIOO-KNAW), 6700 Wageningen, The Netherlands	Department of Aquatic Ecology, Netherlands Institute of Ecology (NIOO-KNAW), 6700 Wageningen, The Netherlands	Department of Environmental Sciences, Wageningen University & Research, 6700 Wageningen, The Netherlands	Department of Aquatic Ecology, Netherlands Institute of Ecology (NIOO-KNAW), 6700 Wageningen, The Netherlands	Department of Environmental Sciences, Wageningen University & Research, 6700 Wageningen, The Netherlands	Department of Environmental Sciences, Wageningen University & Research, 6700 Wageningen, The Netherlands	Laboratoire Microorganismes - Génome et Environnement, Université Clermont Auverge, Campus Universitaire des Cézeaux, Aubiere Cedex 63178, France	Department of Biological Sciences, Virginia Tech, 24061 Virginia, USA	Institute of Marine Sciences, University of North Carolina at Chapel Hill, 28557 North Carolina, USA	National Institute of Environmental Health, 1097 Budapest, Hungary	Department of Molecular Biology and Genetics, Gaziosmanpasa University, 60250 Merkez, Turkey	Department of Fisheries and Aquaculture, Ankara University, 6100 Ankara, Turkey	Department of biology, Middle East Technical University, 6800 Ankara, Turkey	Department of biology, Middle East Technical University, 6800 Ankara, Turkey	Department of biology, Middle East Technical University, 6800 Ankara, Turkey	Department of biology, Middle East Technical University, 6800 Ankara, Turkey	Department of biology, Middle East Technical University, 6800 Ankara, Turkey	Department of biology, Middle East Technical University, 6800 Ankara, Turkey	Department of Biology, Balikesir University, 10145 Balikesir, Turkey	Institute of Marine Sciences, Department of Oceanography, Middle East Technical University, 06800 Ankara, Turkey	Department of Environmental Engineering, Abant Izzet Baysal University, 14280 Bolu, Turkey	Department of Environment and Resource Management, Mediterranean Fisheries Research Production and Training Institute, 7090 Antalya, Turkey	Department of Bioengineering, Bursa Technical University, 16310 Bursa, Turkey	Department of Biology, Hitit University, 19040 Corum, Turkey	Department of Basic Science, Ataturk University, 25240 Erzurum, Turkey	Department of Biology, Giresun University, 28100 Giresun, Turkey	Republic of Turkey Ministry of Food Agriculture, Fisheries Research Institute, 32500, Eğirdir, Isparta, Turkey	Republic of Turkey Ministry of Food Agriculture, Fisheries Research Institute, 32500, Eğirdir, Isparta, Turkey	Republic of Turkey Ministry of Food Agriculture, Fisheries Research Institute, 32500, Eğirdir, Isparta, Turkey	Republic of Turkey Ministry of Food Agriculture, Fisheries Research Institute, 32500, Eğirdir, Isparta, Turkey	Republic of Turkey Ministry of Food Agriculture, Fisheries Research Institute, 32500, Eğirdir, Isparta, Turkey	Republic of Turkey Ministry of Food Agriculture, Fisheries Research Institute, 32500, Eğirdir, Isparta, Turkey	Republic of Turkey Ministry of Food Agriculture, Fisheries Research Institute, 32500, Eğirdir, Isparta, Turkey	Republic of Turkey Ministry of Food Agriculture, Fisheries Research Institute, 32500, Eğirdir, Isparta, Turkey	Department of Freshwater Resource and Management, Faculty of Aquatic Sciences, Istanbul University, 34134 Istanbul, Turkey	Department of Freshwater Resource and Management, Faculty of Aquatic Sciences, Istanbul University, 34134 Istanbul, Turkey	Department of Freshwater Resource and Management, Faculty of Aquatic Sciences, Istanbul University, 34134 Istanbul, Turkey	Faculty of Aquaculture, Mersin University, 33160 Mersin, Turkey	Institute of Marine Sciences, Marine Biology and Fisheries, Middle East Technical University, 33340 Mersin, Turkey	Department of Biology, Sakarya University, 54187 Sakarya, Turkey	Department of Biology, Sakarya University, 54187 Sakarya, Turkey	Department of Biology, Sakarya University, 54187 Sakarya, Turkey	Department of Biological and Environmental Sciences, University of Stirling, FK9 4LA Stirling, UK	School of Pharmacy and Life Sciences, Robert Gordon University, AB10 7GJ Aberdeen, UK	Research department for Limnology, University of Innsbruck, 5310 Mondsee, Austria	Independent graphic designer and illustration, 6a Everton Ave, Cabra, D07 PN2W Dublin, Ireland	Independent graphic designer, 11 Aravon Ct, A98 D529 Bray, Ireland	Agri-Food & Biosciences Institute, 18A Newforge Lane, BT9 5PX Belfast, UK.	Department F.-A. Forel for Environmental and Aquatic Sciences, University of Geneva, 1205 Geneva, Switzerland
Study Person Roles																																																																																																																																																																																																														
Study Person Roles Term Accession Number																																																																																																																																																																																																														
Study Person Roles Term Source REF																																																																																																																																																																																																														
Comment[Study Person ORCID]	0000-0003-0529-2893	0000-0002-6150-0821						0000-0001-6796-5358													0000-0002-3324-1017			0000-0002-4801-0377										0000-0002-8077-2419	0000-0002-9141-0325			0000-0002-7899-176X	0000-0003-3049-9351		0000-0002-7746-3199							0000-0001-6057-3642														0000-0002-6526-4045																0000-0003-4983-1940			0000-0002-8443-7546																	0000-0003-4966-2227		0000-0001-7245-9863		0000-0002-4190-0959		0000-0002-7461-0851	0000-0002-5737-296X	0000-0001-5172-1623													0000-0003-4050-0491									0000-0002-7416-4652	0000-0002-2433-4190																		0000-0002-3035-1317			0000-0002-8341-3462				0000-0001-6230-0146											0000-0001-8835-4476				0000-0002-3895-7655																											0000-0003-1911-6508										0000-0002-7213-7407
Comment[Funder]																																																																																																																																																																																																														
Comment[FundRef ID]																																																																																																																																																																																																														
Comment[Funder Term Source REF]																																																																																																																																																																																																														
Comment[Grant Identifier]																																																																																																																																																																																																														
