# Supplementary material for: A European Multi Lake Survey dataset of environmental variables, phytoplankton pigments and cyanotoxins
Source: Sci Data. 2018 Oct 23;5:180226. doi: 10.1038/sdata.2018.226 (PMC6198753; doi:10.1038/sdata.2018.226)
Supplement: Supplementary file 1 [file sdata2018226-isa1.zip › s_Mantzouk_study.txt]

Source Name	Comment[lake id]	Comment[lab name]	Characteristics[geographical location]	Term Source REF	Term Accession Number	Characteristics[environment type]	Term Source REF	Term Accession Number	Characteristics[latitude]	Unit	Term Source REF	Term Accession Number	Characteristics[longitude]	Unit	Term Source REF	Term Accession Number	Characteristics[altitude]	Unit	Term Source REF	Term Accession Number	Characteristics[maximum depth]	Unit	Term Source REF	Term Accession Number	Characteristics[mean depth]	Unit	Term Source REF	Term Accession Number	Protocol REF	Protocol REF	Sample Name	Comment[collection date]	Comment[sampling depth]	Factor Value[lake]	Factor Value[country]
WEISSE lab	AT_MON	WEISSE	Austria	GAZ	GAZ:00002942	lake	ENVO	ENVO:00000020	47.80302778	degree	UO	UO:0000185	13.42019444	degree	UO	UO:0000185	481	meter	UO	UO:0000008	68	meter	UO	UO:0000008	36	meter	UO	UO:0000008	Organization	Integrated water sample	AT_MON	2015-08-03	10	Mondsee	Austria
FOREL lab	CH_BRE	FOREL	Switzerland	GAZ	GAZ:00002941	lake	ENVO	ENVO:00000020	46.67375	degree	UO	UO:0000185	6.322252778	degree	UO	UO:0000185	1002	meter	UO	UO:0000008	18	meter	UO	UO:0000008	NA	meter	UO	UO:0000008	Organization	Integrated water sample	CH_BRE	2015-08-12	10.5	Brenet	Switzerland
FOREL lab	CH_BRET	FOREL	Switzerland	GAZ	GAZ:00002941	lake	ENVO	ENVO:00000020	46.51416111	degree	UO	UO:0000185	6.773583333	degree	UO	UO:0000185	674	meter	UO	UO:0000008	13	meter	UO	UO:0000008	NA	meter	UO	UO:0000008	Organization	Integrated water sample	CH_BRET	2015-08-25	9	Bret	Switzerland
FOREL lab	CH_DIV	FOREL	Switzerland	GAZ	GAZ:00002941	lake	ENVO	ENVO:00000020	46.35461667	degree	UO	UO:0000185	6.152488889	degree	UO	UO:0000185	466	meter	UO	UO:0000008	4	meter	UO	UO:0000008	NA	meter	UO	UO:0000008	Organization	Integrated water sample	CH_DIV	2015-08-14	3	Divonne	Switzerland
FOREL lab	CH_GE3	FOREL	Switzerland	GAZ	GAZ:00002941	lake	ENVO	ENVO:00000020	46.29200278	degree	UO	UO:0000185	6.213036111	degree	UO	UO:0000185	372	meter	UO	UO:0000008	310	meter	UO	UO:0000008	154.4	meter	UO	UO:0000008	Organization	Integrated water sample	CH_GE3	2015-08-10	21	Geneva_GE3	Switzerland
FOREL lab	CH_GRE	FOREL	Switzerland	GAZ	GAZ:00002941	lake	ENVO	ENVO:00000020	47.33993333	degree	UO	UO:0000185	8.678416667	degree	UO	UO:0000185	435	meter	UO	UO:0000008	32	meter	UO	UO:0000008	18	meter	UO	UO:0000008	Organization	Integrated water sample	CH_GRE	2015-08-20	13	Greifen	Switzerland
FOREL lab	CH_HAL	FOREL	Switzerland	GAZ	GAZ:00002941	lake	ENVO	ENVO:00000020	47.28744722	degree	UO	UO:0000185	8.2115	degree	UO	UO:0000185	449	meter	UO	UO:0000008	48	meter	UO	UO:0000008	28	meter	UO	UO:0000008	Organization	Integrated water sample	CH_HAL	2015-08-17	12	Hallwil	Switzerland
FOREL lab	CH_JOU	FOREL	Switzerland	GAZ	GAZ:00002941	lake	ENVO	ENVO:00000020	46.63895278	degree	UO	UO:0000185	6.286463889	degree	UO	UO:0000185	1004	meter	UO	UO:0000008	32	meter	UO	UO:0000008	NA	meter	UO	UO:0000008	Organization	Integrated water sample	CH_JOU	2015-08-12	11	Joux	Switzerland
FOREL lab	CH_LUC	FOREL	Switzerland	GAZ	GAZ:00002941	lake	ENVO	ENVO:00000020	47.02083333	degree	UO	UO:0000185	8.355516667	degree	UO	UO:0000185	434	meter	UO	UO:0000008	214	meter	UO	UO:0000008	104	meter	UO	UO:0000008	Organization	Integrated water sample	CH_LUC	2015-08-27	20	Lucerne	Switzerland
FOREL lab	CH_MOR	FOREL	Switzerland	GAZ	GAZ:00002941	lake	ENVO	ENVO:00000020	46.92760833	degree	UO	UO:0000185	7.074027778	degree	UO	UO:0000185	429	meter	UO	UO:0000008	45	meter	UO	UO:0000008	NA	meter	UO	UO:0000008	Organization	Integrated water sample	CH_MOR	2015-08-13	14	Morat	Switzerland
FOREL lab	CH_OBE	FOREL	Switzerland	GAZ	GAZ:00002941	lake	ENVO	ENVO:00000020	47.20716389	degree	UO	UO:0000185	8.821936111	degree	UO	UO:0000185	406	meter	UO	UO:0000008	48	meter	UO	UO:0000008	23	meter	UO	UO:0000008	Organization	Integrated water sample	CH_OBE	2015-08-18	19	Ober	Switzerland
FOREL lab	CH_PFA	FOREL	Switzerland	GAZ	GAZ:00002941	lake	ENVO	ENVO:00000020	47.35079167	degree	UO	UO:0000185	8.782402778	degree	UO	UO:0000185	537	meter	UO	UO:0000008	36	meter	UO	UO:0000008	18.5	meter	UO	UO:0000008	Organization	Integrated water sample	CH_PFA	2015-08-20	10	Pfaffikon	Switzerland
FOREL lab	CH_SEM	FOREL	Switzerland	GAZ	GAZ:00002941	lake	ENVO	ENVO:00000020	47.14369444	degree	UO	UO:0000185	8.150269444	degree	UO	UO:0000185	504	meter	UO	UO:0000008	87	meter	UO	UO:0000008	44	meter	UO	UO:0000008	Organization	Integrated water sample	CH_SEM	2015-08-22	13	Sempacher	Switzerland
FOREL lab	CH_SHL2	FOREL	Switzerland	GAZ	GAZ:00002941	lake	ENVO	ENVO:00000020	46.44721944	degree	UO	UO:0000185	6.583597222	degree	UO	UO:0000185	372	meter	UO	UO:0000008	310	meter	UO	UO:0000008	154.4	meter	UO	UO:0000008	Organization	Integrated water sample	CH_SHL2	2015-08-03	25	Geneva_SHL2	Switzerland
FOREL lab	CH_SOP	FOREL	Switzerland	GAZ	GAZ:00002941	lake	ENVO	ENVO:00000020	47.0899	degree	UO	UO:0000185	8.080633333	degree	UO	UO:0000185	596	meter	UO	UO:0000008	27	meter	UO	UO:0000008	NA	meter	UO	UO:0000008	Organization	Integrated water sample	CH_SOP	2015-08-04	10	Sopen	Switzerland
FOREL lab	CH_ZUR	FOREL	Switzerland	GAZ	GAZ:00002941	lake	ENVO	ENVO:00000020	47.32166667	degree	UO	UO:0000185	8.565	degree	UO	UO:0000185	406	meter	UO	UO:0000008	143	meter	UO	UO:0000008	49	meter	UO	UO:0000008	Organization	Integrated water sample	CH_ZUR	2015-08-18	15	Zurich	Switzerland
AQUA-CY lab	CY_AKA	AQUA-CY	Cyprus	GAZ	GAZ:00453362	lake	ENVO	ENVO:00000020	35.03	degree	UO	UO:0000185	33.17	degree	UO	UO:0000185	398	meter	UO	UO:0000008	28	meter	UO	UO:0000008	11	meter	UO	UO:0000008	Organization	Integrated water sample	CY_AKA	2015-06-24	8	Akaki_Malounda	Cyprus
AQUA-CY lab	CY_ASP	AQUA-CY	Cyprus	GAZ	GAZ:00453362	lake	ENVO	ENVO:00000020	34.73955556	degree	UO	UO:0000185	32.55866667	degree	UO	UO:0000185	80	meter	UO	UO:0000008	43	meter	UO	UO:0000008	23	meter	UO	UO:0000008	Organization	Integrated water sample	CY_ASP	2015-06-10	16	Asprokremmos Reservoir	Cyprus
AQUA-CY lab	CY_KAN	AQUA-CY	Cyprus	GAZ	GAZ:00453362	lake	ENVO	ENVO:00000020	34.92888889	degree	UO	UO:0000185	32.58938889	degree	UO	UO:0000185	414	meter	UO	UO:0000008	44	meter	UO	UO:0000008	19.5	meter	UO	UO:0000008	Organization	Integrated water sample	CY_KAN	2015-06-09	39	Kannaviou Reservoir	Cyprus
AQUA-CY lab	CY_KOU	AQUA-CY	Cyprus	GAZ	GAZ:00453362	lake	ENVO	ENVO:00000020	34.74636111	degree	UO	UO:0000185	32.92194444	degree	UO	UO:0000185	247	meter	UO	UO:0000008	91	meter	UO	UO:0000008	36	meter	UO	UO:0000008	Organization	Integrated water sample	CY_KOU	2015-06-11	35	Kouris Reservoir	Cyprus
AQUA-CY lab	CY_POL	AQUA-CY	Cyprus	GAZ	GAZ:00453362	lake	ENVO	ENVO:00000020	34.72	degree	UO	UO:0000185	32.99	degree	UO	UO:0000185	136	meter	UO	UO:0000008	26	meter	UO	UO:0000008	11.7	meter	UO	UO:0000008	Organization	Integrated water sample	CY_POL	2015-06-17	16.5	Polemidia	Cyprus
RECETOX lab	CZ_BOS	RECETOX	Czech Republic	GAZ	GAZ:00002954	lake	ENVO	ENVO:00000020	49.496334	degree	UO	UO:0000185	16.696983	degree	UO	UO:0000185	430	meter	UO	UO:0000008	33	meter	UO	UO:0000008	NA	meter	UO	UO:0000008	Organization	Integrated water sample	CZ_BOS	2015-07-13	7	Boskovice	Czech Republic
RECETOX lab	CZ_BRN	RECETOX	Czech Republic	GAZ	GAZ:00002954	lake	ENVO	ENVO:00000020	49.237133	degree	UO	UO:0000185	16.511232	degree	UO	UO:0000185	225	meter	UO	UO:0000008	24	meter	UO	UO:0000008	NA	meter	UO	UO:0000008	Organization	Integrated water sample	CZ_BRN	2015-07-09	13	Brnenska prehrada	Czech Republic
RECETOX lab	CZ_HAM	RECETOX	Czech Republic	GAZ	GAZ:00002954	lake	ENVO	ENVO:00000020	49.737267	degree	UO	UO:0000185	15.914233	degree	UO	UO:0000185	592	meter	UO	UO:0000008	12	meter	UO	UO:0000008	NA	meter	UO	UO:0000008	Organization	Integrated water sample	CZ_HAM	2015-07-15	5.5	Hamry	Czech Republic
RECETOX lab	CZ_LET	RECETOX	Czech Republic	GAZ	GAZ:00002954	lake	ENVO	ENVO:00000020	49.554466	degree	UO	UO:0000185	16.555149	degree	UO	UO:0000185	330	meter	UO	UO:0000008	27	meter	UO	UO:0000008	NA	meter	UO	UO:0000008	Organization	Integrated water sample	CZ_LET	2015-07-13	8	Letovice	Czech Republic
RECETOX lab	CZ_LUH	RECETOX	Czech Republic	GAZ	GAZ:00002954	lake	ENVO	ENVO:00000020	49.121517	degree	UO	UO:0000185	17.774866	degree	UO	UO:0000185	280	meter	UO	UO:0000008	13	meter	UO	UO:0000008	NA	meter	UO	UO:0000008	Organization	Integrated water sample	CZ_LUH	2015-07-09	4	Luhacovice	Czech Republic
RECETOX lab	CZ_MAT	RECETOX	Czech Republic	GAZ	GAZ:00002954	lake	ENVO	ENVO:00000020	49.535168	degree	UO	UO:0000185	15.882933	degree	UO	UO:0000185	562	meter	UO	UO:0000008	5	meter	UO	UO:0000008	NA	meter	UO	UO:0000008	Organization	Integrated water sample	CZ_MAT	2015-07-15	3	Matejovsky	Czech Republic
RECETOX lab	CZ_MOS	RECETOX	Czech Republic	GAZ	GAZ:00002954	lake	ENVO	ENVO:00000020	49.395866	degree	UO	UO:0000185	16.015217	degree	UO	UO:0000185	459	meter	UO	UO:0000008	31	meter	UO	UO:0000008	NA	meter	UO	UO:0000008	Organization	Integrated water sample	CZ_MOS	2015-07-20	5	Mostiste	Czech Republic
RECETOX lab	CZ_NES	RECETOX	Czech Republic	GAZ	GAZ:00002954	lake	ENVO	ENVO:00000020	48.77795	degree	UO	UO:0000185	16.742849	degree	UO	UO:0000185	175	meter	UO	UO:0000008	6	meter	UO	UO:0000008	NA	meter	UO	UO:0000008	Organization	Integrated water sample	CZ_NES	2015-07-07	3	Nesyt	Czech Republic
RECETOX lab	CZ_NML	RECETOX	Czech Republic	GAZ	GAZ:00002954	lake	ENVO	ENVO:00000020	48.893284	degree	UO	UO:0000185	16.643499	degree	UO	UO:0000185	167	meter	UO	UO:0000008	5	meter	UO	UO:0000008	NA	meter	UO	UO:0000008	Organization	Integrated water sample	CZ_NML	2015-07-07	3	Nove Mlyny II	Czech Republic
RECETOX lab	CZ_NOV	RECETOX	Czech Republic	GAZ	GAZ:00002954	lake	ENVO	ENVO:00000020	48.934191	degree	UO	UO:0000185	16.529216	degree	UO	UO:0000185	178	meter	UO	UO:0000008	8	meter	UO	UO:0000008	NA	meter	UO	UO:0000008	Organization	Integrated water sample	CZ_NOV	2015-07-07	2	Novovesky	Czech Republic
RECETOX lab	CZ_VDA	RECETOX	Czech Republic	GAZ	GAZ:00002954	lake	ENVO	ENVO:00000020	49.632233	degree	UO	UO:0000185	15.90435	degree	UO	UO:0000185	614	meter	UO	UO:0000008	3	meter	UO	UO:0000008	NA	meter	UO	UO:0000008	Organization	Integrated water sample	CZ_VDA	2015-07-15	2	Velke Dako	Czech Republic
IGB lab	DE_BIKO	IGB	Germany	GAZ	GAZ:00002646	lake	ENVO	ENVO:00000020	53.14811	degree	UO	UO:0000185	12.8870556	degree	UO	UO:0000185	53	meter	UO	UO:0000008	3	meter	UO	UO:0000008	2.5	meter	UO	UO:0000008	Organization	Integrated water sample	DE_BIKO	2015-09-02	2.5	Bikowsee	Germany
IGB lab	DE_CARWI	IGB	Germany	GAZ	GAZ:00002646	lake	ENVO	ENVO:00000020	53.315693	degree	UO	UO:0000185	13.452971	degree	UO	UO:0000185	84	meter	UO	UO:0000008	30	meter	UO	UO:0000008	9.2	meter	UO	UO:0000008	Organization	Integrated water sample	DE_CARWI	2015-08-13	10	Carwitzersee	Germany
Ukon lab	DE_CON	Ukon	Germany	GAZ	GAZ:00002646	lake	ENVO	ENVO:00000020	47.75788	degree	UO	UO:0000185	9.12617	degree	UO	UO:0000185	395	meter	UO	UO:0000008	251	meter	UO	UO:0000008	100	meter	UO	UO:0000008	Organization	Integrated water sample	DE_CON	2015-08-04	20	Constance	Germany
IGB lab	DE_DABEL	IGB	Germany	GAZ	GAZ:00002646	lake	ENVO	ENVO:00000020	53.254358	degree	UO	UO:0000185	13.204838	degree	UO	UO:0000185	60	meter	UO	UO:0000008	3	meter	UO	UO:0000008	2.3	meter	UO	UO:0000008	Organization	Integrated water sample	DE_DABEL	2015-09-07	2.5	Grosser Dabelowsee	Germany
IGB lab	DE_DAGOW	IGB	Germany	GAZ	GAZ:00002646	lake	ENVO	ENVO:00000020	53.151	degree	UO	UO:0000185	13.0531111	degree	UO	UO:0000185	60	meter	UO	UO:0000008	10	meter	UO	UO:0000008	5	meter	UO	UO:0000008	Organization	Integrated water sample	DE_DAGOW	2015-07-09	8	Dagowsee	Germany
IGB lab	DE_DOLLGE	IGB	Germany	GAZ	GAZ:00002646	lake	ENVO	ENVO:00000020	52.60658	degree	UO	UO:0000185	14.1712222	degree	UO	UO:0000185	10	meter	UO	UO:0000008	29	meter	UO	UO:0000008	8.8	meter	UO	UO:0000008	Organization	Integrated water sample	DE_DOLLGE	2015-08-22	12	Dollgenesee	Germany
IGB lab	DE_DOMJU	IGB	Germany	GAZ	GAZ:00002646	lake	ENVO	ENVO:00000020	53.329786	degree	UO	UO:0000185	13.130422	degree	UO	UO:0000185	64	meter	UO	UO:0000008	5	meter	UO	UO:0000008	3.5	meter	UO	UO:0000008	Organization	Integrated water sample	DE_DOMJU	2015-09-07	3.5	Domjuchsee	Germany
IGB lab	DE_ELLEN	IGB	Germany	GAZ	GAZ:00002646	lake	ENVO	ENVO:00000020	53.213974	degree	UO	UO:0000185	13.028633	degree	UO	UO:0000185	55	meter	UO	UO:0000008	17	meter	UO	UO:0000008	NA	meter	UO	UO:0000008	Organization	Integrated water sample	DE_ELLEN	2015-09-04	8.5	Ellengowsee	Germany
IGB lab	DE_FUIRS	IGB	Germany	GAZ	GAZ:00002646	lake	ENVO	ENVO:00000020	53.316546	degree	UO	UO:0000185	13.163811	degree	UO	UO:0000185	55	meter	UO	UO:0000008	10	meter	UO	UO:0000008	4.3	meter	UO	UO:0000008	Organization	Integrated water sample	DE_FUIRS	2015-09-07	10	Fuirstensersee	Germany
IGB lab	DE_FUKUNE	IGB	Germany	GAZ	GAZ:00002646	lake	ENVO	ENVO:00000020	53.10569	degree	UO	UO:0000185	12.9849444	degree	UO	UO:0000185	55	meter	UO	UO:0000008	6	meter	UO	UO:0000008	3.5	meter	UO	UO:0000008	Organization	Integrated water sample	DE_FUKUNE	2015-09-03	4.5	Fukuschkule	Germany
IGB lab	DE_KLEIN	IGB	Germany	GAZ	GAZ:00002646	lake	ENVO	ENVO:00000020	53.07803	degree	UO	UO:0000185	13.1714444	degree	UO	UO:0000185	48	meter	UO	UO:0000008	2	meter	UO	UO:0000008	NA	meter	UO	UO:0000008	Organization	Integrated water sample	DE_KLEIN	2015-09-01	2	Kleiner Wentowsee	Germany
IGB lab	DE_LABUS	IGB	Germany	GAZ	GAZ:00002646	lake	ENVO	ENVO:00000020	53.20386	degree	UO	UO:0000185	12.8755	degree	UO	UO:0000185	58	meter	UO	UO:0000008	10	meter	UO	UO:0000008	4.3	meter	UO	UO:0000008	Organization	Integrated water sample	DE_LABUS	2015-09-04	10	Labusee	Germany
BTU lab	DE_LAN	BTU	Germany	GAZ	GAZ:00002646	lake	ENVO	ENVO:00000020	52.2445	degree	UO	UO:0000185	13.78544444	degree	UO	UO:0000185	NA	meter	UO	UO:0000008	NA	meter	UO	UO:0000008	NA	meter	UO	UO:0000008	Organization	Integrated water sample	DE_LAN	2015-07-27	3	LangerSee	Germany
IGB lab	DE_MUGGE	IGB	Germany	GAZ	GAZ:00002646	lake	ENVO	ENVO:00000020	52.441171	degree	UO	UO:0000185	13.657738	degree	UO	UO:0000185	32	meter	UO	UO:0000008	8	meter	UO	UO:0000008	4.9	meter	UO	UO:0000008	Organization	Integrated water sample	DE_MUGGE	2015-08-25	6.5	Muggelsee	Germany
IGB lab	DE_OBER	IGB	Germany	GAZ	GAZ:00002646	lake	ENVO	ENVO:00000020	53.174916	degree	UO	UO:0000185	13.856108	degree	UO	UO:0000185	18	meter	UO	UO:0000008	28	meter	UO	UO:0000008	8.3	meter	UO	UO:0000008	Organization	Integrated water sample	DE_OBER	2015-08-07	11	Oberuckersee	Germany
IGB lab	DE_PEETS	IGB	Germany	GAZ	GAZ:00002646	lake	ENVO	ENVO:00000020	53.237915	degree	UO	UO:0000185	12.861389	degree	UO	UO:0000185	6	meter	UO	UO:0000008	30	meter	UO	UO:0000008	NA	meter	UO	UO:0000008	Organization	Integrated water sample	DE_PEETS	2015-08-16	15	Peetschsee	Germany
IGB lab	DE_PFSAR	IGB	Germany	GAZ	GAZ:00002646	lake	ENVO	ENVO:00000020	53.28372	degree	UO	UO:0000185	13.1958611	degree	UO	UO:0000185	NA	meter	UO	UO:0000008	5	meter	UO	UO:0000008	3	meter	UO	UO:0000008	Organization	Integrated water sample	DE_PFSAR	2015-09-07	5	Pfsarrsee	Germany
IGB lab	DE_PLA	IGB	Germany	GAZ	GAZ:00002646	lake	ENVO	ENVO:00000020	53.487471	degree	UO	UO:0000185	12.349336	degree	UO	UO:0000185	62	meter	UO	UO:0000008	20	meter	UO	UO:0000008	6.8	meter	UO	UO:0000008	Organization	Integrated water sample	DE_PLA	2015-08-19	15	Plauersee	Germany
IGB lab	DE_PLATI	IGB	Germany	GAZ	GAZ:00002646	lake	ENVO	ENVO:00000020	53.22458	degree	UO	UO:0000185	12.9802778	degree	UO	UO:0000185	55	meter	UO	UO:0000008	35	meter	UO	UO:0000008	9	meter	UO	UO:0000008	Organization	Integrated water sample	DE_PLATI	2015-08-31	11	Platinsee	Germany
IGB lab	DE_PREBE	IGB	Germany	GAZ	GAZ:00002646	lake	ENVO	ENVO:00000020	53.176337	degree	UO	UO:0000185	12.881906	degree	UO	UO:0000185	NA	meter	UO	UO:0000008	NA	meter	UO	UO:0000008	NA	meter	UO	UO:0000008	Organization	Integrated water sample	DE_PREBE	2015-09-15	2.5	Prebelowsee	Germany
IGB lab	DE_ROBLI	IGB	Germany	GAZ	GAZ:00002646	lake	ENVO	ENVO:00000020	53.183187	degree	UO	UO:0000185	13.116817	degree	UO	UO:0000185	53	meter	UO	UO:0000008	6	meter	UO	UO:0000008	4.5	meter	UO	UO:0000008	Organization	Integrated water sample	DE_ROBLI	2015-08-31	4.5	Roblinsee	Germany
IGB lab	DE_ROOFE	IGB	Germany	GAZ	GAZ:00002646	lake	ENVO	ENVO:00000020	53.11067	degree	UO	UO:0000185	13.0350222	degree	UO	UO:0000185	NA	meter	UO	UO:0000008	NA	meter	UO	UO:0000008	NA	meter	UO	UO:0000008	Organization	Integrated water sample	DE_ROOFE	2015-09-01	8	Roofensee	Germany
BTU lab	DE_SCH	BTU	Germany	GAZ	GAZ:00002646	lake	ENVO	ENVO:00000020	52.21683	degree	UO	UO:0000185	14.0235	degree	UO	UO:0000185	NA	meter	UO	UO:0000008	NA	meter	UO	UO:0000008	NA	meter	UO	UO:0000008	Organization	Integrated water sample	DE_SCH	2015-07-20	6	Scharmutzelsee	Germany
IGB lab	DE_SCHAM	IGB	Germany	GAZ	GAZ:00002646	lake	ENVO	ENVO:00000020	52.284163	degree	UO	UO:0000185	14.052641	degree	UO	UO:0000185	NA	meter	UO	UO:0000008	NA	meter	UO	UO:0000008	NA	meter	UO	UO:0000008	Organization	Integrated water sample	DE_SCHAM	2015-08-27	17	Scharmutzelsee	Germany
IGB lab	DE_SCHLA	IGB	Germany	GAZ	GAZ:00002646	lake	ENVO	ENVO:00000020	53.151814	degree	UO	UO:0000185	12.867381	degree	UO	UO:0000185	56	meter	UO	UO:0000008	9	meter	UO	UO:0000008	5.5	meter	UO	UO:0000008	Organization	Integrated water sample	DE_SCHLA	2015-09-02	4.5	Schlabornsee	Germany
IGB lab	DE_SCHWO	IGB	Germany	GAZ	GAZ:00002646	lake	ENVO	ENVO:00000020	53.18828	degree	UO	UO:0000185	13.1496111	degree	UO	UO:0000185	52	meter	UO	UO:0000008	4	meter	UO	UO:0000008	2.5	meter	UO	UO:0000008	Organization	Integrated water sample	DE_SCHWO	2015-08-31	2.5	Schwedtsee	Germany
IGB lab	DE_STAD	IGB	Germany	GAZ	GAZ:00002646	lake	ENVO	ENVO:00000020	52.868262	degree	UO	UO:0000185	13.837662	degree	UO	UO:0000185	NA	meter	UO	UO:0000008	NA	meter	UO	UO:0000008	NA	meter	UO	UO:0000008	Organization	Integrated water sample	DE_STAD	2015-09-11	8	Stadtsee	Germany
IGB lab	DE_STE	IGB	Germany	GAZ	GAZ:00002646	lake	ENVO	ENVO:00000020	53.154031	degree	UO	UO:0000185	13.026104	degree	UO	UO:0000185	60	meter	UO	UO:0000008	68	meter	UO	UO:0000008	22.8	meter	UO	UO:0000008	Organization	Integrated water sample	DE_STE	2015-08-11	14	Stechlinsee	Germany
IGB lab	DE_STOLP	IGB	Germany	GAZ	GAZ:00002646	lake	ENVO	ENVO:00000020	53.17497	degree	UO	UO:0000185	13.2085	degree	UO	UO:0000185	NA	meter	UO	UO:0000008	NA	meter	UO	UO:0000008	NA	meter	UO	UO:0000008	Organization	Integrated water sample	DE_STOLP	2015-08-31	6.5	Stolpsee	Germany
IGB lab	DE_TIWAR	IGB	Germany	GAZ	GAZ:00002646	lake	ENVO	ENVO:00000020	53.527362	degree	UO	UO:0000185	12.691713	degree	UO	UO:0000185	NA	meter	UO	UO:0000008	NA	meter	UO	UO:0000008	NA	meter	UO	UO:0000008	Organization	Integrated water sample	DE_TIWAR	2015-08-20	15	Tiwarensee	Germany
IGB lab	DE_WANKA	IGB	Germany	GAZ	GAZ:00002646	lake	ENVO	ENVO:00000020	53.40845	degree	UO	UO:0000185	13.249775	degree	UO	UO:0000185	NA	meter	UO	UO:0000008	NA	meter	UO	UO:0000008	NA	meter	UO	UO:0000008	Organization	Integrated water sample	DE_WANKA	2015-08-24	12	Wanzkaersee	Germany
IGB lab	DE_WENDO	IGB	Germany	GAZ	GAZ:00002646	lake	ENVO	ENVO:00000020	53.05308	degree	UO	UO:0000185	13.2531111	degree	UO	UO:0000185	48	meter	UO	UO:0000008	4	meter	UO	UO:0000008	2.8	meter	UO	UO:0000008	Organization	Integrated water sample	DE_WENDO	2015-09-01	2	Grosser Wentowsee	Germany
IGB lab	DE_WITTWE	IGB	Germany	GAZ	GAZ:00002646	lake	ENVO	ENVO:00000020	53.12653	degree	UO	UO:0000185	12.9364167	degree	UO	UO:0000185	NA	meter	UO	UO:0000008	NA	meter	UO	UO:0000008	NA	meter	UO	UO:0000008	Organization	Integrated water sample	DE_WITTWE	2015-09-03	12	Wittwesee	Germany
IGB lab	DE_WURIS	IGB	Germany	GAZ	GAZ:00002646	lake	ENVO	ENVO:00000020	53.22131	degree	UO	UO:0000185	13.2936111	degree	UO	UO:0000185	NA	meter	UO	UO:0000008	NA	meter	UO	UO:0000008	NA	meter	UO	UO:0000008	Organization	Integrated water sample	DE_WURIS	2015-09-11	8	Wurlsee	Germany
TWP-UOC lab	DK_BAG	TWP-UOC	Kingdom of Denmark	GAZ	GAZ:00002635	lake	ENVO	ENVO:00000020	55.77266667	degree	UO	UO:0000185	12.45663889	degree	UO	UO:0000185	19	meter	UO	UO:0000008	4	meter	UO	UO:0000008	2	meter	UO	UO:0000008	Organization	Integrated water sample	DK_BAG	2015-08-26	2.5	Bagsvaerd	Kingdom of Denmark
TWP-UOC lab	DK_BAS	TWP-UOC	Kingdom of Denmark	GAZ	GAZ:00002635	lake	ENVO	ENVO:00000020	55.81802778	degree	UO	UO:0000185	12.2695	degree	UO	UO:0000185	29	meter	UO	UO:0000008	7	meter	UO	UO:0000008	3.5	meter	UO	UO:0000008	Organization	Integrated water sample	DK_BAS	2015-08-25	5.5	Bastrup	Kingdom of Denmark
TWP-UOC lab	DK_FAR	TWP-UOC	Kingdom of Denmark	GAZ	GAZ:00002635	lake	ENVO	ENVO:00000020	55.80522222	degree	UO	UO:0000185	12.36719444	degree	UO	UO:0000185	20	meter	UO	UO:0000008	15	meter	UO	UO:0000008	6.3	meter	UO	UO:0000008	Organization	Integrated water sample	DK_FAR	2015-08-25	10	Farum	Kingdom of Denmark
TWP-UOC lab	DK_FUR	TWP-UOC	Kingdom of Denmark	GAZ	GAZ:00002635	lake	ENVO	ENVO:00000020	55.81305556	degree	UO	UO:0000185	12.44313889	degree	UO	UO:0000185	24	meter	UO	UO:0000008	38	meter	UO	UO:0000008	13.5	meter	UO	UO:0000008	Organization	Integrated water sample	DK_FUR	2015-08-26	2.5	Fure	Kingdom of Denmark
TWP-UOC lab	DK_GYR	TWP-UOC	Kingdom of Denmark	GAZ	GAZ:00002635	lake	ENVO	ENVO:00000020	55.50308333	degree	UO	UO:0000185	11.69452778	degree	UO	UO:0000185	21	meter	UO	UO:0000008	10	meter	UO	UO:0000008	NA	meter	UO	UO:0000008	Organization	Integrated water sample	DK_GYR	2015-08-12	5.5	Gyrstinge	Kingdom of Denmark
TWP-UOC lab	DK_HAR	TWP-UOC	Kingdom of Denmark	GAZ	GAZ:00002635	lake	ENVO	ENVO:00000020	55.48463889	degree	UO	UO:0000185	11.76422222	degree	UO	UO:0000185	17	meter	UO	UO:0000008	11	meter	UO	UO:0000008	5	meter	UO	UO:0000008	Organization	Integrated water sample	DK_HAR	2015-08-12	3.5	Haraldsted	Kingdom of Denmark
TWP-UOC lab	DK_LYN	TWP-UOC	Kingdom of Denmark	GAZ	GAZ:00002635	lake	ENVO	ENVO:00000020	55.77472222	degree	UO	UO:0000185	12.47911111	degree	UO	UO:0000185	19	meter	UO	UO:0000008	3	meter	UO	UO:0000008	1.6	meter	UO	UO:0000008	Organization	Integrated water sample	DK_LYN	2015-08-31	2.5	Lyngby	Kingdom of Denmark
TWP-UOC lab	DK_SLA	TWP-UOC	Kingdom of Denmark	GAZ	GAZ:00002635	lake	ENVO	ENVO:00000020	56.12325	degree	UO	UO:0000185	9.615833333	degree	UO	UO:0000185	24	meter	UO	UO:0000008	12	meter	UO	UO:0000008	7.3	meter	UO	UO:0000008	Organization	Integrated water sample	DK_SLA	2015-08-26	9	Slaen	Kingdom of Denmark
EULS lab	EE_ELI	EULS	Estonia	GAZ	GAZ:00002959	lake	ENVO	ENVO:00000020	58.57116667	degree	UO	UO:0000185	26.71133333	degree	UO	UO:0000185	60	meter	UO	UO:0000008	4	meter	UO	UO:0000008	2	meter	UO	UO:0000008	Organization	Integrated water sample	EE_ELI	2015-07-25	1.5	Elistvere	Estonia
EULS lab	EE_KAI	EULS	Estonia	GAZ	GAZ:00002959	lake	ENVO	ENVO:00000020	58.607222	degree	UO	UO:0000185	26.676111	degree	UO	UO:0000185	51	meter	UO	UO:0000008	5	meter	UO	UO:0000008	2.8	meter	UO	UO:0000008	Organization	Integrated water sample	EE_KAI	2015-07-25	4.4	Kaiavere	Estonia
EULS lab	EE_KUR	EULS	Estonia	GAZ	GAZ:00002959	lake	ENVO	ENVO:00000020	58.718181	degree	UO	UO:0000185	26.550592	degree	UO	UO:0000185	83	meter	UO	UO:0000008	13	meter	UO	UO:0000008	5.9	meter	UO	UO:0000008	Organization	Integrated water sample	EE_KUR	2015-07-25	9.7	Kuremaa	Estonia
EULS lab	EE_LAM	EULS	Estonia	GAZ	GAZ:00002959	lake	ENVO	ENVO:00000020	58.12	degree	UO	UO:0000185	27.575	degree	UO	UO:0000185	NA	meter	UO	UO:0000008	15	meter	UO	UO:0000008	3.8	meter	UO	UO:0000008	Organization	Integrated water sample	EE_LAM	2015-08-17	6.5	Lammijarv	Estonia
EULS lab	EE_PEI	EULS	Estonia	GAZ	GAZ:00002959	lake	ENVO	ENVO:00000020	58.80944444	degree	UO	UO:0000185	27.37166667	degree	UO	UO:0000185	30	meter	UO	UO:0000008	13	meter	UO	UO:0000008	8.3	meter	UO	UO:0000008	Organization	Integrated water sample	EE_PEI	2015-08-18	9.5	Peipsi	Estonia
EULS lab	EE_RAI	EULS	Estonia	GAZ	GAZ:00002959	lake	ENVO	ENVO:00000020	58.588889	degree	UO	UO:0000185	26.655	degree	UO	UO:0000185	57	meter	UO	UO:0000008	5	meter	UO	UO:0000008	3.2	meter	UO	UO:0000008	Organization	Integrated water sample	EE_RAI	2015-07-25	3.6	Raigastvere	Estonia
EULS lab	EE_SAA	EULS	Estonia	GAZ	GAZ:00002959	lake	ENVO	ENVO:00000020	58.53608333	degree	UO	UO:0000185	26.64883333	degree	UO	UO:0000185	54	meter	UO	UO:0000008	25	meter	UO	UO:0000008	8	meter	UO	UO:0000008	Organization	Integrated water sample	EE_SAA	2015-08-12	22.5	Saadjarv	Estonia
EULS lab	EE_VER	EULS	Estonia	GAZ	GAZ:00002959	lake	ENVO	ENVO:00000020	58.23161111	degree	UO	UO:0000185	26.40577778	degree	UO	UO:0000185	54	meter	UO	UO:0000008	13	meter	UO	UO:0000008	3.5	meter	UO	UO:0000008	Organization	Integrated water sample	EE_VER	2015-08-11	9.7	Verevijarv	Estonia
EULS lab	EE_VOR	EULS	Estonia	GAZ	GAZ:00002959	lake	ENVO	ENVO:00000020	58.21191667	degree	UO	UO:0000185	26.10275	degree	UO	UO:0000185	33	meter	UO	UO:0000008	6	meter	UO	UO:0000008	2.8	meter	UO	UO:0000008	Organization	Integrated water sample	EE_VOR	2015-08-18	4.1	Vortsjarv	Estonia
UDC lab	ES_ABE	UDC	Kingdom of Spain	GAZ	GAZ:00000591	lake	ENVO	ENVO:00000020	43.28138889	degree	UO	UO:0000185	-8.295	degree	UO	UO:0000185	30	meter	UO	UO:0000008	18	meter	UO	UO:0000008	5.87	meter	UO	UO:0000008	Organization	Integrated water sample	ES_ABE	2015-09-08	9	Abegondo-Cecebre	Kingdom of Spain
UV-EBRO lab	ES_ALBUF	UV-EBRO	Kingdom of Spain	GAZ	GAZ:00000591	lake	ENVO	ENVO:00000020	39.34433333	degree	UO	UO:0000185	-0.338916667	degree	UO	UO:0000185	1	meter	UO	UO:0000008	1	meter	UO	UO:0000008	1	meter	UO	UO:0000008	Organization	Integrated water sample	ES_ALBUF	2015-08-05	0.4	Albufera de Valencia	Kingdom of Spain
URS lab	ES_ALC	URS	Kingdom of Spain	GAZ	GAZ:00000591	lake	ENVO	ENVO:00000020	39.73423056	degree	UO	UO:0000185	-6.878894444	degree	UO	UO:0000185	218	meter	UO	UO:0000008	117	meter	UO	UO:0000008	30.4	meter	UO	UO:0000008	Organization	Integrated water sample	ES_ALC	2015-09-03	12	Alcantara	Kingdom of Spain
UCA lab	ES_ARC	UCA	Kingdom of Spain	GAZ	GAZ:00000591	lake	ENVO	ENVO:00000020	36.75222222	degree	UO	UO:0000185	-5.793888889	degree	UO	UO:0000185	65	meter	UO	UO:0000008	8	meter	UO	UO:0000008	4	meter	UO	UO:0000008	Organization	Integrated water sample	ES_ARC	2015-09-18	6	Embalse de Arcos de la Frontera	Kingdom of Spain
URS lab	ES_AZU	URS	Kingdom of Spain	GAZ	GAZ:00000591	lake	ENVO	ENVO:00000020	39.77533611	degree	UO	UO:0000185	-5.088780556	degree	UO	UO:0000185	357	meter	UO	UO:0000008	37	meter	UO	UO:0000008	9.04	meter	UO	UO:0000008	Organization	Integrated water sample	ES_AZU	2015-08-21	9	Azutan	Kingdom of Spain
URS lab	ES_BAE	URS	Kingdom of Spain	GAZ	GAZ:00000591	lake	ENVO	ENVO:00000020	42.135878	degree	UO	UO:0000185	1.872081	degree	UO	UO:0000185	630	meter	UO	UO:0000008	94	meter	UO	UO:0000008	30.02	meter	UO	UO:0000008	Organization	Integrated water sample	ES_BAE	2015-08-13	10	La Baells	Kingdom of Spain
UDC lab	ES_BAX	UDC	Kingdom of Spain	GAZ	GAZ:00000591	lake	ENVO	ENVO:00000020	42.60694444	degree	UO	UO:0000185	-8.616111111	degree	UO	UO:0000185	122	meter	UO	UO:0000008	NA	meter	UO	UO:0000008	NA	meter	UO	UO:0000008	Organization	Integrated water sample	ES_BAX	2015-09-10	9	Baxe reservoir	Kingdom of Spain
URS lab	ES_BOA	URS	Kingdom of Spain	GAZ	GAZ:00000591	lake	ENVO	ENVO:00000020	42.348167	degree	UO	UO:0000185	2.821567	degree	UO	UO:0000185	161	meter	UO	UO:0000008	54	meter	UO	UO:0000008	16.6	meter	UO	UO:0000008	Organization	Integrated water sample	ES_BOA	2015-08-10	13	Boadella	Kingdom of Spain
IDL-UL lab	ES_BRS	IDL-UL	Kingdom of Spain	GAZ	GAZ:00000591	lake	ENVO	ENVO:00000020	43.3476	degree	UO	UO:0000185	-8.260439	degree	UO	UO:0000185	11	meter	UO	UO:0000008	4	meter	UO	UO:0000008	3.65	meter	UO	UO:0000008	Organization	Integrated water sample	ES_BRS	2015-08-20	2	Branas	Kingdom of Spain
UBCAT lab	ES_BSP	UBCAT	Kingdom of Spain	GAZ	GAZ:00000591	lake	ENVO	ENVO:00000020	42.14402778	degree	UO	UO:0000185	1.016833333	degree	UO	UO:0000185	632	meter	UO	UO:0000008	6	meter	UO	UO:0000008	NA	meter	UO	UO:0000008	Organization	Integrated water sample	ES_BSP	2015-09-02	5	Basturs petit	Kingdom of Spain
UBCAT lab	ES_BST	UBCAT	Kingdom of Spain	GAZ	GAZ:00000591	lake	ENVO	ENVO:00000020	42.14327778	degree	UO	UO:0000185	1.020361111	degree	UO	UO:0000185	636	meter	UO	UO:0000008	12	meter	UO	UO:0000008	NA	meter	UO	UO:0000008	Organization	Integrated water sample	ES_BST	2015-09-02	5	Basturs	Kingdom of Spain
UMA lab	ES_CAM	UMA	Kingdom of Spain	GAZ	GAZ:00000591	lake	ENVO	ENVO:00000020	36.67291944	degree	UO	UO:0000185	-4.4558	degree	UO	UO:0000185	3	meter	UO	UO:0000008	1	meter	UO	UO:0000008	NA	meter	UO	UO:0000008	Organization	Integrated water sample	ES_CAM	2015-08-22	0.5	Laguna Camarones	Kingdom of Spain
UMA lab	ES_CAN	UMA	Kingdom of Spain	GAZ	GAZ:00000591	lake	ENVO	ENVO:00000020	36.67293333	degree	UO	UO:0000185	-4.455225	degree	UO	UO:0000185	1	meter	UO	UO:0000008	1	meter	UO	UO:0000008	NA	meter	UO	UO:0000008	Organization	Integrated water sample	ES_CAN	2015-08-22	0.5	Laguna Canas	Kingdom of Spain
URS lab	ES_CED	URS	Kingdom of Spain	GAZ	GAZ:00000591	lake	ENVO	ENVO:00000020	39.66731111	degree	UO	UO:0000185	-7.532625	degree	UO	UO:0000185	115	meter	UO	UO:0000008	50	meter	UO	UO:0000008	18.6	meter	UO	UO:0000008	Organization	Integrated water sample	ES_CED	2015-09-08	5	Cedillo	Kingdom of Spain
UDC lab	ES_CON	UDC	Kingdom of Spain	GAZ	GAZ:00000591	lake	ENVO	ENVO:00000020	41.96833333	degree	UO	UO:0000185	-7.982777778	degree	UO	UO:0000185	551	meter	UO	UO:0000008	NA	meter	UO	UO:0000008	NA	meter	UO	UO:0000008	Organization	Integrated water sample	ES_CON	2015-09-17	4	As Conchas	Kingdom of Spain
UMA lab	ES_COS	UMA	Kingdom of Spain	GAZ	GAZ:00000591	lake	ENVO	ENVO:00000020	36.67110278	degree	UO	UO:0000185	-4.452469444	degree	UO	UO:0000185	2	meter	UO	UO:0000008	1	meter	UO	UO:0000008	0.5	meter	UO	UO:0000008	Organization	Integrated water sample	ES_COS	2015-08-22	0.2	Laguna Costera	Kingdom of Spain
UGR lab	ES_CUB	UGR	Kingdom of Spain	GAZ	GAZ:00000591	lake	ENVO	ENVO:00000020	37.2787	degree	UO	UO:0000185	-3.675683333	degree	UO	UO:0000185	646	meter	UO	UO:0000008	12	meter	UO	UO:0000008	NA	meter	UO	UO:0000008	Organization	Integrated water sample	ES_CUB	2015-07-29	2.8	Embalse del Cubillas	Kingdom of Spain
IDL-PT lab	ES_DNS	IDL-PT	Kingdom of Spain	GAZ	GAZ:00000591	lake	ENVO	ENVO:00000020	43.491886	degree	UO	UO:0000185	-8.312181	degree	UO	UO:0000185	6	meter	UO	UO:0000008	11	meter	UO	UO:0000008	5.1	meter	UO	UO:0000008	Organization	Integrated water sample	ES_DNS	2015-08-20	7	Doninos	Kingdom of Spain
UMA lab	ES_ESC	UMA	Kingdom of Spain	GAZ	GAZ:00000591	lake	ENVO	ENVO:00000020	36.67493611	degree	UO	UO:0000185	-4.460111111	degree	UO	UO:0000185	2	meter	UO	UO:0000008	1	meter	UO	UO:0000008	NA	meter	UO	UO:0000008	Organization	Integrated water sample	ES_ESC	2015-08-22	0.3	Laguna Escondida	Kingdom of Spain
UVCAV lab	ES_ESC2	UVCAV	Kingdom of Spain	GAZ	GAZ:00000591	lake	ENVO	ENVO:00000020	39.12833333	degree	UO	UO:0000185	-0.698611111	degree	UO	UO:0000185	112	meter	UO	UO:0000008	25	meter	UO	UO:0000008	NA	meter	UO	UO:0000008	Organization	Integrated water sample	ES_ESC2	2015-07-24	11	Embalse de Escalona	Kingdom of Spain
UMA lab	ES_EUC	UMA	Kingdom of Spain	GAZ	GAZ:00000591	lake	ENVO	ENVO:00000020	36.671994	degree	UO	UO:0000185	-4.452602	degree	UO	UO:0000185	1	meter	UO	UO:0000008	1	meter	UO	UO:0000008	0.5	meter	UO	UO:0000008	Organization	Integrated water sample	ES_EUC	2015-08-22	0.1	Laguna Eucaliptal	Kingdom of Spain
URS lab	ES_FOI	URS	Kingdom of Spain	GAZ	GAZ:00000591	lake	ENVO	ENVO:00000020	41.255951	degree	UO	UO:0000185	1.6490111	degree	UO	UO:0000185	102	meter	UO	UO:0000008	10	meter	UO	UO:0000008	5.5	meter	UO	UO:0000008	Organization	Integrated water sample	ES_FOI	2015-08-14	7.5	El Foix	Kingdom of Spain
UDC lab	ES_FOR	UDC	Kingdom of Spain	GAZ	GAZ:00000591	lake	ENVO	ENVO:00000020	43.61222222	degree	UO	UO:0000185	-8.085833333	degree	UO	UO:0000185	227	meter	UO	UO:0000008	NA	meter	UO	UO:0000008	NA	meter	UO	UO:0000008	Organization	Integrated water sample	ES_FOR	2015-09-09	7	As Forcadas Reservoir	Kingdom of Spain
UMA lab	ES_GRA	UMA	Kingdom of Spain	GAZ	GAZ:00000591	lake	ENVO	ENVO:00000020	36.67131	degree	UO	UO:0000185	-4.45601	degree	UO	UO:0000185	1	meter	UO	UO:0000008	1	meter	UO	UO:0000008	0.5	meter	UO	UO:0000008	Organization	Integrated water sample	ES_GRA	2015-08-22	0.2	Laguna Grande	Kingdom of Spain
UVCAV lab	ES_GRA2	UVCAV	Kingdom of Spain	GAZ	GAZ:00000591	lake	ENVO	ENVO:00000020	39.44975	degree	UO	UO:0000185	-3.338555556	degree	UO	UO:0000185	643	meter	UO	UO:0000008	1	meter	UO	UO:0000008	0.8	meter	UO	UO:0000008	Organization	Integrated water sample	ES_GRA2	2015-07-23	5	Laguna Grande de Villafranca	Kingdom of Spain
UGR lab	ES_HON	UGR	Kingdom of Spain	GAZ	GAZ:00000591	lake	ENVO	ENVO:00000020	36.75555	degree	UO	UO:0000185	-2.9464	degree	UO	UO:0000185	13	meter	UO	UO:0000008	3	meter	UO	UO:0000008	1.1	meter	UO	UO:0000008	Organization	Integrated water sample	ES_HON	2015-07-23	1.8	Laguna Honda	Kingdom of Spain
UV-EBRO lab	ES_MEQ	UV-EBRO	Kingdom of Spain	GAZ	GAZ:00000591	lake	ENVO	ENVO:00000020	41.37067	degree	UO	UO:0000185	0.2675556	degree	UO	UO:0000185	119	meter	UO	UO:0000008	60	meter	UO	UO:0000008	20	meter	UO	UO:0000008	Organization	Integrated water sample	ES_MEQ	2015-08-03	12	Mequinenza Reservoir	Kingdom of Spain
UBCAT lab	ES_MNT	UBCAT	Kingdom of Spain	GAZ	GAZ:00000591	lake	ENVO	ENVO:00000020	42.331207	degree	UO	UO:0000185	0.994539	degree	UO	UO:0000185	1020	meter	UO	UO:0000008	26	meter	UO	UO:0000008	NA	meter	UO	UO:0000008	Organization	Integrated water sample	ES_MNT	2015-09-03	5	Montcortes	Kingdom of Spain
UV-EBRO lab	ES_RIB	UV-EBRO	Kingdom of Spain	GAZ	GAZ:00000591	lake	ENVO	ENVO:00000020	41.24938889	degree	UO	UO:0000185	0.429194444	degree	UO	UO:0000185	70	meter	UO	UO:0000008	34	meter	UO	UO:0000008	10.3	meter	UO	UO:0000008	Organization	Integrated water sample	ES_RIB	2015-08-04	9	Ribarroja Reservoir	Kingdom of Spain
UMA lab	ES_RIO	UMA	Kingdom of Spain	GAZ	GAZ:00000591	lake	ENVO	ENVO:00000020	36.67361944	degree	UO	UO:0000185	-4.455016667	degree	UO	UO:0000185	14	meter	UO	UO:0000008	1	meter	UO	UO:0000008	0.5	meter	UO	UO:0000008	Organization	Integrated water sample	ES_RIO	2015-08-22	0.2	Laguna Rio Viejo	Kingdom of Spain
URS lab	ES_SAU	URS	Kingdom of Spain	GAZ	GAZ:00000591	lake	ENVO	ENVO:00000020	41.97005	degree	UO	UO:0000185	2.410655556	degree	UO	UO:0000185	362	meter	UO	UO:0000008	75	meter	UO	UO:0000008	26.4	meter	UO	UO:0000008	Organization	Integrated water sample	ES_SAU	2015-08-11	20	Sau	Kingdom of Spain
IDL-UL lab	ES_SBD	IDL-UL	Kingdom of Spain	GAZ	GAZ:00000591	lake	ENVO	ENVO:00000020	43.037611	degree	UO	UO:0000185	-8.009558	degree	UO	UO:0000185	514	meter	UO	UO:0000008	5	meter	UO	UO:0000008	1.53	meter	UO	UO:0000008	Organization	Integrated water sample	ES_SBD	2015-08-20	2	Sobrado	Kingdom of Spain
UV-EBRO lab	ES_SOB	UV-EBRO	Kingdom of Spain	GAZ	GAZ:00000591	lake	ENVO	ENVO:00000020	42.76691944	degree	UO	UO:0000185	-3.102138889	degree	UO	UO:0000185	511	meter	UO	UO:0000008	33	meter	UO	UO:0000008	7	meter	UO	UO:0000008	Organization	Integrated water sample	ES_SOB	2015-07-29	6	Sobron Resrbvoir	Kingdom of Spain
UMA lab	ES_SUR	UMA	Kingdom of Spain	GAZ	GAZ:00000591	lake	ENVO	ENVO:00000020	36.67098889	degree	UO	UO:0000185	-4.452725	degree	UO	UO:0000185	1	meter	UO	UO:0000008	1	meter	UO	UO:0000008	0.5	meter	UO	UO:0000008	Organization	Integrated water sample	ES_SUR	2015-08-22	0.1	Laguna Sur	Kingdom of Spain
UVCAV lab	ES_TOU	UVCAV	Kingdom of Spain	GAZ	GAZ:00000591	lake	ENVO	ENVO:00000020	39.13372222	degree	UO	UO:0000185	-0.647388889	degree	UO	UO:0000185	136	meter	UO	UO:0000008	30	meter	UO	UO:0000008	NA	meter	UO	UO:0000008	Organization	Integrated water sample	ES_TOU	2015-07-24	13.25	Embalse de Tous	Kingdom of Spain
URS lab	ES_VAL	URS	Kingdom of Spain	GAZ	GAZ:00000591	lake	ENVO	ENVO:00000020	39.77873333	degree	UO	UO:0000185	-5.6054	degree	UO	UO:0000185	317	meter	UO	UO:0000008	80	meter	UO	UO:0000008	19.81	meter	UO	UO:0000008	Organization	Integrated water sample	ES_VAL	2015-09-07	14	Valdecanas	Kingdom of Spain
URS lab	ES_VALL	URS	Kingdom of Spain	GAZ	GAZ:00000591	lake	ENVO	ENVO:00000020	41.72095	degree	UO	UO:0000185	2.341644444	degree	UO	UO:0000185	519	meter	UO	UO:0000008	59	meter	UO	UO:0000008	20.2	meter	UO	UO:0000008	Organization	Integrated water sample	ES_VALL	2015-08-12	10	Vallfornes	Kingdom of Spain
UGR lab	ES_YEG	UGR	Kingdom of Spain	GAZ	GAZ:00000591	lake	ENVO	ENVO:00000020	37.05641667	degree	UO	UO:0000185	-3.379533333	degree	UO	UO:0000185	2886	meter	UO	UO:0000008	11	meter	UO	UO:0000008	NA	meter	UO	UO:0000008	Organization	Integrated water sample	ES_YEG	2015-07-21	10	Laguna de las Yeguas	Kingdom of Spain
ABO lab	FI_HAR	ABO	Finland	GAZ	GAZ:00002937	lake	ENVO	ENVO:00000020	62.18833333	degree	UO	UO:0000185	21.43888889	degree	UO	UO:0000185	0	meter	UO	UO:0000008	2	meter	UO	UO:0000008	NA	meter	UO	UO:0000008	Organization	Integrated water sample	FI_HAR	2015-08-13	0.7	Harkmerifjarden	Finland
JYRASKYLA lab	FI_JJ	JYRASKYLA	Finland	GAZ	GAZ:00002937	lake	ENVO	ENVO:00000020	62.23918889	degree	UO	UO:0000185	25.77259167	degree	UO	UO:0000185	NA	meter	UO	UO:0000008	25	meter	UO	UO:0000008	5.8	meter	UO	UO:0000008	Organization	Integrated water sample	FI_JJ	2015-08-13	5	Jyvasjarvi	Finland
ABO lab	FI_KAK	ABO	Finland	GAZ	GAZ:00002937	lake	ENVO	ENVO:00000020	60.355	degree	UO	UO:0000185	22.20833333	degree	UO	UO:0000185	7	meter	UO	UO:0000008	15	meter	UO	UO:0000008	6.38	meter	UO	UO:0000008	Organization	Integrated water sample	FI_KAK	2015-08-05	10	Kakskerranjarvi	Finland
ABO lab	FI_LIT	ABO	Finland	GAZ	GAZ:00002937	lake	ENVO	ENVO:00000020	60.45138889	degree	UO	UO:0000185	22.39527778	degree	UO	UO:0000185	36	meter	UO	UO:0000008	3	meter	UO	UO:0000008	2.03	meter	UO	UO:0000008	Organization	Integrated water sample	FI_LIT	2015-08-05	2	Littoistenjarvi	Finland
JYRASKYLA lab	FI_MJ	JYRASKYLA	Finland	GAZ	GAZ:00002937	lake	ENVO	ENVO:00000020	62.12474444	degree	UO	UO:0000185	25.56038889	degree	UO	UO:0000185	NA	meter	UO	UO:0000008	38	meter	UO	UO:0000008	NA	meter	UO	UO:0000008	Organization	Integrated water sample	FI_MJ	2015-08-20	6	Muuratjarvi	Finland
ABO lab	FI_STO	ABO	Finland	GAZ	GAZ:00002937	lake	ENVO	ENVO:00000020	62.31777778	degree	UO	UO:0000185	21.38027778	degree	UO	UO:0000185	7	meter	UO	UO:0000008	2	meter	UO	UO:0000008	NA	meter	UO	UO:0000008	Organization	Integrated water sample	FI_STO	2015-08-13	1.5	Stortrasket	Finland
LAMMI lab	FI_VAN	LAMMI	Finland	GAZ	GAZ:00002937	lake	ENVO	ENVO:00000020	61.14888889	degree	UO	UO:0000185	24.27369444	degree	UO	UO:0000185	74	meter	UO	UO:0000008	24	meter	UO	UO:0000008	7.3	meter	UO	UO:0000008	Organization	Integrated water sample	FI_VAN	2015-08-31	5	Vanajanselka	Finland
LMGE lab	FR_AYD	LMGE	French Republic	GAZ	GAZ:00002940	lake	ENVO	ENVO:00000020	45.66388889	degree	UO	UO:0000185	2.984444444	degree	UO	UO:0000185	837	meter	UO	UO:0000008	15	meter	UO	UO:0000008	NA	meter	UO	UO:0000008	Organization	Integrated water sample	FR_AYD	2015-09-03	7	Aydat	French Republic
LMGE lab	FR_PAV	LMGE	French Republic	GAZ	GAZ:00002940	lake	ENVO	ENVO:00000020	45.49583333	degree	UO	UO:0000185	2.888333333	degree	UO	UO:0000185	1197	meter	UO	UO:0000008	92	meter	UO	UO:0000008	NA	meter	UO	UO:0000008	Organization	Integrated water sample	FR_PAV	2015-09-02	18	Pavin	French Republic
DIMOKRITOS lab	GR_MAR	DIMOKRITOS	Greece	GAZ	GAZ:00002945	lake	ENVO	ENVO:00000020	38.17156667	degree	UO	UO:0000185	23.90511111	degree	UO	UO:0000185	227	meter	UO	UO:0000008	54	meter	UO	UO:0000008	20	meter	UO	UO:0000008	Organization	Integrated water sample	GR_MAR	2015-10-05	26	Marathonas	Greece
SPP lab	GR_PRE	SPP	Greece	GAZ	GAZ:00002945	lake	ENVO	ENVO:00000020	40.76368056	degree	UO	UO:0000185	21.09733889	degree	UO	UO:0000185	853	meter	UO	UO:0000008	9	meter	UO	UO:0000008	4.2	meter	UO	UO:0000008	Organization	Integrated water sample	GR_PRE	2015-09-18	6.8	Lesser Prespa	Greece
AUTH lab	GR_VOL	AUTH	Greece	GAZ	GAZ:00002945	lake	ENVO	ENVO:00000020	40.66705556	degree	UO	UO:0000185	23.54194444	degree	UO	UO:0000185	37	meter	UO	UO:0000008	28	meter	UO	UO:0000008	13.5	meter	UO	UO:0000008	Organization	Integrated water sample	GR_VOL	2015-09-16	13	Volvi	Greece
ALGEZG lab	HR_BAJ	ALGEZG	Croatia	GAZ	GAZ:00002719	lake	ENVO	ENVO:00000020	45.30633333	degree	UO	UO:0000185	14.71333333	degree	UO	UO:0000185	717	meter	UO	UO:0000008	7	meter	UO	UO:0000008	3.5	meter	UO	UO:0000008	Organization	Integrated water sample	HR_BAJ	2015-08-27	6.5	Bajer	Croatia
ALGEZG lab	HR_BUT	ALGEZG	Croatia	GAZ	GAZ:00002719	lake	ENVO	ENVO:00000020	45.33186111	degree	UO	UO:0000185	13.92322222	degree	UO	UO:0000185	43	meter	UO	UO:0000008	15	meter	UO	UO:0000008	10.5	meter	UO	UO:0000008	Organization	Integrated water sample	HR_BUT	2015-07-21	9	Butoniga	Croatia
HROS lab	HR_KOP	HROS	Croatia	GAZ	GAZ:00002719	lake	ENVO	ENVO:00000020	45.605	degree	UO	UO:0000185	18.85555556	degree	UO	UO:0000185	16	meter	UO	UO:0000008	5	meter	UO	UO:0000008	2	meter	UO	UO:0000008	Organization	Integrated water sample	HR_KOP	2015-07-23	5.3	Kopacko	Croatia
ALGEZG lab	HR_KOZ	ALGEZG	Croatia	GAZ	GAZ:00002719	lake	ENVO	ENVO:00000020	44.88997222	degree	UO	UO:0000185	15.60408333	degree	UO	UO:0000185	535	meter	UO	UO:0000008	48	meter	UO	UO:0000008	15.5	meter	UO	UO:0000008	Organization	Integrated water sample	HR_KOZ	2015-07-23	14	Kozjak	Croatia
ALGEZG lab	HR_LES	ALGEZG	Croatia	GAZ	GAZ:00002719	lake	ENVO	ENVO:00000020	45.34781	degree	UO	UO:0000185	15.34382	degree	UO	UO:0000185	186	meter	UO	UO:0000008	52	meter	UO	UO:0000008	NA	meter	UO	UO:0000008	Organization	Integrated water sample	HR_LES	2015-07-12	12	Lesce	Croatia
ALGERI lab	HR_LOK	ALGERI	Croatia	GAZ	GAZ:00002719	lake	ENVO	ENVO:00000020	45.35977778	degree	UO	UO:0000185	14.71708333	degree	UO	UO:0000185	768	meter	UO	UO:0000008	40	meter	UO	UO:0000008	NA	meter	UO	UO:0000008	Organization	Integrated water sample	HR_LOK	2015-08-20	20	Lokve	Croatia
ALGEZG lab	HR_MAL	ALGEZG	Croatia	GAZ	GAZ:00002719	lake	ENVO	ENVO:00000020	45.77836111	degree	UO	UO:0000185	15.93516667	degree	UO	UO:0000185	112	meter	UO	UO:0000008	13	meter	UO	UO:0000008	5	meter	UO	UO:0000008	Organization	Integrated water sample	HR_MAL	2015-08-24	4	Malo Jezero	Croatia
ALGEZG lab	HR_NJI	ALGEZG	Croatia	GAZ	GAZ:00002719	lake	ENVO	ENVO:00000020	45.16963889	degree	UO	UO:0000185	14.56338889	degree	UO	UO:0000185	2	meter	UO	UO:0000008	9	meter	UO	UO:0000008	3	meter	UO	UO:0000008	Organization	Integrated water sample	HR_NJI	2015-08-27	8	Njivice	Croatia
ALGEZG lab	HR_PET	ALGEZG	Croatia	GAZ	GAZ:00002719	lake	ENVO	ENVO:00000020	45.83161111	degree	UO	UO:0000185	16.02616667	degree	UO	UO:0000185	142	meter	UO	UO:0000008	7	meter	UO	UO:0000008	4	meter	UO	UO:0000008	Organization	Integrated water sample	HR_PET	2015-07-31	5	Peto Jezero	Croatia
ALGEZG lab	HR_PON	ALGEZG	Croatia	GAZ	GAZ:00002719	lake	ENVO	ENVO:00000020	45.07794444	degree	UO	UO:0000185	14.55833333	degree	UO	UO:0000185	17	meter	UO	UO:0000008	6	meter	UO	UO:0000008	2.4	meter	UO	UO:0000008	Organization	Integrated water sample	HR_PON	2015-08-27	4	Ponikve	Croatia
ALGEZG lab	HR_PRO	ALGEZG	Croatia	GAZ	GAZ:00002719	lake	ENVO	ENVO:00000020	44.86791667	degree	UO	UO:0000185	15.59783333	degree	UO	UO:0000185	636	meter	UO	UO:0000008	39	meter	UO	UO:0000008	11.24	meter	UO	UO:0000008	Organization	Integrated water sample	HR_PRO	2015-07-23	12	Prosce	Croatia
HROS lab	HR_SAK	HROS	Croatia	GAZ	GAZ:00002719	lake	ENVO	ENVO:00000020	45.6	degree	UO	UO:0000185	18.8475	degree	UO	UO:0000185	91	meter	UO	UO:0000008	12	meter	UO	UO:0000008	5.5	meter	UO	UO:0000008	Organization	Integrated water sample	HR_SAK	2015-07-23	5.3	Sakadas	Croatia
ALGEZG lab	HR_SAV	ALGEZG	Croatia	GAZ	GAZ:00002719	lake	ENVO	ENVO:00000020	45.769	degree	UO	UO:0000185	16.03244444	degree	UO	UO:0000185	115	meter	UO	UO:0000008	4	meter	UO	UO:0000008	4	meter	UO	UO:0000008	Organization	Integrated water sample	HR_SAV	2015-08-21	3.5	Savica	Croatia
ALGERI lab	HR_TRI	ALGERI	Croatia	GAZ	GAZ:00002719	lake	ENVO	ENVO:00000020	45.22761111	degree	UO	UO:0000185	14.67061111	degree	UO	UO:0000185	60	meter	UO	UO:0000008	8	meter	UO	UO:0000008	4	meter	UO	UO:0000008	Organization	Integrated water sample	HR_TRI	2015-08-20	4	Tribali	Croatia
ALGEZG lab	HR_VRA	ALGEZG	Croatia	GAZ	GAZ:00002719	lake	ENVO	ENVO:00000020	44.84002778	degree	UO	UO:0000185	14.39241667	degree	UO	UO:0000185	13	meter	UO	UO:0000008	75	meter	UO	UO:0000008	50	meter	UO	UO:0000008	Organization	Integrated water sample	HR_VRA	2015-08-28	15	Vransko	Croatia
VIZIG lab	HU_PAT	VIZIG	Hungary	GAZ	GAZ:00002952	lake	ENVO	ENVO:00000020	47.267605	degree	UO	UO:0000185	18.48562	degree	UO	UO:0000185	123	meter	UO	UO:0000008	NA	meter	UO	UO:0000008	NA	meter	UO	UO:0000008	Organization	Integrated water sample	HU_PAT	2015-08-07	2	Patkai Reservoir	Hungary
VIZIG lab	HU_VEL	VIZIG	Hungary	GAZ	GAZ:00002952	lake	ENVO	ENVO:00000020	47.20636111	degree	UO	UO:0000185	18.61386111	degree	UO	UO:0000185	NA	meter	UO	UO:0000008	2	meter	UO	UO:0000008	1.6	meter	UO	UO:0000008	Organization	Integrated water sample	HU_VEL	2015-08-07	1.5	Velencei	Hungary
VIZIG lab	HU_ZAM	VIZIG	Hungary	GAZ	GAZ:00002952	lake	ENVO	ENVO:00000020	47.30188889	degree	UO	UO:0000185	18.46486111	degree	UO	UO:0000185	129	meter	UO	UO:0000008	NA	meter	UO	UO:0000008	NA	meter	UO	UO:0000008	Organization	Integrated water sample	HU_ZAM	2015-08-07	2	Zamolyi	Hungary
DUNDALK lab	IE_COL	DUNDALK	Republic of Ireland	GAZ	GAZ:00002943	lake	ENVO	ENVO:00000020	54.275	degree	UO	UO:0000185	-8.396388889	degree	UO	UO:0000185	24	meter	UO	UO:0000008	24	meter	UO	UO:0000008	10.5	meter	UO	UO:0000008	Organization	Integrated water sample	IE_COL	2015-08-24	19.3	Colgagh Lough	Republic of Ireland
DUNDALK lab	IE_CORD	DUNDALK	Republic of Ireland	GAZ	GAZ:00002943	lake	ENVO	ENVO:00000020	54.06388889	degree	UO	UO:0000185	-7.738888889	degree	UO	UO:0000185	64	meter	UO	UO:0000008	5	meter	UO	UO:0000008	2.5	meter	UO	UO:0000008	Organization	Integrated water sample	IE_CORD	2015-08-25	4	Corduff	Republic of Ireland
DUNDALK lab	IE_MILL	DUNDALK	Republic of Ireland	GAZ	GAZ:00002943	lake	ENVO	ENVO:00000020	54.14583333	degree	UO	UO:0000185	-6.712222222	degree	UO	UO:0000185	NA	meter	UO	UO:0000008	NA	meter	UO	UO:0000008	NA	meter	UO	UO:0000008	Organization	Integrated water sample	IE_MILL	2015-08-27	9	Milltown	Republic of Ireland
DUNDALK lab	IE_TEMP	DUNDALK	Republic of Ireland	GAZ	GAZ:00002943	lake	ENVO	ENVO:00000020	54.09972222	degree	UO	UO:0000185	-8.589444444	degree	UO	UO:0000185	51	meter	UO	UO:0000008	5	meter	UO	UO:0000008	2.6	meter	UO	UO:0000008	Organization	Integrated water sample	IE_TEMP	2015-08-25	7	Templehouse	Republic of Ireland
FEM-NORITAL lab	IT_CAL	FEM-NORITAL	Italy	GAZ	GAZ:00002650	lake	ENVO	ENVO:00000020	46.01416667	degree	UO	UO:0000185	11.25138889	degree	UO	UO:0000185	450	meter	UO	UO:0000008	49	meter	UO	UO:0000008	26.5	meter	UO	UO:0000008	Organization	Integrated water sample	IT_CAL	2015-08-17	20	Caldonazzo	Italy
FEM lab	IT_CAMPO	FEM	Italy	GAZ	GAZ:00002650	lake	ENVO	ENVO:00000020	46.03991667	degree	UO	UO:0000185	10.49677778	degree	UO	UO:0000185	1943	meter	UO	UO:0000008	27	meter	UO	UO:0000008	13.7	meter	UO	UO:0000008	Organization	Integrated water sample	IT_CAMPO	2015-07-22	10	Campo	Italy
FEM-NORITAL lab	IT_GAR	FEM-NORITAL	Italy	GAZ	GAZ:00002650	lake	ENVO	ENVO:00000020	45.6975	degree	UO	UO:0000185	10.72083333	degree	UO	UO:0000185	65	meter	UO	UO:0000008	350	meter	UO	UO:0000008	133	meter	UO	UO:0000008	Organization	Integrated water sample	IT_GAR	2015-08-11	30	Garda	Italy
FEM-NORITAL lab	IT_ISE	FEM-NORITAL	Italy	GAZ	GAZ:00002650	lake	ENVO	ENVO:00000020	45.68722222	degree	UO	UO:0000185	10.06722222	degree	UO	UO:0000185	186	meter	UO	UO:0000008	251	meter	UO	UO:0000008	123	meter	UO	UO:0000008	Organization	Integrated water sample	IT_ISE	2015-09-07	30	Iseo	Italy
FEM-NORITAL lab	IT_LEV	FEM-NORITAL	Italy	GAZ	GAZ:00002650	lake	ENVO	ENVO:00000020	46.0175	degree	UO	UO:0000185	11.27388889	degree	UO	UO:0000185	440	meter	UO	UO:0000008	38	meter	UO	UO:0000008	11.1	meter	UO	UO:0000008	Organization	Integrated water sample	IT_LEV	2015-08-03	20	Levico	Italy
FEM-NORITAL lab	IT_SER	FEM-NORITAL	Italy	GAZ	GAZ:00002650	lake	ENVO	ENVO:00000020	46.13666667	degree	UO	UO:0000185	11.25555556	degree	UO	UO:0000185	974	meter	UO	UO:0000008	16	meter	UO	UO:0000008	6.5	meter	UO	UO:0000008	Organization	Integrated water sample	IT_SER	2015-07-28	5	Serraia	Italy
FEM lab	IT_TOVEL	FEM	Italy	GAZ	GAZ:00002650	lake	ENVO	ENVO:00000020	46.26127778	degree	UO	UO:0000185	10.94947222	degree	UO	UO:0000185	1178	meter	UO	UO:0000008	39	meter	UO	UO:0000008	19	meter	UO	UO:0000008	Organization	Integrated water sample	IT_TOVEL	2015-08-04	20	Tovel	Italy
NRC lab	LT_BAL	NRC	Lithuania	GAZ	GAZ:00002960	lake	ENVO	ENVO:00000020	54.79094444	degree	UO	UO:0000185	25.33197222	degree	UO	UO:0000185	114	meter	UO	UO:0000008	39	meter	UO	UO:0000008	15.2	meter	UO	UO:0000008	Organization	Integrated water sample	LT_BAL	2015-08-25	8	Balsys	Lithuania
NRC lab	LT_DID	NRC	Lithuania	GAZ	GAZ:00002960	lake	ENVO	ENVO:00000020	54.330439	degree	UO	UO:0000185	24.368417	degree	UO	UO:0000185	101	meter	UO	UO:0000008	18	meter	UO	UO:0000008	6.5	meter	UO	UO:0000008	Organization	Integrated water sample	LT_DID	2015-08-14	7.5	Didziulis	Lithuania
NRC lab	LT_GAU	NRC	Lithuania	GAZ	GAZ:00002960	lake	ENVO	ENVO:00000020	55.65575	degree	UO	UO:0000185	23.20038889	degree	UO	UO:0000185	115	meter	UO	UO:0000008	5	meter	UO	UO:0000008	2.5	meter	UO	UO:0000008	Organization	Integrated water sample	LT_GAU	2015-08-04	2	Gaustvinis	Lithuania
NRC lab	LT_GIN	NRC	Lithuania	GAZ	GAZ:00002960	lake	ENVO	ENVO:00000020	54.73747222	degree	UO	UO:0000185	25.18572222	degree	UO	UO:0000185	159	meter	UO	UO:0000008	3	meter	UO	UO:0000008	1.5	meter	UO	UO:0000008	Organization	Integrated water sample	LT_GIN	2015-08-12	1.7	Gineitiskes	Lithuania
NRC lab	LT_GUL	NRC	Lithuania	GAZ	GAZ:00002960	lake	ENVO	ENVO:00000020	54.79386111	degree	UO	UO:0000185	25.30755556	degree	UO	UO:0000185	134	meter	UO	UO:0000008	12	meter	UO	UO:0000008	4.2	meter	UO	UO:0000008	Organization	Integrated water sample	LT_GUL	2015-08-07	5.5	Gulbinas	Lithuania
NRC lab	LT_JIE	NRC	Lithuania	GAZ	GAZ:00002960	lake	ENVO	ENVO:00000020	54.59152778	degree	UO	UO:0000185	24.18508333	degree	UO	UO:0000185	94	meter	UO	UO:0000008	4	meter	UO	UO:0000008	2.9	meter	UO	UO:0000008	Organization	Integrated water sample	LT_JIE	2015-08-17	2.8	Jieznas	Lithuania
NRC lab	LT_LUK	NRC	Lithuania	GAZ	GAZ:00002960	lake	ENVO	ENVO:00000020	55.71286111	degree	UO	UO:0000185	22.335	degree	UO	UO:0000185	155	meter	UO	UO:0000008	7	meter	UO	UO:0000008	3.6	meter	UO	UO:0000008	Organization	Integrated water sample	LT_LUK	2015-08-01	4	Lukstas	Lithuania
NRC lab	LT_MAS	NRC	Lithuania	GAZ	GAZ:00002960	lake	ENVO	ENVO:00000020	55.97755556	degree	UO	UO:0000185	22.24886111	degree	UO	UO:0000185	126	meter	UO	UO:0000008	5	meter	UO	UO:0000008	2.6	meter	UO	UO:0000008	Organization	Integrated water sample	LT_MAS	2015-08-01	3	Mastis	Lithuania
NRC lab	LT_NIE	NRC	Lithuania	GAZ	GAZ:00002960	lake	ENVO	ENVO:00000020	54.39172222	degree	UO	UO:0000185	24.36605556	degree	UO	UO:0000185	132	meter	UO	UO:0000008	7	meter	UO	UO:0000008	3.7	meter	UO	UO:0000008	Organization	Integrated water sample	LT_NIE	2015-08-24	6	Niedulis	Lithuania
NRC lab	LT_PAB	NRC	Lithuania	GAZ	GAZ:00002960	lake	ENVO	ENVO:00000020	54.34941667	degree	UO	UO:0000185	24.571	degree	UO	UO:0000185	135	meter	UO	UO:0000008	3	meter	UO	UO:0000008	1.9	meter	UO	UO:0000008	Organization	Integrated water sample	LT_PAB	2015-08-24	1.2	Pabezninkai	Lithuania
NRC lab	LT_REK	NRC	Lithuania	GAZ	GAZ:00002960	lake	ENVO	ENVO:00000020	55.86075	degree	UO	UO:0000185	23.31230556	degree	UO	UO:0000185	126	meter	UO	UO:0000008	5	meter	UO	UO:0000008	2	meter	UO	UO:0000008	Organization	Integrated water sample	LT_REK	2015-08-03	2	Rekyva	Lithuania
NRC lab	LT_SIM	NRC	Lithuania	GAZ	GAZ:00002960	lake	ENVO	ENVO:00000020	54.39433333	degree	UO	UO:0000185	23.643	degree	UO	UO:0000185	88	meter	UO	UO:0000008	5	meter	UO	UO:0000008	2.2	meter	UO	UO:0000008	Organization	Integrated water sample	LT_SIM	2015-08-11	2.5	Simnas	Lithuania
NRC lab	LT_SIR	NRC	Lithuania	GAZ	GAZ:00002960	lake	ENVO	ENVO:00000020	54.98566667	degree	UO	UO:0000185	25.21661111	degree	UO	UO:0000185	130	meter	UO	UO:0000008	5	meter	UO	UO:0000008	2.2	meter	UO	UO:0000008	Organization	Integrated water sample	LT_SIR	2015-08-18	4	Sitvys	Lithuania
NRC lab	LT_TAL	NRC	Lithuania	GAZ	GAZ:00002960	lake	ENVO	ENVO:00000020	55.93819444	degree	UO	UO:0000185	23.33627778	degree	UO	UO:0000185	103	meter	UO	UO:0000008	8	meter	UO	UO:0000008	3.5	meter	UO	UO:0000008	Organization	Integrated water sample	LT_TAL	2015-08-03	5	Talksa	Lithuania
NRC lab	LT_UDR	NRC	Lithuania	GAZ	GAZ:00002960	lake	ENVO	ENVO:00000020	54.43508333	degree	UO	UO:0000185	23.85044444	degree	UO	UO:0000185	71	meter	UO	UO:0000008	5	meter	UO	UO:0000008	NA	meter	UO	UO:0000008	Organization	Integrated water sample	LT_UDR	2015-08-11	2	Udrija	Lithuania
MAS lab	MK_DOJ	MAS	Macedonia	GAZ	GAZ:00006895	lake	ENVO	ENVO:00000020	41.19861111	degree	UO	UO:0000185	22.73333333	degree	UO	UO:0000185	320	meter	UO	UO:0000008	8	meter	UO	UO:0000008	3	meter	UO	UO:0000008	Organization	Integrated water sample	MK_DOJ	2015-09-06	7	Dojran	Macedonia
MAS lab	MK_OHR	MAS	Macedonia	GAZ	GAZ:00006895	lake	ENVO	ENVO:00000020	41.02722222	degree	UO	UO:0000185	20.81138889	degree	UO	UO:0000185	620	meter	UO	UO:0000008	330	meter	UO	UO:0000008	155	meter	UO	UO:0000008	Organization	Integrated water sample	MK_OHR	2015-09-08	23.5	Ohrid	Macedonia
MAS lab	MK_PRE	MAS	Macedonia	GAZ	GAZ:00006895	lake	ENVO	ENVO:00000020	40.9525	degree	UO	UO:0000185	20.91888889	degree	UO	UO:0000185	847	meter	UO	UO:0000008	47	meter	UO	UO:0000008	14	meter	UO	UO:0000008	Organization	Integrated water sample	MK_PRE	2015-09-07	11	Prespa	Macedonia
AMB lab	NL_AMS	AMB	The Netherlands	GAZ	GAZ:00002946	lake	ENVO	ENVO:00000020	52.30002778	degree	UO	UO:0000185	4.840333333	degree	UO	UO:0000185	0	meter	UO	UO:0000008	2	meter	UO	UO:0000008	NA	meter	UO	UO:0000008	Organization	Integrated water sample	NL_AMS	2015-08-12	1.5	Amstelveense	The Netherlands
AKWA lab	NL_EM	AKWA	The Netherlands	GAZ	GAZ:00002946	lake	ENVO	ENVO:00000020	51.72298	degree	UO	UO:0000185	5.337262	degree	UO	UO:0000185	NA	meter	UO	UO:0000008	31	meter	UO	UO:0000008	11.6	meter	UO	UO:0000008	Organization	Integrated water sample	NL_EM	2015-08-27	5.5	Empelse put	The Netherlands
AKWA lab	NL_ERT	AKWA	The Netherlands	GAZ	GAZ:00002946	lake	ENVO	ENVO:00000020	51.70669444	degree	UO	UO:0000185	5.288194444	degree	UO	UO:0000185	2	meter	UO	UO:0000008	25	meter	UO	UO:0000008	NA	meter	UO	UO:0000008	Organization	Integrated water sample	NL_ERT	2015-08-05	8	Ertveldplas	The Netherlands
AKWA lab	NL_GEF	AKWA	The Netherlands	GAZ	GAZ:00002946	lake	ENVO	ENVO:00000020	51.74069444	degree	UO	UO:0000185	5.496638889	degree	UO	UO:0000185	6	meter	UO	UO:0000008	18	meter	UO	UO:0000008	NA	meter	UO	UO:0000008	Organization	Integrated water sample	NL_GEF	2015-08-21	5	Geffense	The Netherlands
AKWA lab	NL_HEW	AKWA	The Netherlands	GAZ	GAZ:00002946	lake	ENVO	ENVO:00000020	52.080702	degree	UO	UO:0000185	5.373029	degree	UO	UO:0000185	NA	meter	UO	UO:0000008	2	meter	UO	UO:0000008	1.5	meter	UO	UO:0000008	Organization	Integrated water sample	NL_HEW	2015-08-25	1.8	Henschotermeer	The Netherlands
AMB lab	NL_KIN	AMB	The Netherlands	GAZ	GAZ:00002946	lake	ENVO	ENVO:00000020	52.38566667	degree	UO	UO:0000185	5.017111111	degree	UO	UO:0000185	0	meter	UO	UO:0000008	3	meter	UO	UO:0000008	NA	meter	UO	UO:0000008	Organization	Integrated water sample	NL_KIN	2015-08-12	1.8	Kinselmeer	The Netherlands
AKWA lab	NL_KON	AKWA	The Netherlands	GAZ	GAZ:00002946	lake	ENVO	ENVO:00000020	51.55163889	degree	UO	UO:0000185	5.120138889	degree	UO	UO:0000185	11	meter	UO	UO:0000008	14	meter	UO	UO:0000008	NA	meter	UO	UO:0000008	Organization	Integrated water sample	NL_KON	2015-08-12	4	Koningshoeve	The Netherlands
AMB lab	NL_MEE	AMB	The Netherlands	GAZ	GAZ:00002946	lake	ENVO	ENVO:00000020	52.34833333	degree	UO	UO:0000185	4.664083333	degree	UO	UO:0000185	0	meter	UO	UO:0000008	3	meter	UO	UO:0000008	NA	meter	UO	UO:0000008	Organization	Integrated water sample	NL_MEE	2015-08-17	2.5	Meerwijkplas	The Netherlands
AMB lab	NL_MOL	AMB	The Netherlands	GAZ	GAZ:00002946	lake	ENVO	ENVO:00000020	52.344	degree	UO	UO:0000185	4.655111111	degree	UO	UO:0000185	0	meter	UO	UO:0000008	12	meter	UO	UO:0000008	NA	meter	UO	UO:0000008	Organization	Integrated water sample	NL_MOL	2015-08-17	5	Molenplas	The Netherlands
AKWA lab	NL_NM	AKWA	The Netherlands	GAZ	GAZ:00002946	lake	ENVO	ENVO:00000020	52.331641	degree	UO	UO:0000185	4.820326	degree	UO	UO:0000185	NA	meter	UO	UO:0000008	31	meter	UO	UO:0000008	14	meter	UO	UO:0000008	Organization	Integrated water sample	NL_NM	2015-08-31	1	Nieuwe Meer	The Netherlands
AKWA lab	NL_PUT	AKWA	The Netherlands	GAZ	GAZ:00002946	lake	ENVO	ENVO:00000020	51.67822222	degree	UO	UO:0000185	5.113944444	degree	UO	UO:0000185	3	meter	UO	UO:0000008	15	meter	UO	UO:0000008	NA	meter	UO	UO:0000008	Organization	Integrated water sample	NL_PUT	2015-08-07	6	Put Van Drunen	The Netherlands
AKWA lab	NL_REE	AKWA	The Netherlands	GAZ	GAZ:00002946	lake	ENVO	ENVO:00000020	51.70391667	degree	UO	UO:0000185	5.752083333	degree	UO	UO:0000185	16	meter	UO	UO:0000008	10	meter	UO	UO:0000008	NA	meter	UO	UO:0000008	Organization	Integrated water sample	NL_REE	2015-08-28	6.5	Plaas aan de Reeweg	The Netherlands
AMB lab	NL_SLO	AMB	The Netherlands	GAZ	GAZ:00002946	lake	ENVO	ENVO:00000020	52.36366667	degree	UO	UO:0000185	4.817222222	degree	UO	UO:0000185	0	meter	UO	UO:0000008	39	meter	UO	UO:0000008	NA	meter	UO	UO:0000008	Organization	Integrated water sample	NL_SLO	2015-08-19	10	Sloterplas	The Netherlands
AMB lab	NL_STOO	AMB	The Netherlands	GAZ	GAZ:00002946	lake	ENVO	ENVO:00000020	52.45254	degree	UO	UO:0000185	4.890774	degree	UO	UO:0000185	0	meter	UO	UO:0000008	44	meter	UO	UO:0000008	NA	meter	UO	UO:0000008	Organization	Integrated water sample	NL_STOO	2015-09-02	14	Stooterplas	The Netherlands
AMB lab	NL_WES	AMB	The Netherlands	GAZ	GAZ:00002946	lake	ENVO	ENVO:00000020	52.42558333	degree	UO	UO:0000185	4.669416667	degree	UO	UO:0000185	-1	meter	UO	UO:0000008	30	meter	UO	UO:0000008	NA	meter	UO	UO:0000008	Organization	Integrated water sample	NL_WES	2015-08-17	8.5	Westbroekplas	The Netherlands
AKWA lab	NL_WYL	AKWA	The Netherlands	GAZ	GAZ:00002946	lake	ENVO	ENVO:00000020	51.826224	degree	UO	UO:0000185	5.944239	degree	UO	UO:0000185	NA	meter	UO	UO:0000008	6	meter	UO	UO:0000008	3.5	meter	UO	UO:0000008	Organization	Integrated water sample	NL_WYL	2015-08-11	4	Wylerbergmeer	The Netherlands
NIVA lab	NO_AKE	NIVA	Kingdom of Norway	GAZ	GAZ:00002699	lake	ENVO	ENVO:00000020	59.24499167	degree	UO	UO:0000185	10.32690083	degree	UO	UO:0000185	16	meter	UO	UO:0000008	8	meter	UO	UO:0000008	NA	meter	UO	UO:0000008	Organization	Integrated water sample	NO_AKE	2015-08-26	4	Akersvannet	Kingdom of Norway
NIVA lab	NO_ARU	NIVA	Kingdom of Norway	GAZ	GAZ:00002699	lake	ENVO	ENVO:00000020	59.68997417	degree	UO	UO:0000185	10.74331722	degree	UO	UO:0000185	34	meter	UO	UO:0000008	12	meter	UO	UO:0000008	NA	meter	UO	UO:0000008	Organization	Integrated water sample	NO_ARU	2015-08-12	4	Arungen	Kingdom of Norway
NIVA lab	NO_HIL	NIVA	Kingdom of Norway	GAZ	GAZ:00002699	lake	ENVO	ENVO:00000020	59.5143325	degree	UO	UO:0000185	10.15597611	degree	UO	UO:0000185	37	meter	UO	UO:0000008	3	meter	UO	UO:0000008	NA	meter	UO	UO:0000008	Organization	Integrated water sample	NO_HIL	2015-08-26	2	Hillestadvannet	Kingdom of Norway
NIVA lab	NO_MJA	NIVA	Kingdom of Norway	GAZ	GAZ:00002699	lake	ENVO	ENVO:00000020	59.69832931	degree	UO	UO:0000185	11.05206361	degree	UO	UO:0000185	109	meter	UO	UO:0000008	15	meter	UO	UO:0000008	NA	meter	UO	UO:0000008	Organization	Integrated water sample	NO_MJA	2015-08-19	4	Mjaer	Kingdom of Norway
NIVA lab	NO_OST	NIVA	Kingdom of Norway	GAZ	GAZ:00002699	lake	ENVO	ENVO:00000020	59.68844944	degree	UO	UO:0000185	10.82986111	degree	UO	UO:0000185	107	meter	UO	UO:0000008	6	meter	UO	UO:0000008	NA	meter	UO	UO:0000008	Organization	Integrated water sample	NO_OST	2015-08-12	4	Ostensjovannet	Kingdom of Norway
NIVA lab	NO_SAB	NIVA	Kingdom of Norway	GAZ	GAZ:00002699	lake	ENVO	ENVO:00000020	59.42701722	degree	UO	UO:0000185	10.98318778	degree	UO	UO:0000185	47	meter	UO	UO:0000008	19	meter	UO	UO:0000008	NA	meter	UO	UO:0000008	Organization	Integrated water sample	NO_SAB	2015-08-19	4	Saebyvannet	Kingdom of Norway
NIVA lab	NO_SKU	NIVA	Kingdom of Norway	GAZ	GAZ:00002699	lake	ENVO	ENVO:00000020	59.66792389	degree	UO	UO:0000185	11.54612917	degree	UO	UO:0000185	119	meter	UO	UO:0000008	14	meter	UO	UO:0000008	NA	meter	UO	UO:0000008	Organization	Integrated water sample	NO_SKU	2015-08-31	4	Skulerudsjoen	Kingdom of Norway
NIVA lab	NO_STO	NIVA	Kingdom of Norway	GAZ	GAZ:00002699	lake	ENVO	ENVO:00000020	59.39440806	degree	UO	UO:0000185	10.83571972	degree	UO	UO:0000185	25	meter	UO	UO:0000008	33	meter	UO	UO:0000008	NA	meter	UO	UO:0000008	Organization	Integrated water sample	NO_STO	2015-08-19	4	Vansjo-Storefjorden	Kingdom of Norway
NIVA lab	NO_TUN	NIVA	Kingdom of Norway	GAZ	GAZ:00002699	lake	ENVO	ENVO:00000020	59.29807833	degree	UO	UO:0000185	11.08458833	degree	UO	UO:0000185	40	meter	UO	UO:0000008	10	meter	UO	UO:0000008	NA	meter	UO	UO:0000008	Organization	Integrated water sample	NO_TUN	2015-08-31	4	Tunevannet	Kingdom of Norway
NIVA lab	NO_VAN	NIVA	Kingdom of Norway	GAZ	GAZ:00002699	lake	ENVO	ENVO:00000020	59.44232083	degree	UO	UO:0000185	10.75360167	degree	UO	UO:0000185	25	meter	UO	UO:0000008	16	meter	UO	UO:0000008	NA	meter	UO	UO:0000008	Organization	Integrated water sample	NO_VAN	2015-08-19	4	Vansjo-Vanemfjorden	Kingdom of Norway
IOUG lab	PL_BAR	IOUG	Poland	GAZ	GAZ:00002939	lake	ENVO	ENVO:00000020	53.83109167	degree	UO	UO:0000185	19.84415	degree	UO	UO:0000185	100	meter	UO	UO:0000008	15	meter	UO	UO:0000008	5.1	meter	UO	UO:0000008	Organization	Integrated water sample	PL_BAR	2015-08-12	6.25	Bartezek	Poland
HydroLab lab	PL_BIA	HydroLab	Poland	GAZ	GAZ:00002939	lake	ENVO	ENVO:00000020	51.53272222	degree	UO	UO:0000185	23.0425	degree	UO	UO:0000185	154	meter	UO	UO:0000008	3	meter	UO	UO:0000008	1.3	meter	UO	UO:0000008	Organization	Integrated water sample	PL_BIA	2015-07-22	0.7	Biale Sosnowickie	Poland
WPROT lab	PL_BNI	WPROT	Poland	GAZ	GAZ:00002939	lake	ENVO	ENVO:00000020	52.20016667	degree	UO	UO:0000185	17.11708333	degree	UO	UO:0000185	66	meter	UO	UO:0000008	9	meter	UO	UO:0000008	4.2	meter	UO	UO:0000008	Organization	Integrated water sample	PL_BNI	2015-08-03	6.5	Bninskie	Poland
HYDROPOZ lab	PL_BUD	HYDROPOZ	Poland	GAZ	GAZ:00002939	lake	ENVO	ENVO:00000020	52.400966	degree	UO	UO:0000185	15.620132	degree	UO	UO:0000185	59	meter	UO	UO:0000008	4	meter	UO	UO:0000008	1.9	meter	UO	UO:0000008	Organization	Integrated water sample	PL_BUD	2015-08-02	5	Bukowieckie Dute	Poland
HYDROPOZ lab	PL_BUM	HYDROPOZ	Poland	GAZ	GAZ:00002939	lake	ENVO	ENVO:00000020	52.381964	degree	UO	UO:0000185	15.603918	degree	UO	UO:0000185	59	meter	UO	UO:0000008	4	meter	UO	UO:0000008	1.9	meter	UO	UO:0000008	Organization	Integrated water sample	PL_BUM	2015-08-02	2.5	Bukowieckie Mate	Poland
HYDROPOZ lab	PL_BUSZ	HYDROPOZ	Poland	GAZ	GAZ:00002939	lake	ENVO	ENVO:00000020	52.54277778	degree	UO	UO:0000185	16.37722222	degree	UO	UO:0000185	90	meter	UO	UO:0000008	14	meter	UO	UO:0000008	4.8	meter	UO	UO:0000008	Organization	Integrated water sample	PL_BUSZ	2015-08-12	8	Buszewskie	Poland
HYDROOLS lab	PL_CZA	HYDROOLS	Poland	GAZ	GAZ:00002939	lake	ENVO	ENVO:00000020	53.78222222	degree	UO	UO:0000185	20.45444444	degree	UO	UO:0000185	104	meter	UO	UO:0000008	7	meter	UO	UO:0000008	2.7	meter	UO	UO:0000008	Organization	Integrated water sample	PL_CZA	2015-08-27	6	Czarne	Poland
KIW lab	PL_CZE	KIW	Poland	GAZ	GAZ:00002939	lake	ENVO	ENVO:00000020	52.19305556	degree	UO	UO:0000185	21.07138889	degree	UO	UO:0000185	82	meter	UO	UO:0000008	5	meter	UO	UO:0000008	2	meter	UO	UO:0000008	Organization	Integrated water sample	PL_CZE	2015-08-11	3.5	Czerniakowskie	Poland
HYDROPOZ lab	PL_DEB	HYDROPOZ	Poland	GAZ	GAZ:00002939	lake	ENVO	ENVO:00000020	52.29361111	degree	UO	UO:0000185	16.69880556	degree	UO	UO:0000185	77	meter	UO	UO:0000008	16	meter	UO	UO:0000008	5.5	meter	UO	UO:0000008	Organization	Integrated water sample	PL_DEB	2015-08-04	9	Debno	Poland
HYDROOLS lab	PL_DLU	HYDROOLS	Poland	GAZ	GAZ:00002939	lake	ENVO	ENVO:00000020	53.78611111	degree	UO	UO:0000185	20.46111111	degree	UO	UO:0000185	103	meter	UO	UO:0000008	17	meter	UO	UO:0000008	5.3	meter	UO	UO:0000008	Organization	Integrated water sample	PL_DLU	2015-08-26	8	Dlugie	Poland
KIW lab	PL_DZIE	KIW	Poland	GAZ	GAZ:00002939	lake	ENVO	ENVO:00000020	52.36722222	degree	UO	UO:0000185	20.84694444	degree	UO	UO:0000185	75	meter	UO	UO:0000008	10	meter	UO	UO:0000008	NA	meter	UO	UO:0000008	Organization	Integrated water sample	PL_DZIE	2015-08-10	4	Dziekanowskie	Poland
HYDROPOZ lab	PL_GOR	HYDROPOZ	Poland	GAZ	GAZ:00002939	lake	ENVO	ENVO:00000020	52.26575	degree	UO	UO:0000185	16.79672222	degree	UO	UO:0000185	66	meter	UO	UO:0000008	17	meter	UO	UO:0000008	9	meter	UO	UO:0000008	Organization	Integrated water sample	PL_GOR	2015-07-24	8	Goreckie	Poland
HYDROPOZ lab	PL_GRY	HYDROPOZ	Poland	GAZ	GAZ:00002939	lake	ENVO	ENVO:00000020	52.88611111	degree	UO	UO:0000185	17.25222222	degree	UO	UO:0000185	80	meter	UO	UO:0000008	7	meter	UO	UO:0000008	3.6	meter	UO	UO:0000008	Organization	Integrated water sample	PL_GRY	2015-08-02	5	Grylewskie	Poland
IOUG lab	PL_ILI	IOUG	Poland	GAZ	GAZ:00002939	lake	ENVO	ENVO:00000020	53.79708611	degree	UO	UO:0000185	19.84148611	degree	UO	UO:0000185	100	meter	UO	UO:0000008	27	meter	UO	UO:0000008	8.6	meter	UO	UO:0000008	Organization	Integrated water sample	PL_ILI	2015-08-12	9.5	Ilinskie	Poland
HYDROPOZ lab	PL_JAR	HYDROPOZ	Poland	GAZ	GAZ:00002939	lake	ENVO	ENVO:00000020	52.28502778	degree	UO	UO:0000185	16.79886111	degree	UO	UO:0000185	76	meter	UO	UO:0000008	7	meter	UO	UO:0000008	3.68	meter	UO	UO:0000008	Organization	Integrated water sample	PL_JAR	2015-07-22	6	Jaroslawieckie	Poland
ILONA GAGALA lab	PL_JEZ	ILONA GAGALA	Poland	GAZ	GAZ:00002939	lake	ENVO	ENVO:00000020	51.84967528	degree	UO	UO:0000185	18.69479017	degree	UO	UO:0000185	NA	meter	UO	UO:0000008	NA	meter	UO	UO:0000008	5.2	meter	UO	UO:0000008	Organization	Integrated water sample	PL_JEZ	2015-08-08	6	Jeziorsko Reservoir	Poland
BIA lab	PL_KAM	BIA	Poland	GAZ	GAZ:00002939	lake	ENVO	ENVO:00000020	54.26666667	degree	UO	UO:0000185	22.86581667	degree	UO	UO:0000185	161	meter	UO	UO:0000008	25	meter	UO	UO:0000008	6.8	meter	UO	UO:0000008	Organization	Integrated water sample	PL_KAM	2015-07-22	6	Kamedut	Poland
KIW lab	PL_KIEL	KIW	Poland	GAZ	GAZ:00002939	lake	ENVO	ENVO:00000020	52.36166667	degree	UO	UO:0000185	20.87583333	degree	UO	UO:0000185	76	meter	UO	UO:0000008	6	meter	UO	UO:0000008	4	meter	UO	UO:0000008	Organization	Integrated water sample	PL_KIEL	2015-08-10	3.5	Kielpinskie	Poland
HYDROPOZ lab	PL_KIERM	HYDROPOZ	Poland	GAZ	GAZ:00002939	lake	ENVO	ENVO:00000020	52.4875	degree	UO	UO:0000185	16.78722222	degree	UO	UO:0000185	72	meter	UO	UO:0000008	2.5	meter	UO	UO:0000008	1	meter	UO	UO:0000008	Organization	Integrated water sample	PL_KIERM	2015-08-12	1.5	Kierskie Male	Poland
HYDROOLS lab	PL_KOR	HYDROOLS	Poland	GAZ	GAZ:00002939	lake	ENVO	ENVO:00000020	53.761444	degree	UO	UO:0000185	20.445607	degree	UO	UO:0000185	103	meter	UO	UO:0000008	17	meter	UO	UO:0000008	5.9	meter	UO	UO:0000008	Organization	Integrated water sample	PL_KOR	2015-08-25	7	Kortowskie	Poland
WPROT lab	PL_KOR2	WPROT	Poland	GAZ	GAZ:00002939	lake	ENVO	ENVO:00000020	52.25041667	degree	UO	UO:0000185	17.08033333	degree	UO	UO:0000185	65	meter	UO	UO:0000008	6	meter	UO	UO:0000008	2.6	meter	UO	UO:0000008	Organization	Integrated water sample	PL_KOR2	2015-08-03	3	Kornickie	Poland
HYDROPOZ lab	PL_LED	HYDROPOZ	Poland	GAZ	GAZ:00002939	lake	ENVO	ENVO:00000020	52.52302778	degree	UO	UO:0000185	17.37905556	degree	UO	UO:0000185	110	meter	UO	UO:0000008	15	meter	UO	UO:0000008	NA	meter	UO	UO:0000008	Organization	Integrated water sample	PL_LED	2015-08-26	10	Lednica	Poland
HYDROPOZ lab	PL_LEK	HYDROPOZ	Poland	GAZ	GAZ:00002939	lake	ENVO	ENVO:00000020	52.842467	degree	UO	UO:0000185	17.292447	degree	UO	UO:0000185	NA	meter	UO	UO:0000008	NA	meter	UO	UO:0000008	NA	meter	UO	UO:0000008	Organization	Integrated water sample	PL_LEK	2015-08-02	2.5	Leknenskie	Poland
HYDROPOZ lab	PL_LODY	HYDROPOZ	Poland	GAZ	GAZ:00002939	lake	ENVO	ENVO:00000020	52.24905556	degree	UO	UO:0000185	16.75191667	degree	UO	UO:0000185	65	meter	UO	UO:0000008	12	meter	UO	UO:0000008	5.3	meter	UO	UO:0000008	Organization	Integrated water sample	PL_LODY	2015-08-04	8	Lodzko Dymaczewskie	Poland
HYDROPOZ lab	PL_LUB	HYDROPOZ	Poland	GAZ	GAZ:00002939	lake	ENVO	ENVO:00000020	52.52777778	degree	UO	UO:0000185	16.3825	degree	UO	UO:0000185	NA	meter	UO	UO:0000008	NA	meter	UO	UO:0000008	2.6	meter	UO	UO:0000008	Organization	Integrated water sample	PL_LUB	2015-08-12	1.5	Lubosinskie	Poland
WPROT lab	PL_LUS	WPROT	Poland	GAZ	GAZ:00002939	lake	ENVO	ENVO:00000020	52.42986667	degree	UO	UO:0000185	16.65826667	degree	UO	UO:0000185	78	meter	UO	UO:0000008	20	meter	UO	UO:0000008	8.6	meter	UO	UO:0000008	Organization	Integrated water sample	PL_LUS	2015-08-31	10	Lusowskie	Poland
UW lab	PL_MAJCZ	UW	Poland	GAZ	GAZ:00002939	lake	ENVO	ENVO:00000020	53.77388889	degree	UO	UO:0000185	21.46	degree	UO	UO:0000185	125	meter	UO	UO:0000008	16	meter	UO	UO:0000008	6	meter	UO	UO:0000008	Organization	Integrated water sample	PL_MAJCZ	2015-08-25	7	Majcz	Poland
WPROT lab	PL_MAL	WPROT	Poland	GAZ	GAZ:00002939	lake	ENVO	ENVO:00000020	52.401944	degree	UO	UO:0000185	16.970556	degree	UO	UO:0000185	NA	meter	UO	UO:0000008	5	meter	UO	UO:0000008	3.13	meter	UO	UO:0000008	Organization	Integrated water sample	PL_MAL	2015-07-28	3	Maltanski Reservoir	Poland
UW lab	PL_MIK	UW	Poland	GAZ	GAZ:00002939	lake	ENVO	ENVO:00000020	53.78194444	degree	UO	UO:0000185	21.59222222	degree	UO	UO:0000185	NA	meter	UO	UO:0000008	25.9	meter	UO	UO:0000008	11	meter	UO	UO:0000008	Organization	Integrated water sample	PL_MIK	2015-08-26	7.5	Mikolajskie	Poland
IEP-NRI lab	PL_NID	IEP-NRI	Poland	GAZ	GAZ:00002939	lake	ENVO	ENVO:00000020	53.57555556	degree	UO	UO:0000185	21.54888889	degree	UO	UO:0000185	119	meter	UO	UO:0000008	24	meter	UO	UO:0000008	6.2	meter	UO	UO:0000008	Organization	Integrated water sample	PL_NID	2015-08-06	10	Nidzkie	Poland
WPROT lab	PL_NIE	WPROT	Poland	GAZ	GAZ:00002939	lake	ENVO	ENVO:00000020	52.38363333	degree	UO	UO:0000185	16.61503333	degree	UO	UO:0000185	76	meter	UO	UO:0000008	5	meter	UO	UO:0000008	3.1	meter	UO	UO:0000008	Organization	Integrated water sample	PL_NIE	2015-08-28	5	Niepruszewskie	Poland
HYDROPOZ lab	PL_PNIEW	HYDROPOZ	Poland	GAZ	GAZ:00002939	lake	ENVO	ENVO:00000020	52.51138889	degree	UO	UO:0000185	16.24083333	degree	UO	UO:0000185	116	meter	UO	UO:0000008	2	meter	UO	UO:0000008	1.3	meter	UO	UO:0000008	Organization	Integrated water sample	PL_PNIEW	2015-08-12	1.5	Pniewskie	Poland
HYDROOLS lab	PL_POD	HYDROOLS	Poland	GAZ	GAZ:00002939	lake	ENVO	ENVO:00000020	53.804962	degree	UO	UO:0000185	20.450855	degree	UO	UO:0000185	NA	meter	UO	UO:0000008	NA	meter	UO	UO:0000008	NA	meter	UO	UO:0000008	Organization	Integrated water sample	PL_POD	2015-08-26	4	Podkowka	Poland
INC-PAN lab	PL_POD_I	INC-PAN	Poland	GAZ	GAZ:00002939	lake	ENVO	ENVO:00000020	50.08638889	degree	UO	UO:0000185	19.83377778	degree	UO	UO:0000185	131	meter	UO	UO:0000008	6	meter	UO	UO:0000008	2.85	meter	UO	UO:0000008	Organization	Integrated water sample	PL_POD_I	2015-08-11	2.9	Podkamycze_1	Poland
INC-PAN lab	PL_POD_II	INC-PAN	Poland	GAZ	GAZ:00002939	lake	ENVO	ENVO:00000020	50.08322222	degree	UO	UO:0000185	19.83483333	degree	UO	UO:0000185	209	meter	UO	UO:0000008	3	meter	UO	UO:0000008	2.5	meter	UO	UO:0000008	Organization	Integrated water sample	PL_POD_II	2015-08-11	2	Podkamycze_2	Poland
KIW lab	PL_POW	KIW	Poland	GAZ	GAZ:00002939	lake	ENVO	ENVO:00000020	52.15861111	degree	UO	UO:0000185	21.09833333	degree	UO	UO:0000185	82	meter	UO	UO:0000008	2	meter	UO	UO:0000008	1.5	meter	UO	UO:0000008	Organization	Integrated water sample	PL_POW	2015-08-11	2	Powsinkowskie	Poland
IEP-NRI lab	PL_PRO	IEP-NRI	Poland	GAZ	GAZ:00002939	lake	ENVO	ENVO:00000020	53.82322222	degree	UO	UO:0000185	21.37822222	degree	UO	UO:0000185	180	meter	UO	UO:0000008	31	meter	UO	UO:0000008	9.2	meter	UO	UO:0000008	Organization	Integrated water sample	PL_PRO	2015-08-05	8.5	Probarskie	Poland
WPROT lab	PL_RAC	WPROT	Poland	GAZ	GAZ:00002939	lake	ENVO	ENVO:00000020	52.143176	degree	UO	UO:0000185	17.165351	degree	UO	UO:0000185	69	meter	UO	UO:0000008	6	meter	UO	UO:0000008	2.7	meter	UO	UO:0000008	Organization	Integrated water sample	PL_RAC	2015-07-30	4.5	Raczynskie	Poland
HYDROOLS lab	PL_RED	HYDROOLS	Poland	GAZ	GAZ:00002939	lake	ENVO	ENVO:00000020	53.81527778	degree	UO	UO:0000185	20.41777778	degree	UO	UO:0000185	102	meter	UO	UO:0000008	21	meter	UO	UO:0000008	8	meter	UO	UO:0000008	Organization	Integrated water sample	PL_RED	2015-08-26	8	Redykajny	Poland
HYDROPOZ lab	PL_ROG	HYDROPOZ	Poland	GAZ	GAZ:00002939	lake	ENVO	ENVO:00000020	52.750756	degree	UO	UO:0000185	17.007086	degree	UO	UO:0000185	70	meter	UO	UO:0000008	6	meter	UO	UO:0000008	3	meter	UO	UO:0000008	Organization	Integrated water sample	PL_ROG	2015-08-02	4.5	Rogozinskie	Poland
IEP-NRI lab	PL_ROS	IEP-NRI	Poland	GAZ	GAZ:00002939	lake	ENVO	ENVO:00000020	53.67	degree	UO	UO:0000185	21.91861111	degree	UO	UO:0000185	119	meter	UO	UO:0000008	32	meter	UO	UO:0000008	8.1	meter	UO	UO:0000008	Organization	Integrated water sample	PL_ROS	2015-08-06	12	Ros	Poland
WPROT lab	PL_RUS	WPROT	Poland	GAZ	GAZ:00002939	lake	ENVO	ENVO:00000020	52.42469444	degree	UO	UO:0000185	16.88380556	degree	UO	UO:0000185	69	meter	UO	UO:0000008	9	meter	UO	UO:0000008	1.9	meter	UO	UO:0000008	Organization	Integrated water sample	PL_RUS	2015-08-14	2.5	Rusalka	Poland
IOUG lab	PL_RUW	IOUG	Poland	GAZ	GAZ:00002939	lake	ENVO	ENVO:00000020	53.89399167	degree	UO	UO:0000185	19.75711667	degree	UO	UO:0000185	100	meter	UO	UO:0000008	28	meter	UO	UO:0000008	10	meter	UO	UO:0000008	Organization	Integrated water sample	PL_RUW	2015-08-12	6	Ruda Woda	Poland
IEP-NRI lab	PL_RYN	IEP-NRI	Poland	GAZ	GAZ:00002939	lake	ENVO	ENVO:00000020	53.90972222	degree	UO	UO:0000185	21.48916667	degree	UO	UO:0000185	119	meter	UO	UO:0000008	51	meter	UO	UO:0000008	10.5	meter	UO	UO:0000008	Organization	Integrated water sample	PL_RYN	2015-08-05	8.5	Rynskie	Poland
BIA lab	PL_SIE	BIA	Poland	GAZ	GAZ:00002939	lake	ENVO	ENVO:00000020	52.93980556	degree	UO	UO:0000185	23.758375	degree	UO	UO:0000185	140	meter	UO	UO:0000008	10	meter	UO	UO:0000008	2.5	meter	UO	UO:0000008	Organization	Integrated water sample	PL_SIE	2015-07-21	5	Siemianowka	Poland
HYDROOLS lab	PL_SKA	HYDROOLS	Poland	GAZ	GAZ:00002939	lake	ENVO	ENVO:00000020	53.75666667	degree	UO	UO:0000185	20.53055556	degree	UO	UO:0000185	121	meter	UO	UO:0000008	12	meter	UO	UO:0000008	5.8	meter	UO	UO:0000008	Organization	Integrated water sample	PL_SKA	2015-08-27	7	Skanda	Poland
HYDROOLS lab	PL_STA	HYDROOLS	Poland	GAZ	GAZ:00002939	lake	ENVO	ENVO:00000020	53.74805556	degree	UO	UO:0000185	20.45361111	degree	UO	UO:0000185	111	meter	UO	UO:0000008	23	meter	UO	UO:0000008	9	meter	UO	UO:0000008	Organization	Integrated water sample	PL_STA	2015-08-25	7	Starodworskie	Poland
WPROT lab	PL_STR	WPROT	Poland	GAZ	GAZ:00002939	lake	ENVO	ENVO:00000020	52.46005	degree	UO	UO:0000185	16.82425	degree	UO	UO:0000185	77	meter	UO	UO:0000008	18	meter	UO	UO:0000008	8	meter	UO	UO:0000008	Organization	Integrated water sample	PL_STR	2015-08-29	8.5	Strzeszynskie	Poland
WPROT lab	PL_STY	WPROT	Poland	GAZ	GAZ:00002939	lake	ENVO	ENVO:00000020	52.24505556	degree	UO	UO:0000185	16.59961111	degree	UO	UO:0000185	74	meter	UO	UO:0000008	8	meter	UO	UO:0000008	4.5	meter	UO	UO:0000008	Organization	Integrated water sample	PL_STY	2015-08-14	5	Strykowskie	Poland
ILONA GAGALA lab	PL_SUL	ILONA GAGALA	Poland	GAZ	GAZ:00002939	lake	ENVO	ENVO:00000020	51.45786217	degree	UO	UO:0000185	19.97830228	degree	UO	UO:0000185	NA	meter	UO	UO:0000008	11	meter	UO	UO:0000008	3.3	meter	UO	UO:0000008	Organization	Integrated water sample	PL_SUL	2015-08-08	7	Sulejow	Poland
HydroLab lab	PL_SUM	HydroLab	Poland	GAZ	GAZ:00002939	lake	ENVO	ENVO:00000020	51.37144444	degree	UO	UO:0000185	23.14966667	degree	UO	UO:0000185	NA	meter	UO	UO:0000008	6	meter	UO	UO:0000008	1.5	meter	UO	UO:0000008	Organization	Integrated water sample	PL_SUM	2015-07-16	1.2	Sumin	Poland
WPROT lab	PL_SWA	WPROT	Poland	GAZ	GAZ:00002939	lake	ENVO	ENVO:00000020	52.413611	degree	UO	UO:0000185	17.065	degree	UO	UO:0000185	70	meter	UO	UO:0000008	7	meter	UO	UO:0000008	2.6	meter	UO	UO:0000008	Organization	Integrated water sample	PL_SWA	2015-08-03	3	Swarzndzkie	Poland
HydroLab lab	PL_SYC	HydroLab	Poland	GAZ	GAZ:00002939	lake	ENVO	ENVO:00000020	51.28755556	degree	UO	UO:0000185	23.23813889	degree	UO	UO:0000185	174	meter	UO	UO:0000008	3	meter	UO	UO:0000008	1.6	meter	UO	UO:0000008	Organization	Integrated water sample	PL_SYC	2015-07-16	0.9	Syczynskie	Poland
BIA lab	PL_SZU	BIA	Poland	GAZ	GAZ:00002939	lake	ENVO	ENVO:00000020	54.22928611	degree	UO	UO:0000185	22.8975	degree	UO	UO:0000185	182	meter	UO	UO:0000008	47	meter	UO	UO:0000008	10	meter	UO	UO:0000008	Organization	Integrated water sample	PL_SZU	2015-07-24	7	Szurpily	Poland
HydroLab lab	PL_TOM	HydroLab	Poland	GAZ	GAZ:00002939	lake	ENVO	ENVO:00000020	51.46658333	degree	UO	UO:0000185	23.00238889	degree	UO	UO:0000185	162	meter	UO	UO:0000008	3	meter	UO	UO:0000008	2.4	meter	UO	UO:0000008	Organization	Integrated water sample	PL_TOM	2015-07-22	3.3	Tomaszne	Poland
HYDROOLS lab	PL_TRA	HYDROOLS	Poland	GAZ	GAZ:00002939	lake	ENVO	ENVO:00000020	53.78916667	degree	UO	UO:0000185	20.54	degree	UO	UO:0000185	124	meter	UO	UO:0000008	4	meter	UO	UO:0000008	2.1	meter	UO	UO:0000008	Organization	Integrated water sample	PL_TRA	2015-08-27	3	Track	Poland
INC-PAN lab	PL_TYN_I	INC-PAN	Poland	GAZ	GAZ:00002939	lake	ENVO	ENVO:00000020	50.02986111	degree	UO	UO:0000185	19.82761111	degree	UO	UO:0000185	201	meter	UO	UO:0000008	3	meter	UO	UO:0000008	2.5	meter	UO	UO:0000008	Organization	Integrated water sample	PL_TYN_I	2015-08-20	2.5	Tyniec_1	Poland
INC-PAN lab	PL_TYN_II	INC-PAN	Poland	GAZ	GAZ:00002939	lake	ENVO	ENVO:00000020	50.02447222	degree	UO	UO:0000185	19.81325	degree	UO	UO:0000185	201	meter	UO	UO:0000008	2	meter	UO	UO:0000008	1.6	meter	UO	UO:0000008	Organization	Integrated water sample	PL_TYN_II	2015-08-20	1.5	Tyniec_2	Poland
HYDROOLS lab	PL_TYR	HYDROOLS	Poland	GAZ	GAZ:00002939	lake	ENVO	ENVO:00000020	53.80472222	degree	UO	UO:0000185	20.42305556	degree	UO	UO:0000185	109	meter	UO	UO:0000008	30	meter	UO	UO:0000008	9.6	meter	UO	UO:0000008	Organization	Integrated water sample	PL_TYR	2015-09-01	8	Tyrsko	Poland
HYDROOLS lab	PL_UKI_I	HYDROOLS	Poland	GAZ	GAZ:00002939	lake	ENVO	ENVO:00000020	53.77916667	degree	UO	UO:0000185	20.43083333	degree	UO	UO:0000185	106	meter	UO	UO:0000008	20	meter	UO	UO:0000008	7	meter	UO	UO:0000008	Organization	Integrated water sample	PL_UKI_I	2015-08-31	9	Ukiel_1	Poland
HYDROOLS lab	PL_UKI_II	HYDROOLS	Poland	GAZ	GAZ:00002939	lake	ENVO	ENVO:00000020	53.78638889	degree	UO	UO:0000185	20.42916667	degree	UO	UO:0000185	106	meter	UO	UO:0000008	41	meter	UO	UO:0000008	12.7	meter	UO	UO:0000008	Organization	Integrated water sample	PL_UKI_II	2015-08-31	10	Ukiel_2	Poland
HYDROOLS lab	PL_UKI_III	HYDROOLS	Poland	GAZ	GAZ:00002939	lake	ENVO	ENVO:00000020	53.78444444	degree	UO	UO:0000185	20.41722222	degree	UO	UO:0000185	106	meter	UO	UO:0000008	32	meter	UO	UO:0000008	10.1	meter	UO	UO:0000008	Organization	Integrated water sample	PL_UKI_III	2015-08-31	8	Ukiel_3	Poland
HYDROOLS lab	PL_UKI_IV	HYDROOLS	Poland	GAZ	GAZ:00002939	lake	ENVO	ENVO:00000020	53.79139	degree	UO	UO:0000185	20.414779	degree	UO	UO:0000185	106	meter	UO	UO:0000008	43	meter	UO	UO:0000008	13.2	meter	UO	UO:0000008	Organization	Integrated water sample	PL_UKI_IV	2015-08-31	10	Ukiel_4	Poland
WPROT lab	PL_UZA	WPROT	Poland	GAZ	GAZ:00002939	lake	ENVO	ENVO:00000020	52.448056	degree	UO	UO:0000185	17.133333	degree	UO	UO:0000185	71	meter	UO	UO:0000008	8	meter	UO	UO:0000008	3.4	meter	UO	UO:0000008	Organization	Integrated water sample	PL_UZA	2015-07-17	6	Uzarzewskie	Poland
INC-PAN lab	PL_WOL	INC-PAN	Poland	GAZ	GAZ:00002939	lake	ENVO	ENVO:00000020	49.88228	degree	UO	UO:0000185	20.0446111	degree	UO	UO:0000185	266	meter	UO	UO:0000008	5	meter	UO	UO:0000008	3.5	meter	UO	UO:0000008	Organization	Integrated water sample	PL_WOL	2015-10-03	3	Wolnica	Poland
HydroLab lab	PL_ZEM	HydroLab	Poland	GAZ	GAZ:00002939	lake	ENVO	ENVO:00000020	51.18844444	degree	UO	UO:0000185	22.52969444	degree	UO	UO:0000185	179	meter	UO	UO:0000008	4	meter	UO	UO:0000008	NA	meter	UO	UO:0000008	Organization	Integrated water sample	PL_ZEM	2015-07-17	1.8	Zemborzycki	Poland
CIIMAR-BBE lab	PT_AZI	CIIMAR-BBE	Portuguese Republic	GAZ	GAZ:00002944	lake	ENVO	ENVO:00000020	41.57561111	degree	UO	UO:0000185	-6.897638889	degree	UO	UO:0000185	500	meter	UO	UO:0000008	30	meter	UO	UO:0000008	13.2	meter	UO	UO:0000008	Organization	Integrated water sample	PT_AZI	2015-08-06	10.5	Azibo	Portuguese Republic
CIBIO-UAC lab	PT_AZU	CIBIO-UAC	Portuguese Republic	GAZ	GAZ:00002944	lake	ENVO	ENVO:00000020	37.87288333	degree	UO	UO:0000185	-25.76991667	degree	UO	UO:0000185	260	meter	UO	UO:0000008	29	meter	UO	UO:0000008	11.1	meter	UO	UO:0000008	Organization	Integrated water sample	PT_AZU	2015-09-08	15.5	Azul	Portuguese Republic
CIBIO-UAC lab	PT_FUR	CIBIO-UAC	Portuguese Republic	GAZ	GAZ:00002944	lake	ENVO	ENVO:00000020	37.758206	degree	UO	UO:0000185	-25.332376	degree	UO	UO:0000185	280	meter	UO	UO:0000008	11	meter	UO	UO:0000008	4.8	meter	UO	UO:0000008	Organization	Integrated water sample	PT_FUR	2015-09-07	10.5	Furnas	Portuguese Republic
CIIMAR-BBE lab	PT_GOS	CIIMAR-BBE	Portuguese Republic	GAZ	GAZ:00002944	lake	ENVO	ENVO:00000020	41.78597222	degree	UO	UO:0000185	-6.820972222	degree	UO	UO:0000185	748	meter	UO	UO:0000008	6	meter	UO	UO:0000008	NA	meter	UO	UO:0000008	Organization	Integrated water sample	PT_GOS	2015-08-05	5.5	Gostei	Portuguese Republic
CIIMAR-BBE lab	PT_MIR	CIIMAR-BBE	Portuguese Republic	GAZ	GAZ:00002944	lake	ENVO	ENVO:00000020	41.49486111	degree	UO	UO:0000185	-6.26925	degree	UO	UO:0000185	600	meter	UO	UO:0000008	80	meter	UO	UO:0000008	NA	meter	UO	UO:0000008	Organization	Integrated water sample	PT_MIR	2015-08-07	18.5	Miranda	Portuguese Republic
CIIMAR-BBE lab	PT_PEN	CIIMAR-BBE	Portuguese Republic	GAZ	GAZ:00002944	lake	ENVO	ENVO:00000020	41.29397222	degree	UO	UO:0000185	-7.175222222	degree	UO	UO:0000185	500	meter	UO	UO:0000008	11	meter	UO	UO:0000008	5.1	meter	UO	UO:0000008	Organization	Integrated water sample	PT_PEN	2015-08-06	4	Peneireiro	Portuguese Republic
IDL-PT lab	PT_PXO	IDL-PT	Portuguese Republic	GAZ	GAZ:00002944	lake	ENVO	ENVO:00000020	40.33604	degree	UO	UO:0000185	-7.5926361	degree	UO	UO:0000185	1670	meter	UO	UO:0000008	4	meter	UO	UO:0000008	NA	meter	UO	UO:0000008	Organization	Integrated water sample	PT_PXO	2015-09-10	3	Peixao	Portuguese Republic
IDL-PT lab	PT_RDN	IDL-PT	Portuguese Republic	GAZ	GAZ:00002944	lake	ENVO	ENVO:00000020	40.37035	degree	UO	UO:0000185	-7.6236	degree	UO	UO:0000185	1610	meter	UO	UO:0000008	4	meter	UO	UO:0000008	NA	meter	UO	UO:0000008	Organization	Integrated water sample	PT_RDN	2015-09-09	3	Redonda	Portuguese Republic
CIIMAR-BBE lab	PT_SS	CIIMAR-BBE	Portuguese Republic	GAZ	GAZ:00002944	lake	ENVO	ENVO:00000020	41.96166667	degree	UO	UO:0000185	-6.772	degree	UO	UO:0000185	1200	meter	UO	UO:0000008	18	meter	UO	UO:0000008	7	meter	UO	UO:0000008	Organization	Integrated water sample	PT_SS	2015-08-08	9	Serra Serrada	Portuguese Republic
CIBIO-UAC lab	PT_VER	CIBIO-UAC	Portuguese Republic	GAZ	GAZ:00002944	lake	ENVO	ENVO:00000020	37.8428	degree	UO	UO:0000185	-25.78891667	degree	UO	UO:0000185	260	meter	UO	UO:0000008	23	meter	UO	UO:0000008	9.3	meter	UO	UO:0000008	Organization	Integrated water sample	PT_VER	2015-09-08	9.5	Lagoa Verde	Portuguese Republic
ISPb lab	RU_LAD	ISPb	Russia	GAZ	GAZ:00002721	lake	ENVO	ENVO:00000020	60.36027778	degree	UO	UO:0000185	30.88777778	degree	UO	UO:0000185	5	meter	UO	UO:0000008	240	meter	UO	UO:0000008	51	meter	UO	UO:0000008	Organization	Integrated water sample	RU_LAD	2015-08-19	17.5	Ladoga	Russia
ISPb lab	RU_SESRZ	ISPb	Russia	GAZ	GAZ:00002721	lake	ENVO	ENVO:00000020	60.08472222	degree	UO	UO:0000185	30	degree	UO	UO:0000185	9	meter	UO	UO:0000008	6	meter	UO	UO:0000008	1.6	meter	UO	UO:0000008	Organization	Integrated water sample	RU_SESRZ	2015-08-06	1.5	Sestroretskij Razliv	Russia
ISPb lab	RU_SU	ISPb	Russia	GAZ	GAZ:00002721	lake	ENVO	ENVO:00000020	60.0425	degree	UO	UO:0000185	30.305	degree	UO	UO:0000185	20	meter	UO	UO:0000008	11	meter	UO	UO:0000008	5.5	meter	UO	UO:0000008	Organization	Integrated water sample	RU_SU	2015-08-06	1.5	Suzdal	Russia
ERKEN lab	SE_EKO	ERKEN	Sweden	GAZ	GAZ:00002729	lake	ENVO	ENVO:00000020	59.73298	degree	UO	UO:0000185	17.547852	degree	UO	UO:0000185	4	meter	UO	UO:0000008	50	meter	UO	UO:0000008	22	meter	UO	UO:0000008	Organization	Integrated water sample	SE_EKO	2015-08-20	14	Malaren Ekoln	Sweden
ERKEN lab	SE_ERK	ERKEN	Sweden	GAZ	GAZ:00002729	lake	ENVO	ENVO:00000020	59.84007	degree	UO	UO:0000185	18.62512	degree	UO	UO:0000185	11	meter	UO	UO:0000008	21	meter	UO	UO:0000008	9	meter	UO	UO:0000008	Organization	Integrated water sample	SE_ERK	2015-08-19	13	Erken	Sweden
LUNDSE lab	SE_KRANKES	LUNDSE	Sweden	GAZ	GAZ:00002729	lake	ENVO	ENVO:00000020	55.70019444	degree	UO	UO:0000185	13.47836111	degree	UO	UO:0000185	19	meter	UO	UO:0000008	3	meter	UO	UO:0000008	1	meter	UO	UO:0000008	Organization	Integrated water sample	SE_KRANKES	2015-07-22	2.5	Krankesjon	Sweden
ERKEN lab	SE_LIM	ERKEN	Sweden	GAZ	GAZ:00002729	lake	ENVO	ENVO:00000020	59.73056667	degree	UO	UO:0000185	18.73476667	degree	UO	UO:0000185	4	meter	UO	UO:0000008	8	meter	UO	UO:0000008	4.6	meter	UO	UO:0000008	Organization	Integrated water sample	SE_LIM	2015-07-10	7	Limmaren	Sweden
Uupsala lab	SE_LOT	Uupsala	Sweden	GAZ	GAZ:00002729	lake	ENVO	ENVO:00000020	59.86344444	degree	UO	UO:0000185	17.94175	degree	UO	UO:0000185	18	meter	UO	UO:0000008	11	meter	UO	UO:0000008	6	meter	UO	UO:0000008	Organization	Integrated water sample	SE_LOT	2015-09-04	9	Lotsjon	Sweden
LUNDSE lab	SE_RINGSJON	LUNDSE	Sweden	GAZ	GAZ:00002729	lake	ENVO	ENVO:00000020	55.86308333	degree	UO	UO:0000185	13.54197222	degree	UO	UO:0000185	54	meter	UO	UO:0000008	18	meter	UO	UO:0000008	5.6	meter	UO	UO:0000008	Organization	Integrated water sample	SE_RINGSJON	2015-08-06	10.5	Eastern Ringsjon	Sweden
LUNDSE lab	SE_SEPOND_I	LUNDSE	Sweden	GAZ	GAZ:00002729	lake	ENVO	ENVO:00000020	55.77933333	degree	UO	UO:0000185	13.3615	degree	UO	UO:0000185	NA	meter	UO	UO:0000008	NA	meter	UO	UO:0000008	NA	meter	UO	UO:0000008	Organization	Integrated water sample	SE_SEPOND_I	2015-07-25	0.5	Sepond_1	Sweden
LUNDSE lab	SE_SEPOND_II	LUNDSE	Sweden	GAZ	GAZ:00002729	lake	ENVO	ENVO:00000020	55.73913889	degree	UO	UO:0000185	13.20922222	degree	UO	UO:0000185	NA	meter	UO	UO:0000008	NA	meter	UO	UO:0000008	NA	meter	UO	UO:0000008	Organization	Integrated water sample	SE_SEPOND_II	2015-07-25	0.5	Sepond_2	Sweden
Uupsala lab	SE_STR	Uupsala	Sweden	GAZ	GAZ:00002729	lake	ENVO	ENVO:00000020	59.87247222	degree	UO	UO:0000185	17.17066667	degree	UO	UO:0000185	52	meter	UO	UO:0000008	4	meter	UO	UO:0000008	1.7	meter	UO	UO:0000008	Organization	Integrated water sample	SE_STR	2015-09-04	1.5	Strandsjon	Sweden
ERKEN lab	SE_VAL	ERKEN	Sweden	GAZ	GAZ:00002729	lake	ENVO	ENVO:00000020	59.50832	degree	UO	UO:0000185	18.0448	degree	UO	UO:0000185	10	meter	UO	UO:0000008	5	meter	UO	UO:0000008	3	meter	UO	UO:0000008	Organization	Integrated water sample	SE_VAL	2015-07-13	4	Vallentunasjon	Sweden
Uupsala lab	SE_VLX	Uupsala	Sweden	GAZ	GAZ:00002729	lake	ENVO	ENVO:00000020	59.73936111	degree	UO	UO:0000185	17.84322222	degree	UO	UO:0000185	15	meter	UO	UO:0000008	9	meter	UO	UO:0000008	3.8	meter	UO	UO:0000008	Organization	Integrated water sample	SE_VLX	2015-09-04	5	Valloxen	Sweden
LUNDSE lab	SE_VOMBSJON	LUNDSE	Sweden	GAZ	GAZ:00002729	lake	ENVO	ENVO:00000020	55.68172222	degree	UO	UO:0000185	13.59277778	degree	UO	UO:0000185	20	meter	UO	UO:0000008	16	meter	UO	UO:0000008	6.6	meter	UO	UO:0000008	Organization	Integrated water sample	SE_VOMBSJON	2015-08-05	4.5	Vombsjon	Sweden
NIB lab	SI_BLE	NIB	Slovenia	GAZ	GAZ:00002955	lake	ENVO	ENVO:00000020	46.36157778	degree	UO	UO:0000185	14.08768333	degree	UO	UO:0000185	475	meter	UO	UO:0000008	30	meter	UO	UO:0000008	17.9	meter	UO	UO:0000008	Organization	Integrated water sample	SI_BLE	2015-08-06	12	Bled	Slovenia
NIB lab	SI_GAJ	NIB	Slovenia	GAZ	GAZ:00002955	lake	ENVO	ENVO:00000020	46.53325278	degree	UO	UO:0000185	16.12036667	degree	UO	UO:0000185	179	meter	UO	UO:0000008	3	meter	UO	UO:0000008	1.5	meter	UO	UO:0000008	Organization	Integrated water sample	SI_GAJ	2015-08-06	2	Gajsevsko	Slovenia
NIB lab	SI_LED	NIB	Slovenia	GAZ	GAZ:00002955	lake	ENVO	ENVO:00000020	46.74987778	degree	UO	UO:0000185	16.040175	degree	UO	UO:0000185	234	meter	UO	UO:0000008	3	meter	UO	UO:0000008	1.5	meter	UO	UO:0000008	Organization	Integrated water sample	SI_LED	2015-08-06	2	Ledavsko	Slovenia
NIB lab	SI_PER	NIB	Slovenia	GAZ	GAZ:00002955	lake	ENVO	ENVO:00000020	46.58318611	degree	UO	UO:0000185	15.73239444	degree	UO	UO:0000185	248	meter	UO	UO:0000008	3	meter	UO	UO:0000008	1.5	meter	UO	UO:0000008	Organization	Integrated water sample	SI_PER	2015-08-06	2	Pernica	Slovenia
PHASR lab	SK_KUC	PHASR	Slovak Republic	GAZ	GAZ:00002956	lake	ENVO	ENVO:00000020	48.17016667	degree	UO	UO:0000185	17.14206667	degree	UO	UO:0000185	126	meter	UO	UO:0000008	5	meter	UO	UO:0000008	NA	meter	UO	UO:0000008	Organization	Integrated water sample	SK_KUC	2015-08-13	3.5	Kuchajda	Slovak Republic
PHASR lab	SK_MAL	PHASR	Slovak Republic	GAZ	GAZ:00002956	lake	ENVO	ENVO:00000020	48.52186667	degree	UO	UO:0000185	19.66493333	degree	UO	UO:0000185	347	meter	UO	UO:0000008	55	meter	UO	UO:0000008	NA	meter	UO	UO:0000008	Organization	Integrated water sample	SK_MAL	2015-08-26	7	Malinec	Slovak Republic
PHASR lab	SK_VIN	PHASR	Slovak Republic	GAZ	GAZ:00002956	lake	ENVO	ENVO:00000020	48.81695	degree	UO	UO:0000185	21.98628333	degree	UO	UO:0000185	250	meter	UO	UO:0000008	4	meter	UO	UO:0000008	3	meter	UO	UO:0000008	Organization	Integrated water sample	SK_VIN	2015-08-18	2.5	Vinne	Slovak Republic
PHASR lab	SK_ZEM	PHASR	Slovak Republic	GAZ	GAZ:00002956	lake	ENVO	ENVO:00000020	48.79675	degree	UO	UO:0000185	22.02086667	degree	UO	UO:0000185	115	meter	UO	UO:0000008	14	meter	UO	UO:0000008	9.5	meter	UO	UO:0000008	Organization	Integrated water sample	SK_ZEM	2015-08-18	5	Zemplinska	Slovak Republic
AIBU lab	TR_ABA	AIBU	Turkey	GAZ	GAZ:00000558	lake	ENVO	ENVO:00000020	40.60005833	degree	UO	UO:0000185	31.27861111	degree	UO	UO:0000185	NA	meter	UO	UO:0000008	NA	meter	UO	UO:0000008	NA	meter	UO	UO:0000008	Organization	Integrated water sample	TR_ABA	2015-08-26	7.5	Abant	Turkey
SALIM lab	TR_ACR	SALIM	Turkey	GAZ	GAZ:00000558	lake	ENVO	ENVO:00000020	41.1199	degree	UO	UO:0000185	30.490133	degree	UO	UO:0000185	1	meter	UO	UO:0000008	3	meter	UO	UO:0000008	2	meter	UO	UO:0000008	Organization	Integrated water sample	TR_ACR	2015-08-18	2.5	Acarlar	Turkey
Maraslioglu lab	TR_AKG	Maraslioglu	Turkey	GAZ	GAZ:00000558	lake	ENVO	ENVO:00000020	41.28194444	degree	UO	UO:0000185	36.93722222	degree	UO	UO:0000185	NA	meter	UO	UO:0000008	NA	meter	UO	UO:0000008	NA	meter	UO	UO:0000008	Organization	Integrated water sample	TR_AKG	2015-09-02	1.5	Ak lake	Turkey
METUIMS lab	TR_AKG2	METUIMS	Turkey	GAZ	GAZ:00000558	lake	ENVO	ENVO:00000020	36.29133333	degree	UO	UO:0000185	33.96416667	degree	UO	UO:0000185	0	meter	UO	UO:0000008	1	meter	UO	UO:0000008	0.8	meter	UO	UO:0000008	Organization	Integrated water sample	TR_AKG2	2015-08-18	0.8	Akgol	Turkey
METUIMS lab	TR_AKY	METUIMS	Turkey	GAZ	GAZ:00000558	lake	ENVO	ENVO:00000020	36.58658333	degree	UO	UO:0000185	35.31869444	degree	UO	UO:0000185	0	meter	UO	UO:0000008	1	meter	UO	UO:0000008	NA	meter	UO	UO:0000008	Organization	Integrated water sample	TR_AKY	2015-08-21	0.7	Akyatan	Turkey
AIBU lab	TR_ALA	AIBU	Turkey	GAZ	GAZ:00000558	lake	ENVO	ENVO:00000020	40.60611111	degree	UO	UO:0000185	31.67638889	degree	UO	UO:0000185	1345	meter	UO	UO:0000008	6	meter	UO	UO:0000008	NA	meter	UO	UO:0000008	Organization	Integrated water sample	TR_ALA	2015-09-01	4	Aladag	Turkey
METU lab	TR_BAK	METU	Turkey	GAZ	GAZ:00000558	lake	ENVO	ENVO:00000020	41.04777778	degree	UO	UO:0000185	30.56472222	degree	UO	UO:0000185	10	meter	UO	UO:0000008	4	meter	UO	UO:0000008	2.65	meter	UO	UO:0000008	Organization	Integrated water sample	TR_BAK	2015-08-14	3	Buyuk Akgol	Turkey
Maraslioglu lab	TR_BAL	Maraslioglu	Turkey	GAZ	GAZ:00000558	lake	ENVO	ENVO:00000020	41.57916667	degree	UO	UO:0000185	36.07722222	degree	UO	UO:0000185	0	meter	UO	UO:0000008	3	meter	UO	UO:0000008	1	meter	UO	UO:0000008	Organization	Integrated water sample	TR_BAL	2015-09-03	1.5	Balik	Turkey
METUIMS lab	TR_BER	METUIMS	Turkey	GAZ	GAZ:00000558	lake	ENVO	ENVO:00000020	36.98116667	degree	UO	UO:0000185	34.879	degree	UO	UO:0000185	58	meter	UO	UO:0000008	40	meter	UO	UO:0000008	NA	meter	UO	UO:0000008	Organization	Integrated water sample	TR_BER	2015-08-19	8	Berdan	Turkey
SARIM lab	TR_BEY_I	SARIM	Turkey	GAZ	GAZ:00000558	lake	ENVO	ENVO:00000020	37.8302	degree	UO	UO:0000185	31.4205	degree	UO	UO:0000185	NA	meter	UO	UO:0000008	NA	meter	UO	UO:0000008	NA	meter	UO	UO:0000008	Organization	Integrated water sample	TR_BEY_I	2015-08-10	6	Beysehir_1	Turkey
SARIM lab	TR_BEY_II	SARIM	Turkey	GAZ	GAZ:00000558	lake	ENVO	ENVO:00000020	37.66118333	degree	UO	UO:0000185	31.63313333	degree	UO	UO:0000185	NA	meter	UO	UO:0000008	NA	meter	UO	UO:0000008	NA	meter	UO	UO:0000008	Organization	Integrated water sample	TR_BEY_II	2015-08-10	6.5	Beysehir_2	Turkey
Maraslioglu lab	TR_BOR	Maraslioglu	Turkey	GAZ	GAZ:00000558	lake	ENVO	ENVO:00000020	40.803618	degree	UO	UO:0000185	36.153587	degree	UO	UO:0000185	1067	meter	UO	UO:0000008	10	meter	UO	UO:0000008	1	meter	UO	UO:0000008	Organization	Integrated water sample	TR_BOR	2015-08-30	2	Borabay	Turkey
METUIMS lab	TR_CAT	METUIMS	Turkey	GAZ	GAZ:00000558	lake	ENVO	ENVO:00000020	37.21497222	degree	UO	UO:0000185	35.31344444	degree	UO	UO:0000185	113	meter	UO	UO:0000008	36	meter	UO	UO:0000008	NA	meter	UO	UO:0000008	Organization	Integrated water sample	TR_CAT	2015-08-20	8	Catalan	Turkey
Maraslioglu lab	TR_CER	Maraslioglu	Turkey	GAZ	GAZ:00000558	lake	ENVO	ENVO:00000020	41.63861111	degree	UO	UO:0000185	36.06888889	degree	UO	UO:0000185	0	meter	UO	UO:0000008	2	meter	UO	UO:0000008	1	meter	UO	UO:0000008	Organization	Integrated water sample	TR_CER	2015-09-03	1.5	Cernek	Turkey
METU lab	TR_CUB	METU	Turkey	GAZ	GAZ:00000558	lake	ENVO	ENVO:00000020	40.48027778	degree	UO	UO:0000185	30.83444444	degree	UO	UO:0000185	NA	meter	UO	UO:0000008	NA	meter	UO	UO:0000008	NA	meter	UO	UO:0000008	Organization	Integrated water sample	TR_CUB	2015-08-11	4.5	Cubuk	Turkey
SALIM lab	TR_CYG	SALIM	Turkey	GAZ	GAZ:00000558	lake	ENVO	ENVO:00000020	39.252586	degree	UO	UO:0000185	28.232628	degree	UO	UO:0000185	261	meter	UO	UO:0000008	34	meter	UO	UO:0000008	NA	meter	UO	UO:0000008	Organization	Integrated water sample	TR_CYG	2015-08-25	16	Caygoren	Turkey
SARIM lab	TR_EBER	SARIM	Turkey	GAZ	GAZ:00000558	lake	ENVO	ENVO:00000020	38.6283	degree	UO	UO:0000185	31.11801667	degree	UO	UO:0000185	966	meter	UO	UO:0000008	4	meter	UO	UO:0000008	NA	meter	UO	UO:0000008	Organization	Integrated water sample	TR_EBER	2015-08-13	2.5	Eber	Turkey
SARIM lab	TR_EGR_I	SARIM	Turkey	GAZ	GAZ:00000558	lake	ENVO	ENVO:00000020	38.19378333	degree	UO	UO:0000185	30.83833333	degree	UO	UO:0000185	NA	meter	UO	UO:0000008	NA	meter	UO	UO:0000008	NA	meter	UO	UO:0000008	Organization	Integrated water sample	TR_EGR_I	2015-08-12	8.5	Egirdir_1	Turkey
SARIM lab	TR_EGR_II	SARIM	Turkey	GAZ	GAZ:00000558	lake	ENVO	ENVO:00000020	37.96123333	degree	UO	UO:0000185	30.89731667	degree	UO	UO:0000185	NA	meter	UO	UO:0000008	NA	meter	UO	UO:0000008	NA	meter	UO	UO:0000008	Organization	Integrated water sample	TR_EGR_II	2015-08-12	10	Egirdir_2	Turkey
METU lab	TR_EYM	METU	Turkey	GAZ	GAZ:00000558	lake	ENVO	ENVO:00000020	39.82583333	degree	UO	UO:0000185	32.8325	degree	UO	UO:0000185	970	meter	UO	UO:0000008	4	meter	UO	UO:0000008	1.62	meter	UO	UO:0000008	Organization	Integrated water sample	TR_EYM	2015-08-11	3.5	Eymir	Turkey
Maraslioglu lab	TR_GIC	Maraslioglu	Turkey	GAZ	GAZ:00000558	lake	ENVO	ENVO:00000020	41.57861111	degree	UO	UO:0000185	36.05972222	degree	UO	UO:0000185	0	meter	UO	UO:0000008	1	meter	UO	UO:0000008	NA	meter	UO	UO:0000008	Organization	Integrated water sample	TR_GIC	2015-09-03	0.5	Gici	Turkey
AIBU lab	TR_GLC	AIBU	Turkey	GAZ	GAZ:00000558	lake	ENVO	ENVO:00000020	40.65416667	degree	UO	UO:0000185	31.62527778	degree	UO	UO:0000185	1212	meter	UO	UO:0000008	6	meter	UO	UO:0000008	NA	meter	UO	UO:0000008	Organization	Integrated water sample	TR_GLC	2015-09-02	4	Golcuk	Turkey
SARIM lab	TR_GLH	SARIM	Turkey	GAZ	GAZ:00000558	lake	ENVO	ENVO:00000020	37.12083333	degree	UO	UO:0000185	29.59811667	degree	UO	UO:0000185	947	meter	UO	UO:0000008	4	meter	UO	UO:0000008	NA	meter	UO	UO:0000008	Organization	Integrated water sample	TR_GLH	2015-08-11	3.5	Golhisar	Turkey
OZEN lab	TR_GUM	OZEN	Turkey	GAZ	GAZ:00000558	lake	ENVO	ENVO:00000020	40.45808333	degree	UO	UO:0000185	33.26580556	degree	UO	UO:0000185	1080	meter	UO	UO:0000008	12	meter	UO	UO:0000008	NA	meter	UO	UO:0000008	Organization	Integrated water sample	TR_GUM	2015-09-01	8	Gumerdigin	Turkey
SALIM lab	TR_IKIZ	SALIM	Turkey	GAZ	GAZ:00000558	lake	ENVO	ENVO:00000020	39.473607	degree	UO	UO:0000185	27.929277	degree	UO	UO:0000185	NA	meter	UO	UO:0000008	47	meter	UO	UO:0000008	NA	meter	UO	UO:0000008	Organization	Integrated water sample	TR_IKIZ	2015-08-25	14	Ikizcetepeler	Turkey
METU lab	TR_KAK	METU	Turkey	GAZ	GAZ:00000558	lake	ENVO	ENVO:00000020	40.87833333	degree	UO	UO:0000185	30.43194444	degree	UO	UO:0000185	20	meter	UO	UO:0000008	1	meter	UO	UO:0000008	0.67	meter	UO	UO:0000008	Organization	Integrated water sample	TR_KAK	2015-08-14	0.8	Kucuk Akgol	Turkey
OZEN lab	TR_KOR	OZEN	Turkey	GAZ	GAZ:00000558	lake	ENVO	ENVO:00000020	40.50208333	degree	UO	UO:0000185	33.23177778	degree	UO	UO:0000185	1010	meter	UO	UO:0000008	10	meter	UO	UO:0000008	NA	meter	UO	UO:0000008	Organization	Integrated water sample	TR_KOR	2015-09-01	4.5	Karaoren	Turkey
SARIM lab	TR_KOREN_I	SARIM	Turkey	GAZ	GAZ:00000558	lake	ENVO	ENVO:00000020	37.40211667	degree	UO	UO:0000185	30.84833333	degree	UO	UO:0000185	NA	meter	UO	UO:0000008	NA	meter	UO	UO:0000008	NA	meter	UO	UO:0000008	Organization	Integrated water sample	TR_KOREN_I	2015-08-21	20	Karacaoren_1	Turkey
SARIM lab	TR_KOREN_II	SARIM	Turkey	GAZ	GAZ:00000558	lake	ENVO	ENVO:00000020	37.30864722	degree	UO	UO:0000185	30.81348056	degree	UO	UO:0000185	NA	meter	UO	UO:0000008	NA	meter	UO	UO:0000008	NA	meter	UO	UO:0000008	Organization	Integrated water sample	TR_KOREN_II	2015-08-21	20	Karacaoren_2	Turkey
SARIM lab	TR_KOV	SARIM	Turkey	GAZ	GAZ:00000558	lake	ENVO	ENVO:00000020	37.6231	degree	UO	UO:0000185	30.87921667	degree	UO	UO:0000185	906	meter	UO	UO:0000008	5	meter	UO	UO:0000008	NA	meter	UO	UO:0000008	Organization	Integrated water sample	TR_KOV	2015-08-06	3.8	Kovada	Turkey
OZEN lab	TR_KRD	OZEN	Turkey	GAZ	GAZ:00000558	lake	ENVO	ENVO:00000020	40.50197222	degree	UO	UO:0000185	33.48494444	degree	UO	UO:0000185	1000	meter	UO	UO:0000008	10	meter	UO	UO:0000008	NA	meter	UO	UO:0000008	Organization	Integrated water sample	TR_KRD	2015-09-02	10	Karadere	Turkey
SARIM lab	TR_KRM	SARIM	Turkey	GAZ	GAZ:00000558	lake	ENVO	ENVO:00000020	38.43063333	degree	UO	UO:0000185	30.85913333	degree	UO	UO:0000185	1003	meter	UO	UO:0000008	5	meter	UO	UO:0000008	NA	meter	UO	UO:0000008	Organization	Integrated water sample	TR_KRM	2015-08-13	2.5	Karamik	Turkey
SARIM lab	TR_KRT	SARIM	Turkey	GAZ	GAZ:00000558	lake	ENVO	ENVO:00000020	37.38566667	degree	UO	UO:0000185	29.96963333	degree	UO	UO:0000185	1054	meter	UO	UO:0000008	5	meter	UO	UO:0000008	2	meter	UO	UO:0000008	Organization	Integrated water sample	TR_KRT	2015-08-07	4.14	Karatas	Turkey
SULAB FAKIOGLU lab	TR_KUZ	SULAB FAKIOGLU	Turkey	GAZ	GAZ:00000558	lake	ENVO	ENVO:00000020	40.196153	degree	UO	UO:0000185	41.050553	degree	UO	UO:0000185	NA	meter	UO	UO:0000008	22	meter	UO	UO:0000008	18	meter	UO	UO:0000008	Organization	Integrated water sample	TR_KUZ	2015-09-05	10	Kuzgun	Turkey
Maraslioglu lab	TR_LAD	Maraslioglu	Turkey	GAZ	GAZ:00000558	lake	ENVO	ENVO:00000020	40.90722222	degree	UO	UO:0000185	36.00861111	degree	UO	UO:0000185	868	meter	UO	UO:0000008	3	meter	UO	UO:0000008	1	meter	UO	UO:0000008	Organization	Integrated water sample	TR_LAD	2015-08-30	1	Ladik	Turkey
Maraslioglu lab	TR_LIM	Maraslioglu	Turkey	GAZ	GAZ:00000558	lake	ENVO	ENVO:00000020	41.69833333	degree	UO	UO:0000185	36.01861111	degree	UO	UO:0000185	0	meter	UO	UO:0000008	3	meter	UO	UO:0000008	NA	meter	UO	UO:0000008	Organization	Integrated water sample	TR_LIM	2015-09-03	1.5	Liman	Turkey
METU lab	TR_MOG	METU	Turkey	GAZ	GAZ:00000558	lake	ENVO	ENVO:00000020	39.77888889	degree	UO	UO:0000185	32.79611111	degree	UO	UO:0000185	975	meter	UO	UO:0000008	5	meter	UO	UO:0000008	2.44	meter	UO	UO:0000008	Organization	Integrated water sample	TR_MOG	2015-08-11	3	Mogan	Turkey
SALIM lab	TR_MOL	SALIM	Turkey	GAZ	GAZ:00000558	lake	ENVO	ENVO:00000020	40.688141	degree	UO	UO:0000185	30.389838	degree	UO	UO:0000185	40	meter	UO	UO:0000008	11	meter	UO	UO:0000008	5.6	meter	UO	UO:0000008	Organization	Integrated water sample	TR_MOL	2015-08-18	4	Mollakoy	Turkey
SULAB FAKIOGLU lab	TR_PAL	SULAB FAKIOGLU	Turkey	GAZ	GAZ:00000558	lake	ENVO	ENVO:00000020	39.67133333	degree	UO	UO:0000185	41.02433333	degree	UO	UO:0000185	NA	meter	UO	UO:0000008	NA	meter	UO	UO:0000008	NA	meter	UO	UO:0000008	Organization	Integrated water sample	TR_PAL	2015-09-04	5.5	Palandoken	Turkey
METUIMS lab	TR_PAR	METUIMS	Turkey	GAZ	GAZ:00000558	lake	ENVO	ENVO:00000020	36.30111	degree	UO	UO:0000185	34.0111944	degree	UO	UO:0000185	0	meter	UO	UO:0000008	2	meter	UO	UO:0000008	NA	meter	UO	UO:0000008	Organization	Integrated water sample	TR_PAR	2015-08-18	1	Paradeniz	Turkey
METU lab	TR_POY	METU	Turkey	GAZ	GAZ:00000558	lake	ENVO	ENVO:00000020	40.83833333	degree	UO	UO:0000185	30.46888889	degree	UO	UO:0000185	36	meter	UO	UO:0000008	5	meter	UO	UO:0000008	2	meter	UO	UO:0000008	Organization	Integrated water sample	TR_POY	2015-08-13	3.5	Poyrazlar	Turkey
OZEN lab	TR_SAR	OZEN	Turkey	GAZ	GAZ:00000558	lake	ENVO	ENVO:00000020	40.52980556	degree	UO	UO:0000185	33.46688889	degree	UO	UO:0000185	994	meter	UO	UO:0000008	18	meter	UO	UO:0000008	5	meter	UO	UO:0000008	Organization	Integrated water sample	TR_SAR	2015-09-02	7	Saraykoy	Turkey
OZEN lab	TR_SBN	OZEN	Turkey	GAZ	GAZ:00000558	lake	ENVO	ENVO:00000020	40.52286111	degree	UO	UO:0000185	33.26955556	degree	UO	UO:0000185	1000	meter	UO	UO:0000008	10	meter	UO	UO:0000008	NA	meter	UO	UO:0000008	Organization	Integrated water sample	TR_SBN	2015-09-01	6	Sabanozu	Turkey
Maraslioglu lab	TR_SER	Maraslioglu	Turkey	GAZ	GAZ:00000558	lake	ENVO	ENVO:00000020	40.98805556	degree	UO	UO:0000185	39.61833333	degree	UO	UO:0000185	75	meter	UO	UO:0000008	25	meter	UO	UO:0000008	NA	meter	UO	UO:0000008	Organization	Integrated water sample	TR_SER	2015-09-02	1	Sera	Turkey
METUIMS lab	TR_SEY	METUIMS	Turkey	GAZ	GAZ:00000558	lake	ENVO	ENVO:00000020	37.05530556	degree	UO	UO:0000185	35.33230556	degree	UO	UO:0000185	30	meter	UO	UO:0000008	31	meter	UO	UO:0000008	NA	meter	UO	UO:0000008	Organization	Integrated water sample	TR_SEY	2015-08-20	8	Seyhan	Turkey
OZEN lab	TR_SEYD	OZEN	Turkey	GAZ	GAZ:00000558	lake	ENVO	ENVO:00000020	40.57358333	degree	UO	UO:0000185	33.46125	degree	UO	UO:0000185	957	meter	UO	UO:0000008	19	meter	UO	UO:0000008	NA	meter	UO	UO:0000008	Organization	Integrated water sample	TR_SEYD	2015-09-02	8.5	Seydi	Turkey
Maraslioglu lab	TR_SIM	Maraslioglu	Turkey	GAZ	GAZ:00000558	lake	ENVO	ENVO:00000020	41.29777778	degree	UO	UO:0000185	36.92805556	degree	UO	UO:0000185	0	meter	UO	UO:0000008	2	meter	UO	UO:0000008	0.5	meter	UO	UO:0000008	Organization	Integrated water sample	TR_SIM	2015-09-02	1.5	Simenit	Turkey
SARIM lab	TR_SUG	SARIM	Turkey	GAZ	GAZ:00000558	lake	ENVO	ENVO:00000020	37.32455556	degree	UO	UO:0000185	31.99213889	degree	UO	UO:0000185	1091	meter	UO	UO:0000008	4	meter	UO	UO:0000008	NA	meter	UO	UO:0000008	Organization	Integrated water sample	TR_SUG	2015-08-14	4.3	Sugla	Turkey
METU lab	TR_TAS	METU	Turkey	GAZ	GAZ:00000558	lake	ENVO	ENVO:00000020	40.87055556	degree	UO	UO:0000185	30.40111111	degree	UO	UO:0000185	33	meter	UO	UO:0000008	3	meter	UO	UO:0000008	2.5	meter	UO	UO:0000008	Organization	Integrated water sample	TR_TAS	2015-08-13	3	Taskisigi	Turkey
Maraslioglu lab	TR_TAT	Maraslioglu	Turkey	GAZ	GAZ:00000558	lake	ENVO	ENVO:00000020	41.57222222	degree	UO	UO:0000185	36.06583333	degree	UO	UO:0000185	0	meter	UO	UO:0000008	2	meter	UO	UO:0000008	NA	meter	UO	UO:0000008	Organization	Integrated water sample	TR_TAT	2015-09-03	1	Tatli	Turkey
SULAB FAKIOGLU lab	TR_TER	SULAB FAKIOGLU	Turkey	GAZ	GAZ:00000558	lake	ENVO	ENVO:00000020	39.75291667	degree	UO	UO:0000185	40.40922222	degree	UO	UO:0000185	NA	meter	UO	UO:0000008	22	meter	UO	UO:0000008	17	meter	UO	UO:0000008	Organization	Integrated water sample	TR_TER	2015-09-06	6	Tercan	Turkey
SULAB FAKIOGLU lab	TR_TOR	SULAB FAKIOGLU	Turkey	GAZ	GAZ:00000558	lake	ENVO	ENVO:00000020	40.64923333	degree	UO	UO:0000185	41.64139722	degree	UO	UO:0000185	NA	meter	UO	UO:0000008	160	meter	UO	UO:0000008	100	meter	UO	UO:0000008	Organization	Integrated water sample	TR_TOR	2015-09-07	14	Tortum	Turkey
BURSA-METE YILMAZ lab	TR_UABT	BURSA-METE YILMAZ	Turkey	GAZ	GAZ:00000558	lake	ENVO	ENVO:00000020	40.19072222	degree	UO	UO:0000185	28.54881667	degree	UO	UO:0000185	9	meter	UO	UO:0000008	10	meter	UO	UO:0000008	2.5	meter	UO	UO:0000008	Organization	Integrated water sample	TR_UABT	2015-08-20	2.5	Uluabat	Turkey
Odulim lab	TR_ULU	Odulim	Turkey	GAZ	GAZ:00000558	lake	ENVO	ENVO:00000020	40.398611	degree	UO	UO:0000185	37.833611	degree	UO	UO:0000185	1200	meter	UO	UO:0000008	NA	meter	UO	UO:0000008	15	meter	UO	UO:0000008	Organization	Integrated water sample	TR_ULU	2015-08-20	0.5	Ulugol-Mesudiye	Turkey
Maraslioglu lab	TR_UZU	Maraslioglu	Turkey	GAZ	GAZ:00000558	lake	ENVO	ENVO:00000020	40.61916667	degree	UO	UO:0000185	40.29361111	degree	UO	UO:0000185	1250	meter	UO	UO:0000008	10	meter	UO	UO:0000008	NA	meter	UO	UO:0000008	Organization	Integrated water sample	TR_UZU	2015-09-02	3	Uzungol	Turkey
AIBU lab	TR_YNC	AIBU	Turkey	GAZ	GAZ:00000558	lake	ENVO	ENVO:00000020	40.77861111	degree	UO	UO:0000185	32.02527778	degree	UO	UO:0000185	NA	meter	UO	UO:0000008	NA	meter	UO	UO:0000008	NA	meter	UO	UO:0000008	Organization	Integrated water sample	TR_YNC	2015-08-27	3.5	Yenicaga	Turkey
Lancaster lab	UK_BASS	Lancaster	United Kingdom	GAZ	GAZ:00002637	lake	ENVO	ENVO:00000020	54.65444444	degree	UO	UO:0000185	-3.219794444	degree	UO	UO:0000185	68	meter	UO	UO:0000008	21	meter	UO	UO:0000008	NA	meter	UO	UO:0000008	Organization	Integrated water sample	UK_BASS	2015-08-20	20.5	Bassenthwaite	United Kingdom
Lancaster lab	UK_BLE	Lancaster	United Kingdom	GAZ	GAZ:00002637	lake	ENVO	ENVO:00000020	54.39690556	degree	UO	UO:0000185	-2.978013889	degree	UO	UO:0000185	47	meter	UO	UO:0000008	15	meter	UO	UO:0000008	6.8	meter	UO	UO:0000008	Organization	Integrated water sample	UK_BLE	2015-08-17	14	Blelham	United Kingdom
Lancaster lab	UK_DER	Lancaster	United Kingdom	GAZ	GAZ:00002637	lake	ENVO	ENVO:00000020	54.576175	degree	UO	UO:0000185	-3.135458333	degree	UO	UO:0000185	75	meter	UO	UO:0000008	22	meter	UO	UO:0000008	5.5	meter	UO	UO:0000008	Organization	Integrated water sample	UK_DER	2015-08-20	20	Derwent	United Kingdom
AFBI lab	UK_ERN	AFBI	United Kingdom	GAZ	GAZ:00002637	lake	ENVO	ENVO:00000020	54.48544444	degree	UO	UO:0000185	-7.843722222	degree	UO	UO:0000185	46	meter	UO	UO:0000008	66	meter	UO	UO:0000008	12	meter	UO	UO:0000008	Organization	Integrated water sample	UK_ERN	2015-08-17	7	Erne	United Kingdom
Lancaster lab	UK_GRAS	Lancaster	United Kingdom	GAZ	GAZ:00002637	lake	ENVO	ENVO:00000020	54.44869167	degree	UO	UO:0000185	-3.019344444	degree	UO	UO:0000185	62	meter	UO	UO:0000008	21	meter	UO	UO:0000008	NA	meter	UO	UO:0000008	Organization	Integrated water sample	UK_GRAS	2015-08-17	5	Grasmere	United Kingdom
AFBI lab	UK_NEA	AFBI	United Kingdom	GAZ	GAZ:00002637	lake	ENVO	ENVO:00000020	54.58241667	degree	UO	UO:0000185	-6.396222222	degree	UO	UO:0000185	16	meter	UO	UO:0000008	34	meter	UO	UO:0000008	8.9	meter	UO	UO:0000008	Organization	Integrated water sample	UK_NEA	2015-08-24	7	Neagh	United Kingdom
Lancaster lab	UK_WN	Lancaster	United Kingdom	GAZ	GAZ:00002637	lake	ENVO	ENVO:00000020	54.39711389	degree	UO	UO:0000185	-2.951833333	degree	UO	UO:0000185	39	meter	UO	UO:0000008	67	meter	UO	UO:0000008	NA	meter	UO	UO:0000008	Organization	Integrated water sample	UK_WN	2015-08-18	12.5	Windermere North Basin	United Kingdom
Lancaster lab	UK_WS	Lancaster	United Kingdom	GAZ	GAZ:00002637	lake	ENVO	ENVO:00000020	54.31443333	degree	UO	UO:0000185	-2.951461111	degree	UO	UO:0000185	40	meter	UO	UO:0000008	68	meter	UO	UO:0000008	NA	meter	UO	UO:0000008	Organization	Integrated water sample	UK_WS	2015-08-18	14.5	Windermere South Basin	United Kingdom
