# Supplementary material for: A European Multi Lake Survey dataset of environmental variables, phytoplankton pigments and cyanotoxins
Source: Sci Data. 2018 Oct 23;5:180226. doi: 10.1038/sdata.2018.226 (PMC6198753; doi:10.1038/sdata.2018.226)
Supplement: Supplementary file 1 [file sdata2018226-isa1.zip › a_Mantzouk_nutrients.txt]

Sample Name	Protocol REF	Protocol REF	Parameter Value[instrument]	Parameter Value[manufacturer]	Comment[analysis location]	Assay Name	Raw Data File	Comment[Data Repository]	Comment[Data Record Accession]	Comment[Data Record URI]
AT_MON	Integrated water sample	Total and Dissolved Nutrients	Analytical BV	Skalar	University of Wageningen	AT_MON total and dissolved nutrients assay	EMLSdata_14Jun_dateformated.csv	Environmental Data Initiative	doi:10.6073/pasta/6bc9e0aa78389d64c134aba5c156793c	https://doi.org/10.6073/pasta/6bc9e0aa78389d64c134aba5c156793c
CH_BRE	Integrated water sample	Total and Dissolved Nutrients	Analytical BV	Skalar	University of Wageningen	CH_BRE total and dissolved nutrients assay	EMLSdata_14Jun_dateformated.csv	Environmental Data Initiative	doi:10.6073/pasta/6bc9e0aa78389d64c134aba5c156793c	https://doi.org/10.6073/pasta/6bc9e0aa78389d64c134aba5c156793c
CH_BRET	Integrated water sample	Total and Dissolved Nutrients	Analytical BV	Skalar	University of Wageningen	CH_BRET total and dissolved nutrients assay	EMLSdata_14Jun_dateformated.csv	Environmental Data Initiative	doi:10.6073/pasta/6bc9e0aa78389d64c134aba5c156793c	https://doi.org/10.6073/pasta/6bc9e0aa78389d64c134aba5c156793c
CH_DIV	Integrated water sample	Total and Dissolved Nutrients	Analytical BV	Skalar	University of Wageningen	CH_DIV total and dissolved nutrients assay	EMLSdata_14Jun_dateformated.csv	Environmental Data Initiative	doi:10.6073/pasta/6bc9e0aa78389d64c134aba5c156793c	https://doi.org/10.6073/pasta/6bc9e0aa78389d64c134aba5c156793c
CH_GE3	Integrated water sample	Total and Dissolved Nutrients	Analytical BV	Skalar	University of Wageningen	CH_GE3 total and dissolved nutrients assay	EMLSdata_14Jun_dateformated.csv	Environmental Data Initiative	doi:10.6073/pasta/6bc9e0aa78389d64c134aba5c156793c	https://doi.org/10.6073/pasta/6bc9e0aa78389d64c134aba5c156793c
CH_GRE	Integrated water sample	Total and Dissolved Nutrients	Analytical BV	Skalar	University of Wageningen	CH_GRE total and dissolved nutrients assay	EMLSdata_14Jun_dateformated.csv	Environmental Data Initiative	doi:10.6073/pasta/6bc9e0aa78389d64c134aba5c156793c	https://doi.org/10.6073/pasta/6bc9e0aa78389d64c134aba5c156793c
CH_HAL	Integrated water sample	Total and Dissolved Nutrients	Analytical BV	Skalar	University of Wageningen	CH_HAL total and dissolved nutrients assay	EMLSdata_14Jun_dateformated.csv	Environmental Data Initiative	doi:10.6073/pasta/6bc9e0aa78389d64c134aba5c156793c	https://doi.org/10.6073/pasta/6bc9e0aa78389d64c134aba5c156793c
CH_JOU	Integrated water sample	Total and Dissolved Nutrients	Analytical BV	Skalar	University of Wageningen	CH_JOU total and dissolved nutrients assay	EMLSdata_14Jun_dateformated.csv	Environmental Data Initiative	doi:10.6073/pasta/6bc9e0aa78389d64c134aba5c156793c	https://doi.org/10.6073/pasta/6bc9e0aa78389d64c134aba5c156793c
CH_LUC	Integrated water sample	Total and Dissolved Nutrients	Analytical BV	Skalar	University of Wageningen	CH_LUC total and dissolved nutrients assay	EMLSdata_14Jun_dateformated.csv	Environmental Data Initiative	doi:10.6073/pasta/6bc9e0aa78389d64c134aba5c156793c	https://doi.org/10.6073/pasta/6bc9e0aa78389d64c134aba5c156793c
CH_MOR	Integrated water sample	Total and Dissolved Nutrients	Analytical BV	Skalar	University of Wageningen	CH_MOR total and dissolved nutrients assay	EMLSdata_14Jun_dateformated.csv	Environmental Data Initiative	doi:10.6073/pasta/6bc9e0aa78389d64c134aba5c156793c	https://doi.org/10.6073/pasta/6bc9e0aa78389d64c134aba5c156793c
CH_OBE	Integrated water sample	Total and Dissolved Nutrients	Analytical BV	Skalar	University of Wageningen	CH_OBE total and dissolved nutrients assay	EMLSdata_14Jun_dateformated.csv	Environmental Data Initiative	doi:10.6073/pasta/6bc9e0aa78389d64c134aba5c156793c	https://doi.org/10.6073/pasta/6bc9e0aa78389d64c134aba5c156793c
CH_PFA	Integrated water sample	Total and Dissolved Nutrients	Analytical BV	Skalar	University of Wageningen	CH_PFA total and dissolved nutrients assay	EMLSdata_14Jun_dateformated.csv	Environmental Data Initiative	doi:10.6073/pasta/6bc9e0aa78389d64c134aba5c156793c	https://doi.org/10.6073/pasta/6bc9e0aa78389d64c134aba5c156793c
CH_SEM	Integrated water sample	Total and Dissolved Nutrients	Analytical BV	Skalar	University of Wageningen	CH_SEM total and dissolved nutrients assay	EMLSdata_14Jun_dateformated.csv	Environmental Data Initiative	doi:10.6073/pasta/6bc9e0aa78389d64c134aba5c156793c	https://doi.org/10.6073/pasta/6bc9e0aa78389d64c134aba5c156793c
CH_SHL2	Integrated water sample	Total and Dissolved Nutrients	Analytical BV	Skalar	University of Wageningen	CH_SHL2 total and dissolved nutrients assay	EMLSdata_14Jun_dateformated.csv	Environmental Data Initiative	doi:10.6073/pasta/6bc9e0aa78389d64c134aba5c156793c	https://doi.org/10.6073/pasta/6bc9e0aa78389d64c134aba5c156793c
CH_SOP	Integrated water sample	Total and Dissolved Nutrients	Analytical BV	Skalar	University of Wageningen	CH_SOP total and dissolved nutrients assay	EMLSdata_14Jun_dateformated.csv	Environmental Data Initiative	doi:10.6073/pasta/6bc9e0aa78389d64c134aba5c156793c	https://doi.org/10.6073/pasta/6bc9e0aa78389d64c134aba5c156793c
CH_ZUR	Integrated water sample	Total and Dissolved Nutrients	Analytical BV	Skalar	University of Wageningen	CH_ZUR total and dissolved nutrients assay	EMLSdata_14Jun_dateformated.csv	Environmental Data Initiative	doi:10.6073/pasta/6bc9e0aa78389d64c134aba5c156793c	https://doi.org/10.6073/pasta/6bc9e0aa78389d64c134aba5c156793c
CY_AKA	Integrated water sample	Total and Dissolved Nutrients	Analytical BV	Skalar	University of Wageningen	CY_AKA total and dissolved nutrients assay	EMLSdata_14Jun_dateformated.csv	Environmental Data Initiative	doi:10.6073/pasta/6bc9e0aa78389d64c134aba5c156793c	https://doi.org/10.6073/pasta/6bc9e0aa78389d64c134aba5c156793c
CY_ASP	Integrated water sample	Total and Dissolved Nutrients	Analytical BV	Skalar	University of Wageningen	CY_ASP total and dissolved nutrients assay	EMLSdata_14Jun_dateformated.csv	Environmental Data Initiative	doi:10.6073/pasta/6bc9e0aa78389d64c134aba5c156793c	https://doi.org/10.6073/pasta/6bc9e0aa78389d64c134aba5c156793c
CY_KAN	Integrated water sample	Total and Dissolved Nutrients	Analytical BV	Skalar	University of Wageningen	CY_KAN total and dissolved nutrients assay	EMLSdata_14Jun_dateformated.csv	Environmental Data Initiative	doi:10.6073/pasta/6bc9e0aa78389d64c134aba5c156793c	https://doi.org/10.6073/pasta/6bc9e0aa78389d64c134aba5c156793c
CY_KOU	Integrated water sample	Total and Dissolved Nutrients	Analytical BV	Skalar	University of Wageningen	CY_KOU total and dissolved nutrients assay	EMLSdata_14Jun_dateformated.csv	Environmental Data Initiative	doi:10.6073/pasta/6bc9e0aa78389d64c134aba5c156793c	https://doi.org/10.6073/pasta/6bc9e0aa78389d64c134aba5c156793c
CY_POL	Integrated water sample	Total and Dissolved Nutrients	Analytical BV	Skalar	University of Wageningen	CY_POL total and dissolved nutrients assay	EMLSdata_14Jun_dateformated.csv	Environmental Data Initiative	doi:10.6073/pasta/6bc9e0aa78389d64c134aba5c156793c	https://doi.org/10.6073/pasta/6bc9e0aa78389d64c134aba5c156793c
CZ_BOS	Integrated water sample	Total and Dissolved Nutrients	Analytical BV	Skalar	University of Wageningen	CZ_BOS total and dissolved nutrients assay	EMLSdata_14Jun_dateformated.csv	Environmental Data Initiative	doi:10.6073/pasta/6bc9e0aa78389d64c134aba5c156793c	https://doi.org/10.6073/pasta/6bc9e0aa78389d64c134aba5c156793c
CZ_BRN	Integrated water sample	Total and Dissolved Nutrients	Analytical BV	Skalar	University of Wageningen	CZ_BRN total and dissolved nutrients assay	EMLSdata_14Jun_dateformated.csv	Environmental Data Initiative	doi:10.6073/pasta/6bc9e0aa78389d64c134aba5c156793c	https://doi.org/10.6073/pasta/6bc9e0aa78389d64c134aba5c156793c
CZ_HAM	Integrated water sample	Total and Dissolved Nutrients	Analytical BV	Skalar	University of Wageningen	CZ_HAM total and dissolved nutrients assay	EMLSdata_14Jun_dateformated.csv	Environmental Data Initiative	doi:10.6073/pasta/6bc9e0aa78389d64c134aba5c156793c	https://doi.org/10.6073/pasta/6bc9e0aa78389d64c134aba5c156793c
CZ_LET	Integrated water sample	Total and Dissolved Nutrients	Analytical BV	Skalar	University of Wageningen	CZ_LET total and dissolved nutrients assay	EMLSdata_14Jun_dateformated.csv	Environmental Data Initiative	doi:10.6073/pasta/6bc9e0aa78389d64c134aba5c156793c	https://doi.org/10.6073/pasta/6bc9e0aa78389d64c134aba5c156793c
CZ_LUH	Integrated water sample	Total and Dissolved Nutrients	Analytical BV	Skalar	University of Wageningen	CZ_LUH total and dissolved nutrients assay	EMLSdata_14Jun_dateformated.csv	Environmental Data Initiative	doi:10.6073/pasta/6bc9e0aa78389d64c134aba5c156793c	https://doi.org/10.6073/pasta/6bc9e0aa78389d64c134aba5c156793c
CZ_MAT	Integrated water sample	Total and Dissolved Nutrients	Analytical BV	Skalar	University of Wageningen	CZ_MAT total and dissolved nutrients assay	EMLSdata_14Jun_dateformated.csv	Environmental Data Initiative	doi:10.6073/pasta/6bc9e0aa78389d64c134aba5c156793c	https://doi.org/10.6073/pasta/6bc9e0aa78389d64c134aba5c156793c
CZ_MOS	Integrated water sample	Total and Dissolved Nutrients	Analytical BV	Skalar	University of Wageningen	CZ_MOS total and dissolved nutrients assay	EMLSdata_14Jun_dateformated.csv	Environmental Data Initiative	doi:10.6073/pasta/6bc9e0aa78389d64c134aba5c156793c	https://doi.org/10.6073/pasta/6bc9e0aa78389d64c134aba5c156793c
CZ_NES	Integrated water sample	Total and Dissolved Nutrients	Analytical BV	Skalar	University of Wageningen	CZ_NES total and dissolved nutrients assay	EMLSdata_14Jun_dateformated.csv	Environmental Data Initiative	doi:10.6073/pasta/6bc9e0aa78389d64c134aba5c156793c	https://doi.org/10.6073/pasta/6bc9e0aa78389d64c134aba5c156793c
CZ_NML	Integrated water sample	Total and Dissolved Nutrients	Analytical BV	Skalar	University of Wageningen	CZ_NML total and dissolved nutrients assay	EMLSdata_14Jun_dateformated.csv	Environmental Data Initiative	doi:10.6073/pasta/6bc9e0aa78389d64c134aba5c156793c	https://doi.org/10.6073/pasta/6bc9e0aa78389d64c134aba5c156793c
CZ_NOV	Integrated water sample	Total and Dissolved Nutrients	Analytical BV	Skalar	University of Wageningen	CZ_NOV total and dissolved nutrients assay	EMLSdata_14Jun_dateformated.csv	Environmental Data Initiative	doi:10.6073/pasta/6bc9e0aa78389d64c134aba5c156793c	https://doi.org/10.6073/pasta/6bc9e0aa78389d64c134aba5c156793c
CZ_VDA	Integrated water sample	Total and Dissolved Nutrients	Analytical BV	Skalar	University of Wageningen	CZ_VDA total and dissolved nutrients assay	EMLSdata_14Jun_dateformated.csv	Environmental Data Initiative	doi:10.6073/pasta/6bc9e0aa78389d64c134aba5c156793c	https://doi.org/10.6073/pasta/6bc9e0aa78389d64c134aba5c156793c
DE_BIKO	Integrated water sample	Total and Dissolved Nutrients	Analytical BV	Skalar	University of Wageningen	DE_BIKO total and dissolved nutrients assay	EMLSdata_14Jun_dateformated.csv	Environmental Data Initiative	doi:10.6073/pasta/6bc9e0aa78389d64c134aba5c156793c	https://doi.org/10.6073/pasta/6bc9e0aa78389d64c134aba5c156793c
DE_CARWI	Integrated water sample	Total and Dissolved Nutrients	Analytical BV	Skalar	University of Wageningen	DE_CARWI total and dissolved nutrients assay	EMLSdata_14Jun_dateformated.csv	Environmental Data Initiative	doi:10.6073/pasta/6bc9e0aa78389d64c134aba5c156793c	https://doi.org/10.6073/pasta/6bc9e0aa78389d64c134aba5c156793c
DE_CON	Integrated water sample	Total and Dissolved Nutrients	Analytical BV	Skalar	University of Wageningen	DE_CON total and dissolved nutrients assay	EMLSdata_14Jun_dateformated.csv	Environmental Data Initiative	doi:10.6073/pasta/6bc9e0aa78389d64c134aba5c156793c	https://doi.org/10.6073/pasta/6bc9e0aa78389d64c134aba5c156793c
DE_DABEL	Integrated water sample	Total and Dissolved Nutrients	Analytical BV	Skalar	University of Wageningen	DE_DABEL total and dissolved nutrients assay	EMLSdata_14Jun_dateformated.csv	Environmental Data Initiative	doi:10.6073/pasta/6bc9e0aa78389d64c134aba5c156793c	https://doi.org/10.6073/pasta/6bc9e0aa78389d64c134aba5c156793c
DE_DAGOW	Integrated water sample	Total and Dissolved Nutrients	Analytical BV	Skalar	University of Wageningen	DE_DAGOW total and dissolved nutrients assay	EMLSdata_14Jun_dateformated.csv	Environmental Data Initiative	doi:10.6073/pasta/6bc9e0aa78389d64c134aba5c156793c	https://doi.org/10.6073/pasta/6bc9e0aa78389d64c134aba5c156793c
DE_DOLLGE	Integrated water sample	Total and Dissolved Nutrients	Analytical BV	Skalar	University of Wageningen	DE_DOLLGE total and dissolved nutrients assay	EMLSdata_14Jun_dateformated.csv	Environmental Data Initiative	doi:10.6073/pasta/6bc9e0aa78389d64c134aba5c156793c	https://doi.org/10.6073/pasta/6bc9e0aa78389d64c134aba5c156793c
DE_DOMJU	Integrated water sample	Total and Dissolved Nutrients	Analytical BV	Skalar	University of Wageningen	DE_DOMJU total and dissolved nutrients assay	EMLSdata_14Jun_dateformated.csv	Environmental Data Initiative	doi:10.6073/pasta/6bc9e0aa78389d64c134aba5c156793c	https://doi.org/10.6073/pasta/6bc9e0aa78389d64c134aba5c156793c
DE_ELLEN	Integrated water sample	Total and Dissolved Nutrients	Analytical BV	Skalar	University of Wageningen	DE_ELLEN total and dissolved nutrients assay	EMLSdata_14Jun_dateformated.csv	Environmental Data Initiative	doi:10.6073/pasta/6bc9e0aa78389d64c134aba5c156793c	https://doi.org/10.6073/pasta/6bc9e0aa78389d64c134aba5c156793c
DE_FUIRS	Integrated water sample	Total and Dissolved Nutrients	Analytical BV	Skalar	University of Wageningen	DE_FUIRS total and dissolved nutrients assay	EMLSdata_14Jun_dateformated.csv	Environmental Data Initiative	doi:10.6073/pasta/6bc9e0aa78389d64c134aba5c156793c	https://doi.org/10.6073/pasta/6bc9e0aa78389d64c134aba5c156793c
DE_FUKUNE	Integrated water sample	Total and Dissolved Nutrients	Analytical BV	Skalar	University of Wageningen	DE_FUKUNE total and dissolved nutrients assay	EMLSdata_14Jun_dateformated.csv	Environmental Data Initiative	doi:10.6073/pasta/6bc9e0aa78389d64c134aba5c156793c	https://doi.org/10.6073/pasta/6bc9e0aa78389d64c134aba5c156793c
DE_KLEIN	Integrated water sample	Total and Dissolved Nutrients	Analytical BV	Skalar	University of Wageningen	DE_KLEIN total and dissolved nutrients assay	EMLSdata_14Jun_dateformated.csv	Environmental Data Initiative	doi:10.6073/pasta/6bc9e0aa78389d64c134aba5c156793c	https://doi.org/10.6073/pasta/6bc9e0aa78389d64c134aba5c156793c
DE_LABUS	Integrated water sample	Total and Dissolved Nutrients	Analytical BV	Skalar	University of Wageningen	DE_LABUS total and dissolved nutrients assay	EMLSdata_14Jun_dateformated.csv	Environmental Data Initiative	doi:10.6073/pasta/6bc9e0aa78389d64c134aba5c156793c	https://doi.org/10.6073/pasta/6bc9e0aa78389d64c134aba5c156793c
DE_LAN	Integrated water sample	Total and Dissolved Nutrients	Analytical BV	Skalar	University of Wageningen	DE_LAN total and dissolved nutrients assay	EMLSdata_14Jun_dateformated.csv	Environmental Data Initiative	doi:10.6073/pasta/6bc9e0aa78389d64c134aba5c156793c	https://doi.org/10.6073/pasta/6bc9e0aa78389d64c134aba5c156793c
DE_MUGGE	Integrated water sample	Total and Dissolved Nutrients	Analytical BV	Skalar	University of Wageningen	DE_MUGGE total and dissolved nutrients assay	EMLSdata_14Jun_dateformated.csv	Environmental Data Initiative	doi:10.6073/pasta/6bc9e0aa78389d64c134aba5c156793c	https://doi.org/10.6073/pasta/6bc9e0aa78389d64c134aba5c156793c
DE_OBER	Integrated water sample	Total and Dissolved Nutrients	Analytical BV	Skalar	University of Wageningen	DE_OBER total and dissolved nutrients assay	EMLSdata_14Jun_dateformated.csv	Environmental Data Initiative	doi:10.6073/pasta/6bc9e0aa78389d64c134aba5c156793c	https://doi.org/10.6073/pasta/6bc9e0aa78389d64c134aba5c156793c
DE_PEETS	Integrated water sample	Total and Dissolved Nutrients	Analytical BV	Skalar	University of Wageningen	DE_PEETS total and dissolved nutrients assay	EMLSdata_14Jun_dateformated.csv	Environmental Data Initiative	doi:10.6073/pasta/6bc9e0aa78389d64c134aba5c156793c	https://doi.org/10.6073/pasta/6bc9e0aa78389d64c134aba5c156793c
DE_PFSAR	Integrated water sample	Total and Dissolved Nutrients	Analytical BV	Skalar	University of Wageningen	DE_PFSAR total and dissolved nutrients assay	EMLSdata_14Jun_dateformated.csv	Environmental Data Initiative	doi:10.6073/pasta/6bc9e0aa78389d64c134aba5c156793c	https://doi.org/10.6073/pasta/6bc9e0aa78389d64c134aba5c156793c
DE_PLA	Integrated water sample	Total and Dissolved Nutrients	Analytical BV	Skalar	University of Wageningen	DE_PLA total and dissolved nutrients assay	EMLSdata_14Jun_dateformated.csv	Environmental Data Initiative	doi:10.6073/pasta/6bc9e0aa78389d64c134aba5c156793c	https://doi.org/10.6073/pasta/6bc9e0aa78389d64c134aba5c156793c
DE_PLATI	Integrated water sample	Total and Dissolved Nutrients	Analytical BV	Skalar	University of Wageningen	DE_PLATI total and dissolved nutrients assay	EMLSdata_14Jun_dateformated.csv	Environmental Data Initiative	doi:10.6073/pasta/6bc9e0aa78389d64c134aba5c156793c	https://doi.org/10.6073/pasta/6bc9e0aa78389d64c134aba5c156793c
DE_PREBE	Integrated water sample	Total and Dissolved Nutrients	Analytical BV	Skalar	University of Wageningen	DE_PREBE total and dissolved nutrients assay	EMLSdata_14Jun_dateformated.csv	Environmental Data Initiative	doi:10.6073/pasta/6bc9e0aa78389d64c134aba5c156793c	https://doi.org/10.6073/pasta/6bc9e0aa78389d64c134aba5c156793c
DE_ROBLI	Integrated water sample	Total and Dissolved Nutrients	Analytical BV	Skalar	University of Wageningen	DE_ROBLI total and dissolved nutrients assay	EMLSdata_14Jun_dateformated.csv	Environmental Data Initiative	doi:10.6073/pasta/6bc9e0aa78389d64c134aba5c156793c	https://doi.org/10.6073/pasta/6bc9e0aa78389d64c134aba5c156793c
DE_ROOFE	Integrated water sample	Total and Dissolved Nutrients	Analytical BV	Skalar	University of Wageningen	DE_ROOFE total and dissolved nutrients assay	EMLSdata_14Jun_dateformated.csv	Environmental Data Initiative	doi:10.6073/pasta/6bc9e0aa78389d64c134aba5c156793c	https://doi.org/10.6073/pasta/6bc9e0aa78389d64c134aba5c156793c
DE_SCH	Integrated water sample	Total and Dissolved Nutrients	Analytical BV	Skalar	University of Wageningen	DE_SCH total and dissolved nutrients assay	EMLSdata_14Jun_dateformated.csv	Environmental Data Initiative	doi:10.6073/pasta/6bc9e0aa78389d64c134aba5c156793c	https://doi.org/10.6073/pasta/6bc9e0aa78389d64c134aba5c156793c
DE_SCHAM	Integrated water sample	Total and Dissolved Nutrients	Analytical BV	Skalar	University of Wageningen	DE_SCHAM total and dissolved nutrients assay	EMLSdata_14Jun_dateformated.csv	Environmental Data Initiative	doi:10.6073/pasta/6bc9e0aa78389d64c134aba5c156793c	https://doi.org/10.6073/pasta/6bc9e0aa78389d64c134aba5c156793c
DE_SCHLA	Integrated water sample	Total and Dissolved Nutrients	Analytical BV	Skalar	University of Wageningen	DE_SCHLA total and dissolved nutrients assay	EMLSdata_14Jun_dateformated.csv	Environmental Data Initiative	doi:10.6073/pasta/6bc9e0aa78389d64c134aba5c156793c	https://doi.org/10.6073/pasta/6bc9e0aa78389d64c134aba5c156793c
DE_SCHWO	Integrated water sample	Total and Dissolved Nutrients	Analytical BV	Skalar	University of Wageningen	DE_SCHWO total and dissolved nutrients assay	EMLSdata_14Jun_dateformated.csv	Environmental Data Initiative	doi:10.6073/pasta/6bc9e0aa78389d64c134aba5c156793c	https://doi.org/10.6073/pasta/6bc9e0aa78389d64c134aba5c156793c
DE_STAD	Integrated water sample	Total and Dissolved Nutrients	Analytical BV	Skalar	University of Wageningen	DE_STAD total and dissolved nutrients assay	EMLSdata_14Jun_dateformated.csv	Environmental Data Initiative	doi:10.6073/pasta/6bc9e0aa78389d64c134aba5c156793c	https://doi.org/10.6073/pasta/6bc9e0aa78389d64c134aba5c156793c
DE_STE	Integrated water sample	Total and Dissolved Nutrients	Analytical BV	Skalar	University of Wageningen	DE_STE total and dissolved nutrients assay	EMLSdata_14Jun_dateformated.csv	Environmental Data Initiative	doi:10.6073/pasta/6bc9e0aa78389d64c134aba5c156793c	https://doi.org/10.6073/pasta/6bc9e0aa78389d64c134aba5c156793c
DE_STOLP	Integrated water sample	Total and Dissolved Nutrients	Analytical BV	Skalar	University of Wageningen	DE_STOLP total and dissolved nutrients assay	EMLSdata_14Jun_dateformated.csv	Environmental Data Initiative	doi:10.6073/pasta/6bc9e0aa78389d64c134aba5c156793c	https://doi.org/10.6073/pasta/6bc9e0aa78389d64c134aba5c156793c
DE_TIWAR	Integrated water sample	Total and Dissolved Nutrients	Analytical BV	Skalar	University of Wageningen	DE_TIWAR total and dissolved nutrients assay	EMLSdata_14Jun_dateformated.csv	Environmental Data Initiative	doi:10.6073/pasta/6bc9e0aa78389d64c134aba5c156793c	https://doi.org/10.6073/pasta/6bc9e0aa78389d64c134aba5c156793c
DE_WANKA	Integrated water sample	Total and Dissolved Nutrients	Analytical BV	Skalar	University of Wageningen	DE_WANKA total and dissolved nutrients assay	EMLSdata_14Jun_dateformated.csv	Environmental Data Initiative	doi:10.6073/pasta/6bc9e0aa78389d64c134aba5c156793c	https://doi.org/10.6073/pasta/6bc9e0aa78389d64c134aba5c156793c
DE_WENDO	Integrated water sample	Total and Dissolved Nutrients	Analytical BV	Skalar	University of Wageningen	DE_WENDO total and dissolved nutrients assay	EMLSdata_14Jun_dateformated.csv	Environmental Data Initiative	doi:10.6073/pasta/6bc9e0aa78389d64c134aba5c156793c	https://doi.org/10.6073/pasta/6bc9e0aa78389d64c134aba5c156793c
DE_WITTWE	Integrated water sample	Total and Dissolved Nutrients	Analytical BV	Skalar	University of Wageningen	DE_WITTWE total and dissolved nutrients assay	EMLSdata_14Jun_dateformated.csv	Environmental Data Initiative	doi:10.6073/pasta/6bc9e0aa78389d64c134aba5c156793c	https://doi.org/10.6073/pasta/6bc9e0aa78389d64c134aba5c156793c
DE_WURIS	Integrated water sample	Total and Dissolved Nutrients	Analytical BV	Skalar	University of Wageningen	DE_WURIS total and dissolved nutrients assay	EMLSdata_14Jun_dateformated.csv	Environmental Data Initiative	doi:10.6073/pasta/6bc9e0aa78389d64c134aba5c156793c	https://doi.org/10.6073/pasta/6bc9e0aa78389d64c134aba5c156793c
DK_BAG	Integrated water sample	Total and Dissolved Nutrients	Analytical BV	Skalar	University of Wageningen	DK_BAG total and dissolved nutrients assay	EMLSdata_14Jun_dateformated.csv	Environmental Data Initiative	doi:10.6073/pasta/6bc9e0aa78389d64c134aba5c156793c	https://doi.org/10.6073/pasta/6bc9e0aa78389d64c134aba5c156793c
DK_BAS	Integrated water sample	Total and Dissolved Nutrients	Analytical BV	Skalar	University of Wageningen	DK_BAS total and dissolved nutrients assay	EMLSdata_14Jun_dateformated.csv	Environmental Data Initiative	doi:10.6073/pasta/6bc9e0aa78389d64c134aba5c156793c	https://doi.org/10.6073/pasta/6bc9e0aa78389d64c134aba5c156793c
DK_FAR	Integrated water sample	Total and Dissolved Nutrients	Analytical BV	Skalar	University of Wageningen	DK_FAR total and dissolved nutrients assay	EMLSdata_14Jun_dateformated.csv	Environmental Data Initiative	doi:10.6073/pasta/6bc9e0aa78389d64c134aba5c156793c	https://doi.org/10.6073/pasta/6bc9e0aa78389d64c134aba5c156793c
DK_FUR	Integrated water sample	Total and Dissolved Nutrients	Analytical BV	Skalar	University of Wageningen	DK_FUR total and dissolved nutrients assay	EMLSdata_14Jun_dateformated.csv	Environmental Data Initiative	doi:10.6073/pasta/6bc9e0aa78389d64c134aba5c156793c	https://doi.org/10.6073/pasta/6bc9e0aa78389d64c134aba5c156793c
DK_GYR	Integrated water sample	Total and Dissolved Nutrients	Analytical BV	Skalar	University of Wageningen	DK_GYR total and dissolved nutrients assay	EMLSdata_14Jun_dateformated.csv	Environmental Data Initiative	doi:10.6073/pasta/6bc9e0aa78389d64c134aba5c156793c	https://doi.org/10.6073/pasta/6bc9e0aa78389d64c134aba5c156793c
DK_HAR	Integrated water sample	Total and Dissolved Nutrients	Analytical BV	Skalar	University of Wageningen	DK_HAR total and dissolved nutrients assay	EMLSdata_14Jun_dateformated.csv	Environmental Data Initiative	doi:10.6073/pasta/6bc9e0aa78389d64c134aba5c156793c	https://doi.org/10.6073/pasta/6bc9e0aa78389d64c134aba5c156793c
DK_LYN	Integrated water sample	Total and Dissolved Nutrients	Analytical BV	Skalar	University of Wageningen	DK_LYN total and dissolved nutrients assay	EMLSdata_14Jun_dateformated.csv	Environmental Data Initiative	doi:10.6073/pasta/6bc9e0aa78389d64c134aba5c156793c	https://doi.org/10.6073/pasta/6bc9e0aa78389d64c134aba5c156793c
DK_SLA	Integrated water sample	Total and Dissolved Nutrients	Analytical BV	Skalar	University of Wageningen	DK_SLA total and dissolved nutrients assay	EMLSdata_14Jun_dateformated.csv	Environmental Data Initiative	doi:10.6073/pasta/6bc9e0aa78389d64c134aba5c156793c	https://doi.org/10.6073/pasta/6bc9e0aa78389d64c134aba5c156793c
EE_ELI	Integrated water sample	Total and Dissolved Nutrients	Analytical BV	Skalar	University of Wageningen	EE_ELI total and dissolved nutrients assay	EMLSdata_14Jun_dateformated.csv	Environmental Data Initiative	doi:10.6073/pasta/6bc9e0aa78389d64c134aba5c156793c	https://doi.org/10.6073/pasta/6bc9e0aa78389d64c134aba5c156793c
EE_KAI	Integrated water sample	Total and Dissolved Nutrients	Analytical BV	Skalar	University of Wageningen	EE_KAI total and dissolved nutrients assay	EMLSdata_14Jun_dateformated.csv	Environmental Data Initiative	doi:10.6073/pasta/6bc9e0aa78389d64c134aba5c156793c	https://doi.org/10.6073/pasta/6bc9e0aa78389d64c134aba5c156793c
EE_KUR	Integrated water sample	Total and Dissolved Nutrients	Analytical BV	Skalar	University of Wageningen	EE_KUR total and dissolved nutrients assay	EMLSdata_14Jun_dateformated.csv	Environmental Data Initiative	doi:10.6073/pasta/6bc9e0aa78389d64c134aba5c156793c	https://doi.org/10.6073/pasta/6bc9e0aa78389d64c134aba5c156793c
EE_LAM	Integrated water sample	Total and Dissolved Nutrients	Analytical BV	Skalar	University of Wageningen	EE_LAM total and dissolved nutrients assay	EMLSdata_14Jun_dateformated.csv	Environmental Data Initiative	doi:10.6073/pasta/6bc9e0aa78389d64c134aba5c156793c	https://doi.org/10.6073/pasta/6bc9e0aa78389d64c134aba5c156793c
EE_PEI	Integrated water sample	Total and Dissolved Nutrients	Analytical BV	Skalar	University of Wageningen	EE_PEI total and dissolved nutrients assay	EMLSdata_14Jun_dateformated.csv	Environmental Data Initiative	doi:10.6073/pasta/6bc9e0aa78389d64c134aba5c156793c	https://doi.org/10.6073/pasta/6bc9e0aa78389d64c134aba5c156793c
EE_RAI	Integrated water sample	Total and Dissolved Nutrients	Analytical BV	Skalar	University of Wageningen	EE_RAI total and dissolved nutrients assay	EMLSdata_14Jun_dateformated.csv	Environmental Data Initiative	doi:10.6073/pasta/6bc9e0aa78389d64c134aba5c156793c	https://doi.org/10.6073/pasta/6bc9e0aa78389d64c134aba5c156793c
EE_SAA	Integrated water sample	Total and Dissolved Nutrients	Analytical BV	Skalar	University of Wageningen	EE_SAA total and dissolved nutrients assay	EMLSdata_14Jun_dateformated.csv	Environmental Data Initiative	doi:10.6073/pasta/6bc9e0aa78389d64c134aba5c156793c	https://doi.org/10.6073/pasta/6bc9e0aa78389d64c134aba5c156793c
EE_VER	Integrated water sample	Total and Dissolved Nutrients	Analytical BV	Skalar	University of Wageningen	EE_VER total and dissolved nutrients assay	EMLSdata_14Jun_dateformated.csv	Environmental Data Initiative	doi:10.6073/pasta/6bc9e0aa78389d64c134aba5c156793c	https://doi.org/10.6073/pasta/6bc9e0aa78389d64c134aba5c156793c
EE_VOR	Integrated water sample	Total and Dissolved Nutrients	Analytical BV	Skalar	University of Wageningen	EE_VOR total and dissolved nutrients assay	EMLSdata_14Jun_dateformated.csv	Environmental Data Initiative	doi:10.6073/pasta/6bc9e0aa78389d64c134aba5c156793c	https://doi.org/10.6073/pasta/6bc9e0aa78389d64c134aba5c156793c
ES_ABE	Integrated water sample	Total and Dissolved Nutrients	Analytical BV	Skalar	University of Wageningen	ES_ABE total and dissolved nutrients assay	EMLSdata_14Jun_dateformated.csv	Environmental Data Initiative	doi:10.6073/pasta/6bc9e0aa78389d64c134aba5c156793c	https://doi.org/10.6073/pasta/6bc9e0aa78389d64c134aba5c156793c
ES_ALBUF	Integrated water sample	Total and Dissolved Nutrients	Analytical BV	Skalar	University of Wageningen	ES_ALBUF total and dissolved nutrients assay	EMLSdata_14Jun_dateformated.csv	Environmental Data Initiative	doi:10.6073/pasta/6bc9e0aa78389d64c134aba5c156793c	https://doi.org/10.6073/pasta/6bc9e0aa78389d64c134aba5c156793c
ES_ALC	Integrated water sample	Total and Dissolved Nutrients	Analytical BV	Skalar	University of Wageningen	ES_ALC total and dissolved nutrients assay	EMLSdata_14Jun_dateformated.csv	Environmental Data Initiative	doi:10.6073/pasta/6bc9e0aa78389d64c134aba5c156793c	https://doi.org/10.6073/pasta/6bc9e0aa78389d64c134aba5c156793c
ES_ARC	Integrated water sample	Total and Dissolved Nutrients	Analytical BV	Skalar	University of Wageningen	ES_ARC total and dissolved nutrients assay	EMLSdata_14Jun_dateformated.csv	Environmental Data Initiative	doi:10.6073/pasta/6bc9e0aa78389d64c134aba5c156793c	https://doi.org/10.6073/pasta/6bc9e0aa78389d64c134aba5c156793c
ES_AZU	Integrated water sample	Total and Dissolved Nutrients	Analytical BV	Skalar	University of Wageningen	ES_AZU total and dissolved nutrients assay	EMLSdata_14Jun_dateformated.csv	Environmental Data Initiative	doi:10.6073/pasta/6bc9e0aa78389d64c134aba5c156793c	https://doi.org/10.6073/pasta/6bc9e0aa78389d64c134aba5c156793c
ES_BAE	Integrated water sample	Total and Dissolved Nutrients	Analytical BV	Skalar	University of Wageningen	ES_BAE total and dissolved nutrients assay	EMLSdata_14Jun_dateformated.csv	Environmental Data Initiative	doi:10.6073/pasta/6bc9e0aa78389d64c134aba5c156793c	https://doi.org/10.6073/pasta/6bc9e0aa78389d64c134aba5c156793c
ES_BAX	Integrated water sample	Total and Dissolved Nutrients	Analytical BV	Skalar	University of Wageningen	ES_BAX total and dissolved nutrients assay	EMLSdata_14Jun_dateformated.csv	Environmental Data Initiative	doi:10.6073/pasta/6bc9e0aa78389d64c134aba5c156793c	https://doi.org/10.6073/pasta/6bc9e0aa78389d64c134aba5c156793c
ES_BOA	Integrated water sample	Total and Dissolved Nutrients	Analytical BV	Skalar	University of Wageningen	ES_BOA total and dissolved nutrients assay	EMLSdata_14Jun_dateformated.csv	Environmental Data Initiative	doi:10.6073/pasta/6bc9e0aa78389d64c134aba5c156793c	https://doi.org/10.6073/pasta/6bc9e0aa78389d64c134aba5c156793c
ES_BRS	Integrated water sample	Total and Dissolved Nutrients	Analytical BV	Skalar	University of Wageningen	ES_BRS total and dissolved nutrients assay	EMLSdata_14Jun_dateformated.csv	Environmental Data Initiative	doi:10.6073/pasta/6bc9e0aa78389d64c134aba5c156793c	https://doi.org/10.6073/pasta/6bc9e0aa78389d64c134aba5c156793c
ES_BSP	Integrated water sample	Total and Dissolved Nutrients	Analytical BV	Skalar	University of Wageningen	ES_BSP total and dissolved nutrients assay	EMLSdata_14Jun_dateformated.csv	Environmental Data Initiative	doi:10.6073/pasta/6bc9e0aa78389d64c134aba5c156793c	https://doi.org/10.6073/pasta/6bc9e0aa78389d64c134aba5c156793c
ES_BST	Integrated water sample	Total and Dissolved Nutrients	Analytical BV	Skalar	University of Wageningen	ES_BST total and dissolved nutrients assay	EMLSdata_14Jun_dateformated.csv	Environmental Data Initiative	doi:10.6073/pasta/6bc9e0aa78389d64c134aba5c156793c	https://doi.org/10.6073/pasta/6bc9e0aa78389d64c134aba5c156793c
ES_CAM	Integrated water sample	Total and Dissolved Nutrients	Analytical BV	Skalar	University of Wageningen	ES_CAM total and dissolved nutrients assay	EMLSdata_14Jun_dateformated.csv	Environmental Data Initiative	doi:10.6073/pasta/6bc9e0aa78389d64c134aba5c156793c	https://doi.org/10.6073/pasta/6bc9e0aa78389d64c134aba5c156793c
ES_CAN	Integrated water sample	Total and Dissolved Nutrients	Analytical BV	Skalar	University of Wageningen	ES_CAN total and dissolved nutrients assay	EMLSdata_14Jun_dateformated.csv	Environmental Data Initiative	doi:10.6073/pasta/6bc9e0aa78389d64c134aba5c156793c	https://doi.org/10.6073/pasta/6bc9e0aa78389d64c134aba5c156793c
ES_CED	Integrated water sample	Total and Dissolved Nutrients	Analytical BV	Skalar	University of Wageningen	ES_CED total and dissolved nutrients assay	EMLSdata_14Jun_dateformated.csv	Environmental Data Initiative	doi:10.6073/pasta/6bc9e0aa78389d64c134aba5c156793c	https://doi.org/10.6073/pasta/6bc9e0aa78389d64c134aba5c156793c
ES_CON	Integrated water sample	Total and Dissolved Nutrients	Analytical BV	Skalar	University of Wageningen	ES_CON total and dissolved nutrients assay	EMLSdata_14Jun_dateformated.csv	Environmental Data Initiative	doi:10.6073/pasta/6bc9e0aa78389d64c134aba5c156793c	https://doi.org/10.6073/pasta/6bc9e0aa78389d64c134aba5c156793c
ES_COS	Integrated water sample	Total and Dissolved Nutrients	Analytical BV	Skalar	University of Wageningen	ES_COS total and dissolved nutrients assay	EMLSdata_14Jun_dateformated.csv	Environmental Data Initiative	doi:10.6073/pasta/6bc9e0aa78389d64c134aba5c156793c	https://doi.org/10.6073/pasta/6bc9e0aa78389d64c134aba5c156793c
ES_CUB	Integrated water sample	Total and Dissolved Nutrients	Analytical BV	Skalar	University of Wageningen	ES_CUB total and dissolved nutrients assay	EMLSdata_14Jun_dateformated.csv	Environmental Data Initiative	doi:10.6073/pasta/6bc9e0aa78389d64c134aba5c156793c	https://doi.org/10.6073/pasta/6bc9e0aa78389d64c134aba5c156793c
ES_DNS	Integrated water sample	Total and Dissolved Nutrients	Analytical BV	Skalar	University of Wageningen	ES_DNS total and dissolved nutrients assay	EMLSdata_14Jun_dateformated.csv	Environmental Data Initiative	doi:10.6073/pasta/6bc9e0aa78389d64c134aba5c156793c	https://doi.org/10.6073/pasta/6bc9e0aa78389d64c134aba5c156793c
ES_ESC	Integrated water sample	Total and Dissolved Nutrients	Analytical BV	Skalar	University of Wageningen	ES_ESC total and dissolved nutrients assay	EMLSdata_14Jun_dateformated.csv	Environmental Data Initiative	doi:10.6073/pasta/6bc9e0aa78389d64c134aba5c156793c	https://doi.org/10.6073/pasta/6bc9e0aa78389d64c134aba5c156793c
ES_ESC2	Integrated water sample	Total and Dissolved Nutrients	Analytical BV	Skalar	University of Wageningen	ES_ESC2 total and dissolved nutrients assay	EMLSdata_14Jun_dateformated.csv	Environmental Data Initiative	doi:10.6073/pasta/6bc9e0aa78389d64c134aba5c156793c	https://doi.org/10.6073/pasta/6bc9e0aa78389d64c134aba5c156793c
ES_EUC	Integrated water sample	Total and Dissolved Nutrients	Analytical BV	Skalar	University of Wageningen	ES_EUC total and dissolved nutrients assay	EMLSdata_14Jun_dateformated.csv	Environmental Data Initiative	doi:10.6073/pasta/6bc9e0aa78389d64c134aba5c156793c	https://doi.org/10.6073/pasta/6bc9e0aa78389d64c134aba5c156793c
ES_FOI	Integrated water sample	Total and Dissolved Nutrients	Analytical BV	Skalar	University of Wageningen	ES_FOI total and dissolved nutrients assay	EMLSdata_14Jun_dateformated.csv	Environmental Data Initiative	doi:10.6073/pasta/6bc9e0aa78389d64c134aba5c156793c	https://doi.org/10.6073/pasta/6bc9e0aa78389d64c134aba5c156793c
ES_FOR	Integrated water sample	Total and Dissolved Nutrients	Analytical BV	Skalar	University of Wageningen	ES_FOR total and dissolved nutrients assay	EMLSdata_14Jun_dateformated.csv	Environmental Data Initiative	doi:10.6073/pasta/6bc9e0aa78389d64c134aba5c156793c	https://doi.org/10.6073/pasta/6bc9e0aa78389d64c134aba5c156793c
ES_GRA	Integrated water sample	Total and Dissolved Nutrients	Analytical BV	Skalar	University of Wageningen	ES_GRA total and dissolved nutrients assay	EMLSdata_14Jun_dateformated.csv	Environmental Data Initiative	doi:10.6073/pasta/6bc9e0aa78389d64c134aba5c156793c	https://doi.org/10.6073/pasta/6bc9e0aa78389d64c134aba5c156793c
ES_GRA2	Integrated water sample	Total and Dissolved Nutrients	Analytical BV	Skalar	University of Wageningen	ES_GRA2 total and dissolved nutrients assay	EMLSdata_14Jun_dateformated.csv	Environmental Data Initiative	doi:10.6073/pasta/6bc9e0aa78389d64c134aba5c156793c	https://doi.org/10.6073/pasta/6bc9e0aa78389d64c134aba5c156793c
ES_HON	Integrated water sample	Total and Dissolved Nutrients	Analytical BV	Skalar	University of Wageningen	ES_HON total and dissolved nutrients assay	EMLSdata_14Jun_dateformated.csv	Environmental Data Initiative	doi:10.6073/pasta/6bc9e0aa78389d64c134aba5c156793c	https://doi.org/10.6073/pasta/6bc9e0aa78389d64c134aba5c156793c
ES_MEQ	Integrated water sample	Total and Dissolved Nutrients	Analytical BV	Skalar	University of Wageningen	ES_MEQ total and dissolved nutrients assay	EMLSdata_14Jun_dateformated.csv	Environmental Data Initiative	doi:10.6073/pasta/6bc9e0aa78389d64c134aba5c156793c	https://doi.org/10.6073/pasta/6bc9e0aa78389d64c134aba5c156793c
ES_MNT	Integrated water sample	Total and Dissolved Nutrients	Analytical BV	Skalar	University of Wageningen	ES_MNT total and dissolved nutrients assay	EMLSdata_14Jun_dateformated.csv	Environmental Data Initiative	doi:10.6073/pasta/6bc9e0aa78389d64c134aba5c156793c	https://doi.org/10.6073/pasta/6bc9e0aa78389d64c134aba5c156793c
ES_RIB	Integrated water sample	Total and Dissolved Nutrients	Analytical BV	Skalar	University of Wageningen	ES_RIB total and dissolved nutrients assay	EMLSdata_14Jun_dateformated.csv	Environmental Data Initiative	doi:10.6073/pasta/6bc9e0aa78389d64c134aba5c156793c	https://doi.org/10.6073/pasta/6bc9e0aa78389d64c134aba5c156793c
ES_RIO	Integrated water sample	Total and Dissolved Nutrients	Analytical BV	Skalar	University of Wageningen	ES_RIO total and dissolved nutrients assay	EMLSdata_14Jun_dateformated.csv	Environmental Data Initiative	doi:10.6073/pasta/6bc9e0aa78389d64c134aba5c156793c	https://doi.org/10.6073/pasta/6bc9e0aa78389d64c134aba5c156793c
ES_SAU	Integrated water sample	Total and Dissolved Nutrients	Analytical BV	Skalar	University of Wageningen	ES_SAU total and dissolved nutrients assay	EMLSdata_14Jun_dateformated.csv	Environmental Data Initiative	doi:10.6073/pasta/6bc9e0aa78389d64c134aba5c156793c	https://doi.org/10.6073/pasta/6bc9e0aa78389d64c134aba5c156793c
ES_SBD	Integrated water sample	Total and Dissolved Nutrients	Analytical BV	Skalar	University of Wageningen	ES_SBD total and dissolved nutrients assay	EMLSdata_14Jun_dateformated.csv	Environmental Data Initiative	doi:10.6073/pasta/6bc9e0aa78389d64c134aba5c156793c	https://doi.org/10.6073/pasta/6bc9e0aa78389d64c134aba5c156793c
ES_SOB	Integrated water sample	Total and Dissolved Nutrients	Analytical BV	Skalar	University of Wageningen	ES_SOB total and dissolved nutrients assay	EMLSdata_14Jun_dateformated.csv	Environmental Data Initiative	doi:10.6073/pasta/6bc9e0aa78389d64c134aba5c156793c	https://doi.org/10.6073/pasta/6bc9e0aa78389d64c134aba5c156793c
ES_SUR	Integrated water sample	Total and Dissolved Nutrients	Analytical BV	Skalar	University of Wageningen	ES_SUR total and dissolved nutrients assay	EMLSdata_14Jun_dateformated.csv	Environmental Data Initiative	doi:10.6073/pasta/6bc9e0aa78389d64c134aba5c156793c	https://doi.org/10.6073/pasta/6bc9e0aa78389d64c134aba5c156793c
ES_TOU	Integrated water sample	Total and Dissolved Nutrients	Analytical BV	Skalar	University of Wageningen	ES_TOU total and dissolved nutrients assay	EMLSdata_14Jun_dateformated.csv	Environmental Data Initiative	doi:10.6073/pasta/6bc9e0aa78389d64c134aba5c156793c	https://doi.org/10.6073/pasta/6bc9e0aa78389d64c134aba5c156793c
ES_VAL	Integrated water sample	Total and Dissolved Nutrients	Analytical BV	Skalar	University of Wageningen	ES_VAL total and dissolved nutrients assay	EMLSdata_14Jun_dateformated.csv	Environmental Data Initiative	doi:10.6073/pasta/6bc9e0aa78389d64c134aba5c156793c	https://doi.org/10.6073/pasta/6bc9e0aa78389d64c134aba5c156793c
ES_VALL	Integrated water sample	Total and Dissolved Nutrients	Analytical BV	Skalar	University of Wageningen	ES_VALL total and dissolved nutrients assay	EMLSdata_14Jun_dateformated.csv	Environmental Data Initiative	doi:10.6073/pasta/6bc9e0aa78389d64c134aba5c156793c	https://doi.org/10.6073/pasta/6bc9e0aa78389d64c134aba5c156793c
ES_YEG	Integrated water sample	Total and Dissolved Nutrients	Analytical BV	Skalar	University of Wageningen	ES_YEG total and dissolved nutrients assay	EMLSdata_14Jun_dateformated.csv	Environmental Data Initiative	doi:10.6073/pasta/6bc9e0aa78389d64c134aba5c156793c	https://doi.org/10.6073/pasta/6bc9e0aa78389d64c134aba5c156793c
FI_HAR	Integrated water sample	Total and Dissolved Nutrients	Analytical BV	Skalar	University of Wageningen	FI_HAR total and dissolved nutrients assay	EMLSdata_14Jun_dateformated.csv	Environmental Data Initiative	doi:10.6073/pasta/6bc9e0aa78389d64c134aba5c156793c	https://doi.org/10.6073/pasta/6bc9e0aa78389d64c134aba5c156793c
FI_JJ	Integrated water sample	Total and Dissolved Nutrients	Analytical BV	Skalar	University of Wageningen	FI_JJ total and dissolved nutrients assay	EMLSdata_14Jun_dateformated.csv	Environmental Data Initiative	doi:10.6073/pasta/6bc9e0aa78389d64c134aba5c156793c	https://doi.org/10.6073/pasta/6bc9e0aa78389d64c134aba5c156793c
FI_KAK	Integrated water sample	Total and Dissolved Nutrients	Analytical BV	Skalar	University of Wageningen	FI_KAK total and dissolved nutrients assay	EMLSdata_14Jun_dateformated.csv	Environmental Data Initiative	doi:10.6073/pasta/6bc9e0aa78389d64c134aba5c156793c	https://doi.org/10.6073/pasta/6bc9e0aa78389d64c134aba5c156793c
FI_LIT	Integrated water sample	Total and Dissolved Nutrients	Analytical BV	Skalar	University of Wageningen	FI_LIT total and dissolved nutrients assay	EMLSdata_14Jun_dateformated.csv	Environmental Data Initiative	doi:10.6073/pasta/6bc9e0aa78389d64c134aba5c156793c	https://doi.org/10.6073/pasta/6bc9e0aa78389d64c134aba5c156793c
FI_MJ	Integrated water sample	Total and Dissolved Nutrients	Analytical BV	Skalar	University of Wageningen	FI_MJ total and dissolved nutrients assay	EMLSdata_14Jun_dateformated.csv	Environmental Data Initiative	doi:10.6073/pasta/6bc9e0aa78389d64c134aba5c156793c	https://doi.org/10.6073/pasta/6bc9e0aa78389d64c134aba5c156793c
FI_STO	Integrated water sample	Total and Dissolved Nutrients	Analytical BV	Skalar	University of Wageningen	FI_STO total and dissolved nutrients assay	EMLSdata_14Jun_dateformated.csv	Environmental Data Initiative	doi:10.6073/pasta/6bc9e0aa78389d64c134aba5c156793c	https://doi.org/10.6073/pasta/6bc9e0aa78389d64c134aba5c156793c
FI_VAN	Integrated water sample	Total and Dissolved Nutrients	Analytical BV	Skalar	University of Wageningen	FI_VAN total and dissolved nutrients assay	EMLSdata_14Jun_dateformated.csv	Environmental Data Initiative	doi:10.6073/pasta/6bc9e0aa78389d64c134aba5c156793c	https://doi.org/10.6073/pasta/6bc9e0aa78389d64c134aba5c156793c
FR_AYD	Integrated water sample	Total and Dissolved Nutrients	Analytical BV	Skalar	University of Wageningen	FR_AYD total and dissolved nutrients assay	EMLSdata_14Jun_dateformated.csv	Environmental Data Initiative	doi:10.6073/pasta/6bc9e0aa78389d64c134aba5c156793c	https://doi.org/10.6073/pasta/6bc9e0aa78389d64c134aba5c156793c
FR_PAV	Integrated water sample	Total and Dissolved Nutrients	Analytical BV	Skalar	University of Wageningen	FR_PAV total and dissolved nutrients assay	EMLSdata_14Jun_dateformated.csv	Environmental Data Initiative	doi:10.6073/pasta/6bc9e0aa78389d64c134aba5c156793c	https://doi.org/10.6073/pasta/6bc9e0aa78389d64c134aba5c156793c
GR_MAR	Integrated water sample	Total and Dissolved Nutrients	Analytical BV	Skalar	University of Wageningen	GR_MAR total and dissolved nutrients assay	EMLSdata_14Jun_dateformated.csv	Environmental Data Initiative	doi:10.6073/pasta/6bc9e0aa78389d64c134aba5c156793c	https://doi.org/10.6073/pasta/6bc9e0aa78389d64c134aba5c156793c
GR_PRE	Integrated water sample	Total and Dissolved Nutrients	Analytical BV	Skalar	University of Wageningen	GR_PRE total and dissolved nutrients assay	EMLSdata_14Jun_dateformated.csv	Environmental Data Initiative	doi:10.6073/pasta/6bc9e0aa78389d64c134aba5c156793c	https://doi.org/10.6073/pasta/6bc9e0aa78389d64c134aba5c156793c
GR_VOL	Integrated water sample	Total and Dissolved Nutrients	Analytical BV	Skalar	University of Wageningen	GR_VOL total and dissolved nutrients assay	EMLSdata_14Jun_dateformated.csv	Environmental Data Initiative	doi:10.6073/pasta/6bc9e0aa78389d64c134aba5c156793c	https://doi.org/10.6073/pasta/6bc9e0aa78389d64c134aba5c156793c
HR_BAJ	Integrated water sample	Total and Dissolved Nutrients	Analytical BV	Skalar	University of Wageningen	HR_BAJ total and dissolved nutrients assay	EMLSdata_14Jun_dateformated.csv	Environmental Data Initiative	doi:10.6073/pasta/6bc9e0aa78389d64c134aba5c156793c	https://doi.org/10.6073/pasta/6bc9e0aa78389d64c134aba5c156793c
HR_BUT	Integrated water sample	Total and Dissolved Nutrients	Analytical BV	Skalar	University of Wageningen	HR_BUT total and dissolved nutrients assay	EMLSdata_14Jun_dateformated.csv	Environmental Data Initiative	doi:10.6073/pasta/6bc9e0aa78389d64c134aba5c156793c	https://doi.org/10.6073/pasta/6bc9e0aa78389d64c134aba5c156793c
HR_KOP	Integrated water sample	Total and Dissolved Nutrients	Analytical BV	Skalar	University of Wageningen	HR_KOP total and dissolved nutrients assay	EMLSdata_14Jun_dateformated.csv	Environmental Data Initiative	doi:10.6073/pasta/6bc9e0aa78389d64c134aba5c156793c	https://doi.org/10.6073/pasta/6bc9e0aa78389d64c134aba5c156793c
HR_KOZ	Integrated water sample	Total and Dissolved Nutrients	Analytical BV	Skalar	University of Wageningen	HR_KOZ total and dissolved nutrients assay	EMLSdata_14Jun_dateformated.csv	Environmental Data Initiative	doi:10.6073/pasta/6bc9e0aa78389d64c134aba5c156793c	https://doi.org/10.6073/pasta/6bc9e0aa78389d64c134aba5c156793c
HR_LES	Integrated water sample	Total and Dissolved Nutrients	Analytical BV	Skalar	University of Wageningen	HR_LES total and dissolved nutrients assay	EMLSdata_14Jun_dateformated.csv	Environmental Data Initiative	doi:10.6073/pasta/6bc9e0aa78389d64c134aba5c156793c	https://doi.org/10.6073/pasta/6bc9e0aa78389d64c134aba5c156793c
HR_LOK	Integrated water sample	Total and Dissolved Nutrients	Analytical BV	Skalar	University of Wageningen	HR_LOK total and dissolved nutrients assay	EMLSdata_14Jun_dateformated.csv	Environmental Data Initiative	doi:10.6073/pasta/6bc9e0aa78389d64c134aba5c156793c	https://doi.org/10.6073/pasta/6bc9e0aa78389d64c134aba5c156793c
HR_MAL	Integrated water sample	Total and Dissolved Nutrients	Analytical BV	Skalar	University of Wageningen	HR_MAL total and dissolved nutrients assay	EMLSdata_14Jun_dateformated.csv	Environmental Data Initiative	doi:10.6073/pasta/6bc9e0aa78389d64c134aba5c156793c	https://doi.org/10.6073/pasta/6bc9e0aa78389d64c134aba5c156793c
HR_NJI	Integrated water sample	Total and Dissolved Nutrients	Analytical BV	Skalar	University of Wageningen	HR_NJI total and dissolved nutrients assay	EMLSdata_14Jun_dateformated.csv	Environmental Data Initiative	doi:10.6073/pasta/6bc9e0aa78389d64c134aba5c156793c	https://doi.org/10.6073/pasta/6bc9e0aa78389d64c134aba5c156793c
HR_PET	Integrated water sample	Total and Dissolved Nutrients	Analytical BV	Skalar	University of Wageningen	HR_PET total and dissolved nutrients assay	EMLSdata_14Jun_dateformated.csv	Environmental Data Initiative	doi:10.6073/pasta/6bc9e0aa78389d64c134aba5c156793c	https://doi.org/10.6073/pasta/6bc9e0aa78389d64c134aba5c156793c
HR_PON	Integrated water sample	Total and Dissolved Nutrients	Analytical BV	Skalar	University of Wageningen	HR_PON total and dissolved nutrients assay	EMLSdata_14Jun_dateformated.csv	Environmental Data Initiative	doi:10.6073/pasta/6bc9e0aa78389d64c134aba5c156793c	https://doi.org/10.6073/pasta/6bc9e0aa78389d64c134aba5c156793c
HR_PRO	Integrated water sample	Total and Dissolved Nutrients	Analytical BV	Skalar	University of Wageningen	HR_PRO total and dissolved nutrients assay	EMLSdata_14Jun_dateformated.csv	Environmental Data Initiative	doi:10.6073/pasta/6bc9e0aa78389d64c134aba5c156793c	https://doi.org/10.6073/pasta/6bc9e0aa78389d64c134aba5c156793c
HR_SAK	Integrated water sample	Total and Dissolved Nutrients	Analytical BV	Skalar	University of Wageningen	HR_SAK total and dissolved nutrients assay	EMLSdata_14Jun_dateformated.csv	Environmental Data Initiative	doi:10.6073/pasta/6bc9e0aa78389d64c134aba5c156793c	https://doi.org/10.6073/pasta/6bc9e0aa78389d64c134aba5c156793c
HR_SAV	Integrated water sample	Total and Dissolved Nutrients	Analytical BV	Skalar	University of Wageningen	HR_SAV total and dissolved nutrients assay	EMLSdata_14Jun_dateformated.csv	Environmental Data Initiative	doi:10.6073/pasta/6bc9e0aa78389d64c134aba5c156793c	https://doi.org/10.6073/pasta/6bc9e0aa78389d64c134aba5c156793c
HR_TRI	Integrated water sample	Total and Dissolved Nutrients	Analytical BV	Skalar	University of Wageningen	HR_TRI total and dissolved nutrients assay	EMLSdata_14Jun_dateformated.csv	Environmental Data Initiative	doi:10.6073/pasta/6bc9e0aa78389d64c134aba5c156793c	https://doi.org/10.6073/pasta/6bc9e0aa78389d64c134aba5c156793c
HR_VRA	Integrated water sample	Total and Dissolved Nutrients	Analytical BV	Skalar	University of Wageningen	HR_VRA total and dissolved nutrients assay	EMLSdata_14Jun_dateformated.csv	Environmental Data Initiative	doi:10.6073/pasta/6bc9e0aa78389d64c134aba5c156793c	https://doi.org/10.6073/pasta/6bc9e0aa78389d64c134aba5c156793c
HU_PAT	Integrated water sample	Total and Dissolved Nutrients	Analytical BV	Skalar	University of Wageningen	HU_PAT total and dissolved nutrients assay	EMLSdata_14Jun_dateformated.csv	Environmental Data Initiative	doi:10.6073/pasta/6bc9e0aa78389d64c134aba5c156793c	https://doi.org/10.6073/pasta/6bc9e0aa78389d64c134aba5c156793c
HU_VEL	Integrated water sample	Total and Dissolved Nutrients	Analytical BV	Skalar	University of Wageningen	HU_VEL total and dissolved nutrients assay	EMLSdata_14Jun_dateformated.csv	Environmental Data Initiative	doi:10.6073/pasta/6bc9e0aa78389d64c134aba5c156793c	https://doi.org/10.6073/pasta/6bc9e0aa78389d64c134aba5c156793c
HU_ZAM	Integrated water sample	Total and Dissolved Nutrients	Analytical BV	Skalar	University of Wageningen	HU_ZAM total and dissolved nutrients assay	EMLSdata_14Jun_dateformated.csv	Environmental Data Initiative	doi:10.6073/pasta/6bc9e0aa78389d64c134aba5c156793c	https://doi.org/10.6073/pasta/6bc9e0aa78389d64c134aba5c156793c
IE_COL	Integrated water sample	Total and Dissolved Nutrients	Analytical BV	Skalar	University of Wageningen	IE_COL total and dissolved nutrients assay	EMLSdata_14Jun_dateformated.csv	Environmental Data Initiative	doi:10.6073/pasta/6bc9e0aa78389d64c134aba5c156793c	https://doi.org/10.6073/pasta/6bc9e0aa78389d64c134aba5c156793c
IE_CORD	Integrated water sample	Total and Dissolved Nutrients	Analytical BV	Skalar	University of Wageningen	IE_CORD total and dissolved nutrients assay	EMLSdata_14Jun_dateformated.csv	Environmental Data Initiative	doi:10.6073/pasta/6bc9e0aa78389d64c134aba5c156793c	https://doi.org/10.6073/pasta/6bc9e0aa78389d64c134aba5c156793c
IE_MILL	Integrated water sample	Total and Dissolved Nutrients	Analytical BV	Skalar	University of Wageningen	IE_MILL total and dissolved nutrients assay	EMLSdata_14Jun_dateformated.csv	Environmental Data Initiative	doi:10.6073/pasta/6bc9e0aa78389d64c134aba5c156793c	https://doi.org/10.6073/pasta/6bc9e0aa78389d64c134aba5c156793c
IE_TEMP	Integrated water sample	Total and Dissolved Nutrients	Analytical BV	Skalar	University of Wageningen	IE_TEMP total and dissolved nutrients assay	EMLSdata_14Jun_dateformated.csv	Environmental Data Initiative	doi:10.6073/pasta/6bc9e0aa78389d64c134aba5c156793c	https://doi.org/10.6073/pasta/6bc9e0aa78389d64c134aba5c156793c
IT_CAL	Integrated water sample	Total and Dissolved Nutrients	Analytical BV	Skalar	University of Wageningen	IT_CAL total and dissolved nutrients assay	EMLSdata_14Jun_dateformated.csv	Environmental Data Initiative	doi:10.6073/pasta/6bc9e0aa78389d64c134aba5c156793c	https://doi.org/10.6073/pasta/6bc9e0aa78389d64c134aba5c156793c
IT_CAMPO	Integrated water sample	Total and Dissolved Nutrients	Analytical BV	Skalar	University of Wageningen	IT_CAMPO total and dissolved nutrients assay	EMLSdata_14Jun_dateformated.csv	Environmental Data Initiative	doi:10.6073/pasta/6bc9e0aa78389d64c134aba5c156793c	https://doi.org/10.6073/pasta/6bc9e0aa78389d64c134aba5c156793c
IT_GAR	Integrated water sample	Total and Dissolved Nutrients	Analytical BV	Skalar	University of Wageningen	IT_GAR total and dissolved nutrients assay	EMLSdata_14Jun_dateformated.csv	Environmental Data Initiative	doi:10.6073/pasta/6bc9e0aa78389d64c134aba5c156793c	https://doi.org/10.6073/pasta/6bc9e0aa78389d64c134aba5c156793c
IT_ISE	Integrated water sample	Total and Dissolved Nutrients	Analytical BV	Skalar	University of Wageningen	IT_ISE total and dissolved nutrients assay	EMLSdata_14Jun_dateformated.csv	Environmental Data Initiative	doi:10.6073/pasta/6bc9e0aa78389d64c134aba5c156793c	https://doi.org/10.6073/pasta/6bc9e0aa78389d64c134aba5c156793c
IT_LEV	Integrated water sample	Total and Dissolved Nutrients	Analytical BV	Skalar	University of Wageningen	IT_LEV total and dissolved nutrients assay	EMLSdata_14Jun_dateformated.csv	Environmental Data Initiative	doi:10.6073/pasta/6bc9e0aa78389d64c134aba5c156793c	https://doi.org/10.6073/pasta/6bc9e0aa78389d64c134aba5c156793c
IT_SER	Integrated water sample	Total and Dissolved Nutrients	Analytical BV	Skalar	University of Wageningen	IT_SER total and dissolved nutrients assay	EMLSdata_14Jun_dateformated.csv	Environmental Data Initiative	doi:10.6073/pasta/6bc9e0aa78389d64c134aba5c156793c	https://doi.org/10.6073/pasta/6bc9e0aa78389d64c134aba5c156793c
IT_TOVEL	Integrated water sample	Total and Dissolved Nutrients	Analytical BV	Skalar	University of Wageningen	IT_TOVEL total and dissolved nutrients assay	EMLSdata_14Jun_dateformated.csv	Environmental Data Initiative	doi:10.6073/pasta/6bc9e0aa78389d64c134aba5c156793c	https://doi.org/10.6073/pasta/6bc9e0aa78389d64c134aba5c156793c
LT_BAL	Integrated water sample	Total and Dissolved Nutrients	Analytical BV	Skalar	University of Wageningen	LT_BAL total and dissolved nutrients assay	EMLSdata_14Jun_dateformated.csv	Environmental Data Initiative	doi:10.6073/pasta/6bc9e0aa78389d64c134aba5c156793c	https://doi.org/10.6073/pasta/6bc9e0aa78389d64c134aba5c156793c
LT_DID	Integrated water sample	Total and Dissolved Nutrients	Analytical BV	Skalar	University of Wageningen	LT_DID total and dissolved nutrients assay	EMLSdata_14Jun_dateformated.csv	Environmental Data Initiative	doi:10.6073/pasta/6bc9e0aa78389d64c134aba5c156793c	https://doi.org/10.6073/pasta/6bc9e0aa78389d64c134aba5c156793c
LT_GAU	Integrated water sample	Total and Dissolved Nutrients	Analytical BV	Skalar	University of Wageningen	LT_GAU total and dissolved nutrients assay	EMLSdata_14Jun_dateformated.csv	Environmental Data Initiative	doi:10.6073/pasta/6bc9e0aa78389d64c134aba5c156793c	https://doi.org/10.6073/pasta/6bc9e0aa78389d64c134aba5c156793c
LT_GIN	Integrated water sample	Total and Dissolved Nutrients	Analytical BV	Skalar	University of Wageningen	LT_GIN total and dissolved nutrients assay	EMLSdata_14Jun_dateformated.csv	Environmental Data Initiative	doi:10.6073/pasta/6bc9e0aa78389d64c134aba5c156793c	https://doi.org/10.6073/pasta/6bc9e0aa78389d64c134aba5c156793c
LT_GUL	Integrated water sample	Total and Dissolved Nutrients	Analytical BV	Skalar	University of Wageningen	LT_GUL total and dissolved nutrients assay	EMLSdata_14Jun_dateformated.csv	Environmental Data Initiative	doi:10.6073/pasta/6bc9e0aa78389d64c134aba5c156793c	https://doi.org/10.6073/pasta/6bc9e0aa78389d64c134aba5c156793c
LT_JIE	Integrated water sample	Total and Dissolved Nutrients	Analytical BV	Skalar	University of Wageningen	LT_JIE total and dissolved nutrients assay	EMLSdata_14Jun_dateformated.csv	Environmental Data Initiative	doi:10.6073/pasta/6bc9e0aa78389d64c134aba5c156793c	https://doi.org/10.6073/pasta/6bc9e0aa78389d64c134aba5c156793c
LT_LUK	Integrated water sample	Total and Dissolved Nutrients	Analytical BV	Skalar	University of Wageningen	LT_LUK total and dissolved nutrients assay	EMLSdata_14Jun_dateformated.csv	Environmental Data Initiative	doi:10.6073/pasta/6bc9e0aa78389d64c134aba5c156793c	https://doi.org/10.6073/pasta/6bc9e0aa78389d64c134aba5c156793c
LT_MAS	Integrated water sample	Total and Dissolved Nutrients	Analytical BV	Skalar	University of Wageningen	LT_MAS total and dissolved nutrients assay	EMLSdata_14Jun_dateformated.csv	Environmental Data Initiative	doi:10.6073/pasta/6bc9e0aa78389d64c134aba5c156793c	https://doi.org/10.6073/pasta/6bc9e0aa78389d64c134aba5c156793c
LT_NIE	Integrated water sample	Total and Dissolved Nutrients	Analytical BV	Skalar	University of Wageningen	LT_NIE total and dissolved nutrients assay	EMLSdata_14Jun_dateformated.csv	Environmental Data Initiative	doi:10.6073/pasta/6bc9e0aa78389d64c134aba5c156793c	https://doi.org/10.6073/pasta/6bc9e0aa78389d64c134aba5c156793c
LT_PAB	Integrated water sample	Total and Dissolved Nutrients	Analytical BV	Skalar	University of Wageningen	LT_PAB total and dissolved nutrients assay	EMLSdata_14Jun_dateformated.csv	Environmental Data Initiative	doi:10.6073/pasta/6bc9e0aa78389d64c134aba5c156793c	https://doi.org/10.6073/pasta/6bc9e0aa78389d64c134aba5c156793c
LT_REK	Integrated water sample	Total and Dissolved Nutrients	Analytical BV	Skalar	University of Wageningen	LT_REK total and dissolved nutrients assay	EMLSdata_14Jun_dateformated.csv	Environmental Data Initiative	doi:10.6073/pasta/6bc9e0aa78389d64c134aba5c156793c	https://doi.org/10.6073/pasta/6bc9e0aa78389d64c134aba5c156793c
LT_SIM	Integrated water sample	Total and Dissolved Nutrients	Analytical BV	Skalar	University of Wageningen	LT_SIM total and dissolved nutrients assay	EMLSdata_14Jun_dateformated.csv	Environmental Data Initiative	doi:10.6073/pasta/6bc9e0aa78389d64c134aba5c156793c	https://doi.org/10.6073/pasta/6bc9e0aa78389d64c134aba5c156793c
LT_SIR	Integrated water sample	Total and Dissolved Nutrients	Analytical BV	Skalar	University of Wageningen	LT_SIR total and dissolved nutrients assay	EMLSdata_14Jun_dateformated.csv	Environmental Data Initiative	doi:10.6073/pasta/6bc9e0aa78389d64c134aba5c156793c	https://doi.org/10.6073/pasta/6bc9e0aa78389d64c134aba5c156793c
LT_TAL	Integrated water sample	Total and Dissolved Nutrients	Analytical BV	Skalar	University of Wageningen	LT_TAL total and dissolved nutrients assay	EMLSdata_14Jun_dateformated.csv	Environmental Data Initiative	doi:10.6073/pasta/6bc9e0aa78389d64c134aba5c156793c	https://doi.org/10.6073/pasta/6bc9e0aa78389d64c134aba5c156793c
LT_UDR	Integrated water sample	Total and Dissolved Nutrients	Analytical BV	Skalar	University of Wageningen	LT_UDR total and dissolved nutrients assay	EMLSdata_14Jun_dateformated.csv	Environmental Data Initiative	doi:10.6073/pasta/6bc9e0aa78389d64c134aba5c156793c	https://doi.org/10.6073/pasta/6bc9e0aa78389d64c134aba5c156793c
MK_DOJ	Integrated water sample	Total and Dissolved Nutrients	Analytical BV	Skalar	University of Wageningen	MK_DOJ total and dissolved nutrients assay	EMLSdata_14Jun_dateformated.csv	Environmental Data Initiative	doi:10.6073/pasta/6bc9e0aa78389d64c134aba5c156793c	https://doi.org/10.6073/pasta/6bc9e0aa78389d64c134aba5c156793c
MK_OHR	Integrated water sample	Total and Dissolved Nutrients	Analytical BV	Skalar	University of Wageningen	MK_OHR total and dissolved nutrients assay	EMLSdata_14Jun_dateformated.csv	Environmental Data Initiative	doi:10.6073/pasta/6bc9e0aa78389d64c134aba5c156793c	https://doi.org/10.6073/pasta/6bc9e0aa78389d64c134aba5c156793c
MK_PRE	Integrated water sample	Total and Dissolved Nutrients	Analytical BV	Skalar	University of Wageningen	MK_PRE total and dissolved nutrients assay	EMLSdata_14Jun_dateformated.csv	Environmental Data Initiative	doi:10.6073/pasta/6bc9e0aa78389d64c134aba5c156793c	https://doi.org/10.6073/pasta/6bc9e0aa78389d64c134aba5c156793c
NL_AMS	Integrated water sample	Total and Dissolved Nutrients	Analytical BV	Skalar	University of Wageningen	NL_AMS total and dissolved nutrients assay	EMLSdata_14Jun_dateformated.csv	Environmental Data Initiative	doi:10.6073/pasta/6bc9e0aa78389d64c134aba5c156793c	https://doi.org/10.6073/pasta/6bc9e0aa78389d64c134aba5c156793c
NL_EM	Integrated water sample	Total and Dissolved Nutrients	Analytical BV	Skalar	University of Wageningen	NL_EM total and dissolved nutrients assay	EMLSdata_14Jun_dateformated.csv	Environmental Data Initiative	doi:10.6073/pasta/6bc9e0aa78389d64c134aba5c156793c	https://doi.org/10.6073/pasta/6bc9e0aa78389d64c134aba5c156793c
NL_ERT	Integrated water sample	Total and Dissolved Nutrients	Analytical BV	Skalar	University of Wageningen	NL_ERT total and dissolved nutrients assay	EMLSdata_14Jun_dateformated.csv	Environmental Data Initiative	doi:10.6073/pasta/6bc9e0aa78389d64c134aba5c156793c	https://doi.org/10.6073/pasta/6bc9e0aa78389d64c134aba5c156793c
NL_GEF	Integrated water sample	Total and Dissolved Nutrients	Analytical BV	Skalar	University of Wageningen	NL_GEF total and dissolved nutrients assay	EMLSdata_14Jun_dateformated.csv	Environmental Data Initiative	doi:10.6073/pasta/6bc9e0aa78389d64c134aba5c156793c	https://doi.org/10.6073/pasta/6bc9e0aa78389d64c134aba5c156793c
NL_HEW	Integrated water sample	Total and Dissolved Nutrients	Analytical BV	Skalar	University of Wageningen	NL_HEW total and dissolved nutrients assay	EMLSdata_14Jun_dateformated.csv	Environmental Data Initiative	doi:10.6073/pasta/6bc9e0aa78389d64c134aba5c156793c	https://doi.org/10.6073/pasta/6bc9e0aa78389d64c134aba5c156793c
NL_KIN	Integrated water sample	Total and Dissolved Nutrients	Analytical BV	Skalar	University of Wageningen	NL_KIN total and dissolved nutrients assay	EMLSdata_14Jun_dateformated.csv	Environmental Data Initiative	doi:10.6073/pasta/6bc9e0aa78389d64c134aba5c156793c	https://doi.org/10.6073/pasta/6bc9e0aa78389d64c134aba5c156793c
NL_KON	Integrated water sample	Total and Dissolved Nutrients	Analytical BV	Skalar	University of Wageningen	NL_KON total and dissolved nutrients assay	EMLSdata_14Jun_dateformated.csv	Environmental Data Initiative	doi:10.6073/pasta/6bc9e0aa78389d64c134aba5c156793c	https://doi.org/10.6073/pasta/6bc9e0aa78389d64c134aba5c156793c
NL_MEE	Integrated water sample	Total and Dissolved Nutrients	Analytical BV	Skalar	University of Wageningen	NL_MEE total and dissolved nutrients assay	EMLSdata_14Jun_dateformated.csv	Environmental Data Initiative	doi:10.6073/pasta/6bc9e0aa78389d64c134aba5c156793c	https://doi.org/10.6073/pasta/6bc9e0aa78389d64c134aba5c156793c
NL_MOL	Integrated water sample	Total and Dissolved Nutrients	Analytical BV	Skalar	University of Wageningen	NL_MOL total and dissolved nutrients assay	EMLSdata_14Jun_dateformated.csv	Environmental Data Initiative	doi:10.6073/pasta/6bc9e0aa78389d64c134aba5c156793c	https://doi.org/10.6073/pasta/6bc9e0aa78389d64c134aba5c156793c
NL_NM	Integrated water sample	Total and Dissolved Nutrients	Analytical BV	Skalar	University of Wageningen	NL_NM total and dissolved nutrients assay	EMLSdata_14Jun_dateformated.csv	Environmental Data Initiative	doi:10.6073/pasta/6bc9e0aa78389d64c134aba5c156793c	https://doi.org/10.6073/pasta/6bc9e0aa78389d64c134aba5c156793c
NL_PUT	Integrated water sample	Total and Dissolved Nutrients	Analytical BV	Skalar	University of Wageningen	NL_PUT total and dissolved nutrients assay	EMLSdata_14Jun_dateformated.csv	Environmental Data Initiative	doi:10.6073/pasta/6bc9e0aa78389d64c134aba5c156793c	https://doi.org/10.6073/pasta/6bc9e0aa78389d64c134aba5c156793c
NL_REE	Integrated water sample	Total and Dissolved Nutrients	Analytical BV	Skalar	University of Wageningen	NL_REE total and dissolved nutrients assay	EMLSdata_14Jun_dateformated.csv	Environmental Data Initiative	doi:10.6073/pasta/6bc9e0aa78389d64c134aba5c156793c	https://doi.org/10.6073/pasta/6bc9e0aa78389d64c134aba5c156793c
NL_SLO	Integrated water sample	Total and Dissolved Nutrients	Analytical BV	Skalar	University of Wageningen	NL_SLO total and dissolved nutrients assay	EMLSdata_14Jun_dateformated.csv	Environmental Data Initiative	doi:10.6073/pasta/6bc9e0aa78389d64c134aba5c156793c	https://doi.org/10.6073/pasta/6bc9e0aa78389d64c134aba5c156793c
NL_STOO	Integrated water sample	Total and Dissolved Nutrients	Analytical BV	Skalar	University of Wageningen	NL_STOO total and dissolved nutrients assay	EMLSdata_14Jun_dateformated.csv	Environmental Data Initiative	doi:10.6073/pasta/6bc9e0aa78389d64c134aba5c156793c	https://doi.org/10.6073/pasta/6bc9e0aa78389d64c134aba5c156793c
NL_WES	Integrated water sample	Total and Dissolved Nutrients	Analytical BV	Skalar	University of Wageningen	NL_WES total and dissolved nutrients assay	EMLSdata_14Jun_dateformated.csv	Environmental Data Initiative	doi:10.6073/pasta/6bc9e0aa78389d64c134aba5c156793c	https://doi.org/10.6073/pasta/6bc9e0aa78389d64c134aba5c156793c
NL_WYL	Integrated water sample	Total and Dissolved Nutrients	Analytical BV	Skalar	University of Wageningen	NL_WYL total and dissolved nutrients assay	EMLSdata_14Jun_dateformated.csv	Environmental Data Initiative	doi:10.6073/pasta/6bc9e0aa78389d64c134aba5c156793c	https://doi.org/10.6073/pasta/6bc9e0aa78389d64c134aba5c156793c
NO_AKE	Integrated water sample	Total and Dissolved Nutrients	Analytical BV	Skalar	University of Wageningen	NO_AKE total and dissolved nutrients assay	EMLSdata_14Jun_dateformated.csv	Environmental Data Initiative	doi:10.6073/pasta/6bc9e0aa78389d64c134aba5c156793c	https://doi.org/10.6073/pasta/6bc9e0aa78389d64c134aba5c156793c
NO_ARU	Integrated water sample	Total and Dissolved Nutrients	Analytical BV	Skalar	University of Wageningen	NO_ARU total and dissolved nutrients assay	EMLSdata_14Jun_dateformated.csv	Environmental Data Initiative	doi:10.6073/pasta/6bc9e0aa78389d64c134aba5c156793c	https://doi.org/10.6073/pasta/6bc9e0aa78389d64c134aba5c156793c
NO_HIL	Integrated water sample	Total and Dissolved Nutrients	Analytical BV	Skalar	University of Wageningen	NO_HIL total and dissolved nutrients assay	EMLSdata_14Jun_dateformated.csv	Environmental Data Initiative	doi:10.6073/pasta/6bc9e0aa78389d64c134aba5c156793c	https://doi.org/10.6073/pasta/6bc9e0aa78389d64c134aba5c156793c
NO_MJA	Integrated water sample	Total and Dissolved Nutrients	Analytical BV	Skalar	University of Wageningen	NO_MJA total and dissolved nutrients assay	EMLSdata_14Jun_dateformated.csv	Environmental Data Initiative	doi:10.6073/pasta/6bc9e0aa78389d64c134aba5c156793c	https://doi.org/10.6073/pasta/6bc9e0aa78389d64c134aba5c156793c
NO_OST	Integrated water sample	Total and Dissolved Nutrients	Analytical BV	Skalar	University of Wageningen	NO_OST total and dissolved nutrients assay	EMLSdata_14Jun_dateformated.csv	Environmental Data Initiative	doi:10.6073/pasta/6bc9e0aa78389d64c134aba5c156793c	https://doi.org/10.6073/pasta/6bc9e0aa78389d64c134aba5c156793c
NO_SAB	Integrated water sample	Total and Dissolved Nutrients	Analytical BV	Skalar	University of Wageningen	NO_SAB total and dissolved nutrients assay	EMLSdata_14Jun_dateformated.csv	Environmental Data Initiative	doi:10.6073/pasta/6bc9e0aa78389d64c134aba5c156793c	https://doi.org/10.6073/pasta/6bc9e0aa78389d64c134aba5c156793c
NO_SKU	Integrated water sample	Total and Dissolved Nutrients	Analytical BV	Skalar	University of Wageningen	NO_SKU total and dissolved nutrients assay	EMLSdata_14Jun_dateformated.csv	Environmental Data Initiative	doi:10.6073/pasta/6bc9e0aa78389d64c134aba5c156793c	https://doi.org/10.6073/pasta/6bc9e0aa78389d64c134aba5c156793c
NO_STO	Integrated water sample	Total and Dissolved Nutrients	Analytical BV	Skalar	University of Wageningen	NO_STO total and dissolved nutrients assay	EMLSdata_14Jun_dateformated.csv	Environmental Data Initiative	doi:10.6073/pasta/6bc9e0aa78389d64c134aba5c156793c	https://doi.org/10.6073/pasta/6bc9e0aa78389d64c134aba5c156793c
NO_TUN	Integrated water sample	Total and Dissolved Nutrients	Analytical BV	Skalar	University of Wageningen	NO_TUN total and dissolved nutrients assay	EMLSdata_14Jun_dateformated.csv	Environmental Data Initiative	doi:10.6073/pasta/6bc9e0aa78389d64c134aba5c156793c	https://doi.org/10.6073/pasta/6bc9e0aa78389d64c134aba5c156793c
NO_VAN	Integrated water sample	Total and Dissolved Nutrients	Analytical BV	Skalar	University of Wageningen	NO_VAN total and dissolved nutrients assay	EMLSdata_14Jun_dateformated.csv	Environmental Data Initiative	doi:10.6073/pasta/6bc9e0aa78389d64c134aba5c156793c	https://doi.org/10.6073/pasta/6bc9e0aa78389d64c134aba5c156793c
PL_BAR	Integrated water sample	Total and Dissolved Nutrients	Analytical BV	Skalar	University of Wageningen	PL_BAR total and dissolved nutrients assay	EMLSdata_14Jun_dateformated.csv	Environmental Data Initiative	doi:10.6073/pasta/6bc9e0aa78389d64c134aba5c156793c	https://doi.org/10.6073/pasta/6bc9e0aa78389d64c134aba5c156793c
PL_BIA	Integrated water sample	Total and Dissolved Nutrients	Analytical BV	Skalar	University of Wageningen	PL_BIA total and dissolved nutrients assay	EMLSdata_14Jun_dateformated.csv	Environmental Data Initiative	doi:10.6073/pasta/6bc9e0aa78389d64c134aba5c156793c	https://doi.org/10.6073/pasta/6bc9e0aa78389d64c134aba5c156793c
PL_BNI	Integrated water sample	Total and Dissolved Nutrients	Analytical BV	Skalar	University of Wageningen	PL_BNI total and dissolved nutrients assay	EMLSdata_14Jun_dateformated.csv	Environmental Data Initiative	doi:10.6073/pasta/6bc9e0aa78389d64c134aba5c156793c	https://doi.org/10.6073/pasta/6bc9e0aa78389d64c134aba5c156793c
PL_BUD	Integrated water sample	Total and Dissolved Nutrients	Analytical BV	Skalar	University of Wageningen	PL_BUD total and dissolved nutrients assay	EMLSdata_14Jun_dateformated.csv	Environmental Data Initiative	doi:10.6073/pasta/6bc9e0aa78389d64c134aba5c156793c	https://doi.org/10.6073/pasta/6bc9e0aa78389d64c134aba5c156793c
PL_BUM	Integrated water sample	Total and Dissolved Nutrients	Analytical BV	Skalar	University of Wageningen	PL_BUM total and dissolved nutrients assay	EMLSdata_14Jun_dateformated.csv	Environmental Data Initiative	doi:10.6073/pasta/6bc9e0aa78389d64c134aba5c156793c	https://doi.org/10.6073/pasta/6bc9e0aa78389d64c134aba5c156793c
PL_BUSZ	Integrated water sample	Total and Dissolved Nutrients	Analytical BV	Skalar	University of Wageningen	PL_BUSZ total and dissolved nutrients assay	EMLSdata_14Jun_dateformated.csv	Environmental Data Initiative	doi:10.6073/pasta/6bc9e0aa78389d64c134aba5c156793c	https://doi.org/10.6073/pasta/6bc9e0aa78389d64c134aba5c156793c
PL_CZA	Integrated water sample	Total and Dissolved Nutrients	Analytical BV	Skalar	University of Wageningen	PL_CZA total and dissolved nutrients assay	EMLSdata_14Jun_dateformated.csv	Environmental Data Initiative	doi:10.6073/pasta/6bc9e0aa78389d64c134aba5c156793c	https://doi.org/10.6073/pasta/6bc9e0aa78389d64c134aba5c156793c
PL_CZE	Integrated water sample	Total and Dissolved Nutrients	Analytical BV	Skalar	University of Wageningen	PL_CZE total and dissolved nutrients assay	EMLSdata_14Jun_dateformated.csv	Environmental Data Initiative	doi:10.6073/pasta/6bc9e0aa78389d64c134aba5c156793c	https://doi.org/10.6073/pasta/6bc9e0aa78389d64c134aba5c156793c
PL_DEB	Integrated water sample	Total and Dissolved Nutrients	Analytical BV	Skalar	University of Wageningen	PL_DEB total and dissolved nutrients assay	EMLSdata_14Jun_dateformated.csv	Environmental Data Initiative	doi:10.6073/pasta/6bc9e0aa78389d64c134aba5c156793c	https://doi.org/10.6073/pasta/6bc9e0aa78389d64c134aba5c156793c
PL_DLU	Integrated water sample	Total and Dissolved Nutrients	Analytical BV	Skalar	University of Wageningen	PL_DLU total and dissolved nutrients assay	EMLSdata_14Jun_dateformated.csv	Environmental Data Initiative	doi:10.6073/pasta/6bc9e0aa78389d64c134aba5c156793c	https://doi.org/10.6073/pasta/6bc9e0aa78389d64c134aba5c156793c
PL_DZIE	Integrated water sample	Total and Dissolved Nutrients	Analytical BV	Skalar	University of Wageningen	PL_DZIE total and dissolved nutrients assay	EMLSdata_14Jun_dateformated.csv	Environmental Data Initiative	doi:10.6073/pasta/6bc9e0aa78389d64c134aba5c156793c	https://doi.org/10.6073/pasta/6bc9e0aa78389d64c134aba5c156793c
PL_GOR	Integrated water sample	Total and Dissolved Nutrients	Analytical BV	Skalar	University of Wageningen	PL_GOR total and dissolved nutrients assay	EMLSdata_14Jun_dateformated.csv	Environmental Data Initiative	doi:10.6073/pasta/6bc9e0aa78389d64c134aba5c156793c	https://doi.org/10.6073/pasta/6bc9e0aa78389d64c134aba5c156793c
PL_GRY	Integrated water sample	Total and Dissolved Nutrients	Analytical BV	Skalar	University of Wageningen	PL_GRY total and dissolved nutrients assay	EMLSdata_14Jun_dateformated.csv	Environmental Data Initiative	doi:10.6073/pasta/6bc9e0aa78389d64c134aba5c156793c	https://doi.org/10.6073/pasta/6bc9e0aa78389d64c134aba5c156793c
PL_ILI	Integrated water sample	Total and Dissolved Nutrients	Analytical BV	Skalar	University of Wageningen	PL_ILI total and dissolved nutrients assay	EMLSdata_14Jun_dateformated.csv	Environmental Data Initiative	doi:10.6073/pasta/6bc9e0aa78389d64c134aba5c156793c	https://doi.org/10.6073/pasta/6bc9e0aa78389d64c134aba5c156793c
PL_JAR	Integrated water sample	Total and Dissolved Nutrients	Analytical BV	Skalar	University of Wageningen	PL_JAR total and dissolved nutrients assay	EMLSdata_14Jun_dateformated.csv	Environmental Data Initiative	doi:10.6073/pasta/6bc9e0aa78389d64c134aba5c156793c	https://doi.org/10.6073/pasta/6bc9e0aa78389d64c134aba5c156793c
PL_JEZ	Integrated water sample	Total and Dissolved Nutrients	Analytical BV	Skalar	University of Wageningen	PL_JEZ total and dissolved nutrients assay	EMLSdata_14Jun_dateformated.csv	Environmental Data Initiative	doi:10.6073/pasta/6bc9e0aa78389d64c134aba5c156793c	https://doi.org/10.6073/pasta/6bc9e0aa78389d64c134aba5c156793c
PL_KAM	Integrated water sample	Total and Dissolved Nutrients	Analytical BV	Skalar	University of Wageningen	PL_KAM total and dissolved nutrients assay	EMLSdata_14Jun_dateformated.csv	Environmental Data Initiative	doi:10.6073/pasta/6bc9e0aa78389d64c134aba5c156793c	https://doi.org/10.6073/pasta/6bc9e0aa78389d64c134aba5c156793c
PL_KIEL	Integrated water sample	Total and Dissolved Nutrients	Analytical BV	Skalar	University of Wageningen	PL_KIEL total and dissolved nutrients assay	EMLSdata_14Jun_dateformated.csv	Environmental Data Initiative	doi:10.6073/pasta/6bc9e0aa78389d64c134aba5c156793c	https://doi.org/10.6073/pasta/6bc9e0aa78389d64c134aba5c156793c
PL_KIERM	Integrated water sample	Total and Dissolved Nutrients	Analytical BV	Skalar	University of Wageningen	PL_KIERM total and dissolved nutrients assay	EMLSdata_14Jun_dateformated.csv	Environmental Data Initiative	doi:10.6073/pasta/6bc9e0aa78389d64c134aba5c156793c	https://doi.org/10.6073/pasta/6bc9e0aa78389d64c134aba5c156793c
PL_KOR	Integrated water sample	Total and Dissolved Nutrients	Analytical BV	Skalar	University of Wageningen	PL_KOR total and dissolved nutrients assay	EMLSdata_14Jun_dateformated.csv	Environmental Data Initiative	doi:10.6073/pasta/6bc9e0aa78389d64c134aba5c156793c	https://doi.org/10.6073/pasta/6bc9e0aa78389d64c134aba5c156793c
PL_KOR2	Integrated water sample	Total and Dissolved Nutrients	Analytical BV	Skalar	University of Wageningen	PL_KOR2 total and dissolved nutrients assay	EMLSdata_14Jun_dateformated.csv	Environmental Data Initiative	doi:10.6073/pasta/6bc9e0aa78389d64c134aba5c156793c	https://doi.org/10.6073/pasta/6bc9e0aa78389d64c134aba5c156793c
PL_LED	Integrated water sample	Total and Dissolved Nutrients	Analytical BV	Skalar	University of Wageningen	PL_LED total and dissolved nutrients assay	EMLSdata_14Jun_dateformated.csv	Environmental Data Initiative	doi:10.6073/pasta/6bc9e0aa78389d64c134aba5c156793c	https://doi.org/10.6073/pasta/6bc9e0aa78389d64c134aba5c156793c
PL_LEK	Integrated water sample	Total and Dissolved Nutrients	Analytical BV	Skalar	University of Wageningen	PL_LEK total and dissolved nutrients assay	EMLSdata_14Jun_dateformated.csv	Environmental Data Initiative	doi:10.6073/pasta/6bc9e0aa78389d64c134aba5c156793c	https://doi.org/10.6073/pasta/6bc9e0aa78389d64c134aba5c156793c
PL_LODY	Integrated water sample	Total and Dissolved Nutrients	Analytical BV	Skalar	University of Wageningen	PL_LODY total and dissolved nutrients assay	EMLSdata_14Jun_dateformated.csv	Environmental Data Initiative	doi:10.6073/pasta/6bc9e0aa78389d64c134aba5c156793c	https://doi.org/10.6073/pasta/6bc9e0aa78389d64c134aba5c156793c
PL_LUB	Integrated water sample	Total and Dissolved Nutrients	Analytical BV	Skalar	University of Wageningen	PL_LUB total and dissolved nutrients assay	EMLSdata_14Jun_dateformated.csv	Environmental Data Initiative	doi:10.6073/pasta/6bc9e0aa78389d64c134aba5c156793c	https://doi.org/10.6073/pasta/6bc9e0aa78389d64c134aba5c156793c
PL_LUS	Integrated water sample	Total and Dissolved Nutrients	Analytical BV	Skalar	University of Wageningen	PL_LUS total and dissolved nutrients assay	EMLSdata_14Jun_dateformated.csv	Environmental Data Initiative	doi:10.6073/pasta/6bc9e0aa78389d64c134aba5c156793c	https://doi.org/10.6073/pasta/6bc9e0aa78389d64c134aba5c156793c
PL_MAJCZ	Integrated water sample	Total and Dissolved Nutrients	Analytical BV	Skalar	University of Wageningen	PL_MAJCZ total and dissolved nutrients assay	EMLSdata_14Jun_dateformated.csv	Environmental Data Initiative	doi:10.6073/pasta/6bc9e0aa78389d64c134aba5c156793c	https://doi.org/10.6073/pasta/6bc9e0aa78389d64c134aba5c156793c
PL_MAL	Integrated water sample	Total and Dissolved Nutrients	Analytical BV	Skalar	University of Wageningen	PL_MAL total and dissolved nutrients assay	EMLSdata_14Jun_dateformated.csv	Environmental Data Initiative	doi:10.6073/pasta/6bc9e0aa78389d64c134aba5c156793c	https://doi.org/10.6073/pasta/6bc9e0aa78389d64c134aba5c156793c
PL_MIK	Integrated water sample	Total and Dissolved Nutrients	Analytical BV	Skalar	University of Wageningen	PL_MIK total and dissolved nutrients assay	EMLSdata_14Jun_dateformated.csv	Environmental Data Initiative	doi:10.6073/pasta/6bc9e0aa78389d64c134aba5c156793c	https://doi.org/10.6073/pasta/6bc9e0aa78389d64c134aba5c156793c
PL_NID	Integrated water sample	Total and Dissolved Nutrients	Analytical BV	Skalar	University of Wageningen	PL_NID total and dissolved nutrients assay	EMLSdata_14Jun_dateformated.csv	Environmental Data Initiative	doi:10.6073/pasta/6bc9e0aa78389d64c134aba5c156793c	https://doi.org/10.6073/pasta/6bc9e0aa78389d64c134aba5c156793c
PL_NIE	Integrated water sample	Total and Dissolved Nutrients	Analytical BV	Skalar	University of Wageningen	PL_NIE total and dissolved nutrients assay	EMLSdata_14Jun_dateformated.csv	Environmental Data Initiative	doi:10.6073/pasta/6bc9e0aa78389d64c134aba5c156793c	https://doi.org/10.6073/pasta/6bc9e0aa78389d64c134aba5c156793c
PL_PNIEW	Integrated water sample	Total and Dissolved Nutrients	Analytical BV	Skalar	University of Wageningen	PL_PNIEW total and dissolved nutrients assay	EMLSdata_14Jun_dateformated.csv	Environmental Data Initiative	doi:10.6073/pasta/6bc9e0aa78389d64c134aba5c156793c	https://doi.org/10.6073/pasta/6bc9e0aa78389d64c134aba5c156793c
PL_POD	Integrated water sample	Total and Dissolved Nutrients	Analytical BV	Skalar	University of Wageningen	PL_POD total and dissolved nutrients assay	EMLSdata_14Jun_dateformated.csv	Environmental Data Initiative	doi:10.6073/pasta/6bc9e0aa78389d64c134aba5c156793c	https://doi.org/10.6073/pasta/6bc9e0aa78389d64c134aba5c156793c
PL_POD_I	Integrated water sample	Total and Dissolved Nutrients	Analytical BV	Skalar	University of Wageningen	PL_POD_I total and dissolved nutrients assay	EMLSdata_14Jun_dateformated.csv	Environmental Data Initiative	doi:10.6073/pasta/6bc9e0aa78389d64c134aba5c156793c	https://doi.org/10.6073/pasta/6bc9e0aa78389d64c134aba5c156793c
PL_POD_II	Integrated water sample	Total and Dissolved Nutrients	Analytical BV	Skalar	University of Wageningen	PL_POD_II total and dissolved nutrients assay	EMLSdata_14Jun_dateformated.csv	Environmental Data Initiative	doi:10.6073/pasta/6bc9e0aa78389d64c134aba5c156793c	https://doi.org/10.6073/pasta/6bc9e0aa78389d64c134aba5c156793c
PL_POW	Integrated water sample	Total and Dissolved Nutrients	Analytical BV	Skalar	University of Wageningen	PL_POW total and dissolved nutrients assay	EMLSdata_14Jun_dateformated.csv	Environmental Data Initiative	doi:10.6073/pasta/6bc9e0aa78389d64c134aba5c156793c	https://doi.org/10.6073/pasta/6bc9e0aa78389d64c134aba5c156793c
PL_PRO	Integrated water sample	Total and Dissolved Nutrients	Analytical BV	Skalar	University of Wageningen	PL_PRO total and dissolved nutrients assay	EMLSdata_14Jun_dateformated.csv	Environmental Data Initiative	doi:10.6073/pasta/6bc9e0aa78389d64c134aba5c156793c	https://doi.org/10.6073/pasta/6bc9e0aa78389d64c134aba5c156793c
PL_RAC	Integrated water sample	Total and Dissolved Nutrients	Analytical BV	Skalar	University of Wageningen	PL_RAC total and dissolved nutrients assay	EMLSdata_14Jun_dateformated.csv	Environmental Data Initiative	doi:10.6073/pasta/6bc9e0aa78389d64c134aba5c156793c	https://doi.org/10.6073/pasta/6bc9e0aa78389d64c134aba5c156793c
PL_RED	Integrated water sample	Total and Dissolved Nutrients	Analytical BV	Skalar	University of Wageningen	PL_RED total and dissolved nutrients assay	EMLSdata_14Jun_dateformated.csv	Environmental Data Initiative	doi:10.6073/pasta/6bc9e0aa78389d64c134aba5c156793c	https://doi.org/10.6073/pasta/6bc9e0aa78389d64c134aba5c156793c
PL_ROG	Integrated water sample	Total and Dissolved Nutrients	Analytical BV	Skalar	University of Wageningen	PL_ROG total and dissolved nutrients assay	EMLSdata_14Jun_dateformated.csv	Environmental Data Initiative	doi:10.6073/pasta/6bc9e0aa78389d64c134aba5c156793c	https://doi.org/10.6073/pasta/6bc9e0aa78389d64c134aba5c156793c
PL_ROS	Integrated water sample	Total and Dissolved Nutrients	Analytical BV	Skalar	University of Wageningen	PL_ROS total and dissolved nutrients assay	EMLSdata_14Jun_dateformated.csv	Environmental Data Initiative	doi:10.6073/pasta/6bc9e0aa78389d64c134aba5c156793c	https://doi.org/10.6073/pasta/6bc9e0aa78389d64c134aba5c156793c
PL_RUS	Integrated water sample	Total and Dissolved Nutrients	Analytical BV	Skalar	University of Wageningen	PL_RUS total and dissolved nutrients assay	EMLSdata_14Jun_dateformated.csv	Environmental Data Initiative	doi:10.6073/pasta/6bc9e0aa78389d64c134aba5c156793c	https://doi.org/10.6073/pasta/6bc9e0aa78389d64c134aba5c156793c
PL_RUW	Integrated water sample	Total and Dissolved Nutrients	Analytical BV	Skalar	University of Wageningen	PL_RUW total and dissolved nutrients assay	EMLSdata_14Jun_dateformated.csv	Environmental Data Initiative	doi:10.6073/pasta/6bc9e0aa78389d64c134aba5c156793c	https://doi.org/10.6073/pasta/6bc9e0aa78389d64c134aba5c156793c
PL_RYN	Integrated water sample	Total and Dissolved Nutrients	Analytical BV	Skalar	University of Wageningen	PL_RYN total and dissolved nutrients assay	EMLSdata_14Jun_dateformated.csv	Environmental Data Initiative	doi:10.6073/pasta/6bc9e0aa78389d64c134aba5c156793c	https://doi.org/10.6073/pasta/6bc9e0aa78389d64c134aba5c156793c
PL_SIE	Integrated water sample	Total and Dissolved Nutrients	Analytical BV	Skalar	University of Wageningen	PL_SIE total and dissolved nutrients assay	EMLSdata_14Jun_dateformated.csv	Environmental Data Initiative	doi:10.6073/pasta/6bc9e0aa78389d64c134aba5c156793c	https://doi.org/10.6073/pasta/6bc9e0aa78389d64c134aba5c156793c
PL_SKA	Integrated water sample	Total and Dissolved Nutrients	Analytical BV	Skalar	University of Wageningen	PL_SKA total and dissolved nutrients assay	EMLSdata_14Jun_dateformated.csv	Environmental Data Initiative	doi:10.6073/pasta/6bc9e0aa78389d64c134aba5c156793c	https://doi.org/10.6073/pasta/6bc9e0aa78389d64c134aba5c156793c
PL_STA	Integrated water sample	Total and Dissolved Nutrients	Analytical BV	Skalar	University of Wageningen	PL_STA total and dissolved nutrients assay	EMLSdata_14Jun_dateformated.csv	Environmental Data Initiative	doi:10.6073/pasta/6bc9e0aa78389d64c134aba5c156793c	https://doi.org/10.6073/pasta/6bc9e0aa78389d64c134aba5c156793c
PL_STR	Integrated water sample	Total and Dissolved Nutrients	Analytical BV	Skalar	University of Wageningen	PL_STR total and dissolved nutrients assay	EMLSdata_14Jun_dateformated.csv	Environmental Data Initiative	doi:10.6073/pasta/6bc9e0aa78389d64c134aba5c156793c	https://doi.org/10.6073/pasta/6bc9e0aa78389d64c134aba5c156793c
PL_STY	Integrated water sample	Total and Dissolved Nutrients	Analytical BV	Skalar	University of Wageningen	PL_STY total and dissolved nutrients assay	EMLSdata_14Jun_dateformated.csv	Environmental Data Initiative	doi:10.6073/pasta/6bc9e0aa78389d64c134aba5c156793c	https://doi.org/10.6073/pasta/6bc9e0aa78389d64c134aba5c156793c
PL_SUL	Integrated water sample	Total and Dissolved Nutrients	Analytical BV	Skalar	University of Wageningen	PL_SUL total and dissolved nutrients assay	EMLSdata_14Jun_dateformated.csv	Environmental Data Initiative	doi:10.6073/pasta/6bc9e0aa78389d64c134aba5c156793c	https://doi.org/10.6073/pasta/6bc9e0aa78389d64c134aba5c156793c
PL_SUM	Integrated water sample	Total and Dissolved Nutrients	Analytical BV	Skalar	University of Wageningen	PL_SUM total and dissolved nutrients assay	EMLSdata_14Jun_dateformated.csv	Environmental Data Initiative	doi:10.6073/pasta/6bc9e0aa78389d64c134aba5c156793c	https://doi.org/10.6073/pasta/6bc9e0aa78389d64c134aba5c156793c
PL_SWA	Integrated water sample	Total and Dissolved Nutrients	Analytical BV	Skalar	University of Wageningen	PL_SWA total and dissolved nutrients assay	EMLSdata_14Jun_dateformated.csv	Environmental Data Initiative	doi:10.6073/pasta/6bc9e0aa78389d64c134aba5c156793c	https://doi.org/10.6073/pasta/6bc9e0aa78389d64c134aba5c156793c
PL_SYC	Integrated water sample	Total and Dissolved Nutrients	Analytical BV	Skalar	University of Wageningen	PL_SYC total and dissolved nutrients assay	EMLSdata_14Jun_dateformated.csv	Environmental Data Initiative	doi:10.6073/pasta/6bc9e0aa78389d64c134aba5c156793c	https://doi.org/10.6073/pasta/6bc9e0aa78389d64c134aba5c156793c
PL_SZU	Integrated water sample	Total and Dissolved Nutrients	Analytical BV	Skalar	University of Wageningen	PL_SZU total and dissolved nutrients assay	EMLSdata_14Jun_dateformated.csv	Environmental Data Initiative	doi:10.6073/pasta/6bc9e0aa78389d64c134aba5c156793c	https://doi.org/10.6073/pasta/6bc9e0aa78389d64c134aba5c156793c
PL_TOM	Integrated water sample	Total and Dissolved Nutrients	Analytical BV	Skalar	University of Wageningen	PL_TOM total and dissolved nutrients assay	EMLSdata_14Jun_dateformated.csv	Environmental Data Initiative	doi:10.6073/pasta/6bc9e0aa78389d64c134aba5c156793c	https://doi.org/10.6073/pasta/6bc9e0aa78389d64c134aba5c156793c
PL_TRA	Integrated water sample	Total and Dissolved Nutrients	Analytical BV	Skalar	University of Wageningen	PL_TRA total and dissolved nutrients assay	EMLSdata_14Jun_dateformated.csv	Environmental Data Initiative	doi:10.6073/pasta/6bc9e0aa78389d64c134aba5c156793c	https://doi.org/10.6073/pasta/6bc9e0aa78389d64c134aba5c156793c
PL_TYN_I	Integrated water sample	Total and Dissolved Nutrients	Analytical BV	Skalar	University of Wageningen	PL_TYN_I total and dissolved nutrients assay	EMLSdata_14Jun_dateformated.csv	Environmental Data Initiative	doi:10.6073/pasta/6bc9e0aa78389d64c134aba5c156793c	https://doi.org/10.6073/pasta/6bc9e0aa78389d64c134aba5c156793c
PL_TYN_II	Integrated water sample	Total and Dissolved Nutrients	Analytical BV	Skalar	University of Wageningen	PL_TYN_II total and dissolved nutrients assay	EMLSdata_14Jun_dateformated.csv	Environmental Data Initiative	doi:10.6073/pasta/6bc9e0aa78389d64c134aba5c156793c	https://doi.org/10.6073/pasta/6bc9e0aa78389d64c134aba5c156793c
PL_TYR	Integrated water sample	Total and Dissolved Nutrients	Analytical BV	Skalar	University of Wageningen	PL_TYR total and dissolved nutrients assay	EMLSdata_14Jun_dateformated.csv	Environmental Data Initiative	doi:10.6073/pasta/6bc9e0aa78389d64c134aba5c156793c	https://doi.org/10.6073/pasta/6bc9e0aa78389d64c134aba5c156793c
PL_UKI_I	Integrated water sample	Total and Dissolved Nutrients	Analytical BV	Skalar	University of Wageningen	PL_UKI_I total and dissolved nutrients assay	EMLSdata_14Jun_dateformated.csv	Environmental Data Initiative	doi:10.6073/pasta/6bc9e0aa78389d64c134aba5c156793c	https://doi.org/10.6073/pasta/6bc9e0aa78389d64c134aba5c156793c
PL_UKI_II	Integrated water sample	Total and Dissolved Nutrients	Analytical BV	Skalar	University of Wageningen	PL_UKI_II total and dissolved nutrients assay	EMLSdata_14Jun_dateformated.csv	Environmental Data Initiative	doi:10.6073/pasta/6bc9e0aa78389d64c134aba5c156793c	https://doi.org/10.6073/pasta/6bc9e0aa78389d64c134aba5c156793c
PL_UKI_III	Integrated water sample	Total and Dissolved Nutrients	Analytical BV	Skalar	University of Wageningen	PL_UKI_III total and dissolved nutrients assay	EMLSdata_14Jun_dateformated.csv	Environmental Data Initiative	doi:10.6073/pasta/6bc9e0aa78389d64c134aba5c156793c	https://doi.org/10.6073/pasta/6bc9e0aa78389d64c134aba5c156793c
PL_UKI_IV	Integrated water sample	Total and Dissolved Nutrients	Analytical BV	Skalar	University of Wageningen	PL_UKI_IV total and dissolved nutrients assay	EMLSdata_14Jun_dateformated.csv	Environmental Data Initiative	doi:10.6073/pasta/6bc9e0aa78389d64c134aba5c156793c	https://doi.org/10.6073/pasta/6bc9e0aa78389d64c134aba5c156793c
PL_UZA	Integrated water sample	Total and Dissolved Nutrients	Analytical BV	Skalar	University of Wageningen	PL_UZA total and dissolved nutrients assay	EMLSdata_14Jun_dateformated.csv	Environmental Data Initiative	doi:10.6073/pasta/6bc9e0aa78389d64c134aba5c156793c	https://doi.org/10.6073/pasta/6bc9e0aa78389d64c134aba5c156793c
PL_WOL	Integrated water sample	Total and Dissolved Nutrients	Analytical BV	Skalar	University of Wageningen	PL_WOL total and dissolved nutrients assay	EMLSdata_14Jun_dateformated.csv	Environmental Data Initiative	doi:10.6073/pasta/6bc9e0aa78389d64c134aba5c156793c	https://doi.org/10.6073/pasta/6bc9e0aa78389d64c134aba5c156793c
PL_ZEM	Integrated water sample	Total and Dissolved Nutrients	Analytical BV	Skalar	University of Wageningen	PL_ZEM total and dissolved nutrients assay	EMLSdata_14Jun_dateformated.csv	Environmental Data Initiative	doi:10.6073/pasta/6bc9e0aa78389d64c134aba5c156793c	https://doi.org/10.6073/pasta/6bc9e0aa78389d64c134aba5c156793c
PT_AZI	Integrated water sample	Total and Dissolved Nutrients	Analytical BV	Skalar	University of Wageningen	PT_AZI total and dissolved nutrients assay	EMLSdata_14Jun_dateformated.csv	Environmental Data Initiative	doi:10.6073/pasta/6bc9e0aa78389d64c134aba5c156793c	https://doi.org/10.6073/pasta/6bc9e0aa78389d64c134aba5c156793c
PT_AZU	Integrated water sample	Total and Dissolved Nutrients	Analytical BV	Skalar	University of Wageningen	PT_AZU total and dissolved nutrients assay	EMLSdata_14Jun_dateformated.csv	Environmental Data Initiative	doi:10.6073/pasta/6bc9e0aa78389d64c134aba5c156793c	https://doi.org/10.6073/pasta/6bc9e0aa78389d64c134aba5c156793c
PT_FUR	Integrated water sample	Total and Dissolved Nutrients	Analytical BV	Skalar	University of Wageningen	PT_FUR total and dissolved nutrients assay	EMLSdata_14Jun_dateformated.csv	Environmental Data Initiative	doi:10.6073/pasta/6bc9e0aa78389d64c134aba5c156793c	https://doi.org/10.6073/pasta/6bc9e0aa78389d64c134aba5c156793c
PT_GOS	Integrated water sample	Total and Dissolved Nutrients	Analytical BV	Skalar	University of Wageningen	PT_GOS total and dissolved nutrients assay	EMLSdata_14Jun_dateformated.csv	Environmental Data Initiative	doi:10.6073/pasta/6bc9e0aa78389d64c134aba5c156793c	https://doi.org/10.6073/pasta/6bc9e0aa78389d64c134aba5c156793c
PT_MIR	Integrated water sample	Total and Dissolved Nutrients	Analytical BV	Skalar	University of Wageningen	PT_MIR total and dissolved nutrients assay	EMLSdata_14Jun_dateformated.csv	Environmental Data Initiative	doi:10.6073/pasta/6bc9e0aa78389d64c134aba5c156793c	https://doi.org/10.6073/pasta/6bc9e0aa78389d64c134aba5c156793c
PT_PEN	Integrated water sample	Total and Dissolved Nutrients	Analytical BV	Skalar	University of Wageningen	PT_PEN total and dissolved nutrients assay	EMLSdata_14Jun_dateformated.csv	Environmental Data Initiative	doi:10.6073/pasta/6bc9e0aa78389d64c134aba5c156793c	https://doi.org/10.6073/pasta/6bc9e0aa78389d64c134aba5c156793c
PT_PXO	Integrated water sample	Total and Dissolved Nutrients	Analytical BV	Skalar	University of Wageningen	PT_PXO total and dissolved nutrients assay	EMLSdata_14Jun_dateformated.csv	Environmental Data Initiative	doi:10.6073/pasta/6bc9e0aa78389d64c134aba5c156793c	https://doi.org/10.6073/pasta/6bc9e0aa78389d64c134aba5c156793c
PT_RDN	Integrated water sample	Total and Dissolved Nutrients	Analytical BV	Skalar	University of Wageningen	PT_RDN total and dissolved nutrients assay	EMLSdata_14Jun_dateformated.csv	Environmental Data Initiative	doi:10.6073/pasta/6bc9e0aa78389d64c134aba5c156793c	https://doi.org/10.6073/pasta/6bc9e0aa78389d64c134aba5c156793c
PT_SS	Integrated water sample	Total and Dissolved Nutrients	Analytical BV	Skalar	University of Wageningen	PT_SS total and dissolved nutrients assay	EMLSdata_14Jun_dateformated.csv	Environmental Data Initiative	doi:10.6073/pasta/6bc9e0aa78389d64c134aba5c156793c	https://doi.org/10.6073/pasta/6bc9e0aa78389d64c134aba5c156793c
PT_VER	Integrated water sample	Total and Dissolved Nutrients	Analytical BV	Skalar	University of Wageningen	PT_VER total and dissolved nutrients assay	EMLSdata_14Jun_dateformated.csv	Environmental Data Initiative	doi:10.6073/pasta/6bc9e0aa78389d64c134aba5c156793c	https://doi.org/10.6073/pasta/6bc9e0aa78389d64c134aba5c156793c
RU_LAD	Integrated water sample	Total and Dissolved Nutrients	Analytical BV	Skalar	University of Wageningen	RU_LAD total and dissolved nutrients assay	EMLSdata_14Jun_dateformated.csv	Environmental Data Initiative	doi:10.6073/pasta/6bc9e0aa78389d64c134aba5c156793c	https://doi.org/10.6073/pasta/6bc9e0aa78389d64c134aba5c156793c
RU_SESRZ	Integrated water sample	Total and Dissolved Nutrients	Analytical BV	Skalar	University of Wageningen	RU_SESRZ total and dissolved nutrients assay	EMLSdata_14Jun_dateformated.csv	Environmental Data Initiative	doi:10.6073/pasta/6bc9e0aa78389d64c134aba5c156793c	https://doi.org/10.6073/pasta/6bc9e0aa78389d64c134aba5c156793c
RU_SU	Integrated water sample	Total and Dissolved Nutrients	Analytical BV	Skalar	University of Wageningen	RU_SU total and dissolved nutrients assay	EMLSdata_14Jun_dateformated.csv	Environmental Data Initiative	doi:10.6073/pasta/6bc9e0aa78389d64c134aba5c156793c	https://doi.org/10.6073/pasta/6bc9e0aa78389d64c134aba5c156793c
SE_EKO	Integrated water sample	Total and Dissolved Nutrients	Analytical BV	Skalar	University of Wageningen	SE_EKO total and dissolved nutrients assay	EMLSdata_14Jun_dateformated.csv	Environmental Data Initiative	doi:10.6073/pasta/6bc9e0aa78389d64c134aba5c156793c	https://doi.org/10.6073/pasta/6bc9e0aa78389d64c134aba5c156793c
SE_ERK	Integrated water sample	Total and Dissolved Nutrients	Analytical BV	Skalar	University of Wageningen	SE_ERK total and dissolved nutrients assay	EMLSdata_14Jun_dateformated.csv	Environmental Data Initiative	doi:10.6073/pasta/6bc9e0aa78389d64c134aba5c156793c	https://doi.org/10.6073/pasta/6bc9e0aa78389d64c134aba5c156793c
SE_KRANKES	Integrated water sample	Total and Dissolved Nutrients	Analytical BV	Skalar	University of Wageningen	SE_KRANKES total and dissolved nutrients assay	EMLSdata_14Jun_dateformated.csv	Environmental Data Initiative	doi:10.6073/pasta/6bc9e0aa78389d64c134aba5c156793c	https://doi.org/10.6073/pasta/6bc9e0aa78389d64c134aba5c156793c
SE_LIM	Integrated water sample	Total and Dissolved Nutrients	Analytical BV	Skalar	University of Wageningen	SE_LIM total and dissolved nutrients assay	EMLSdata_14Jun_dateformated.csv	Environmental Data Initiative	doi:10.6073/pasta/6bc9e0aa78389d64c134aba5c156793c	https://doi.org/10.6073/pasta/6bc9e0aa78389d64c134aba5c156793c
SE_LOT	Integrated water sample	Total and Dissolved Nutrients	Analytical BV	Skalar	University of Wageningen	SE_LOT total and dissolved nutrients assay	EMLSdata_14Jun_dateformated.csv	Environmental Data Initiative	doi:10.6073/pasta/6bc9e0aa78389d64c134aba5c156793c	https://doi.org/10.6073/pasta/6bc9e0aa78389d64c134aba5c156793c
SE_RINGSJON	Integrated water sample	Total and Dissolved Nutrients	Analytical BV	Skalar	University of Wageningen	SE_RINGSJON total and dissolved nutrients assay	EMLSdata_14Jun_dateformated.csv	Environmental Data Initiative	doi:10.6073/pasta/6bc9e0aa78389d64c134aba5c156793c	https://doi.org/10.6073/pasta/6bc9e0aa78389d64c134aba5c156793c
SE_SEPOND_I	Integrated water sample	Total and Dissolved Nutrients	Analytical BV	Skalar	University of Wageningen	SE_SEPOND_I total and dissolved nutrients assay	EMLSdata_14Jun_dateformated.csv	Environmental Data Initiative	doi:10.6073/pasta/6bc9e0aa78389d64c134aba5c156793c	https://doi.org/10.6073/pasta/6bc9e0aa78389d64c134aba5c156793c
SE_SEPOND_II	Integrated water sample	Total and Dissolved Nutrients	Analytical BV	Skalar	University of Wageningen	SE_SEPOND_II total and dissolved nutrients assay	EMLSdata_14Jun_dateformated.csv	Environmental Data Initiative	doi:10.6073/pasta/6bc9e0aa78389d64c134aba5c156793c	https://doi.org/10.6073/pasta/6bc9e0aa78389d64c134aba5c156793c
SE_STR	Integrated water sample	Total and Dissolved Nutrients	Analytical BV	Skalar	University of Wageningen	SE_STR total and dissolved nutrients assay	EMLSdata_14Jun_dateformated.csv	Environmental Data Initiative	doi:10.6073/pasta/6bc9e0aa78389d64c134aba5c156793c	https://doi.org/10.6073/pasta/6bc9e0aa78389d64c134aba5c156793c
SE_VAL	Integrated water sample	Total and Dissolved Nutrients	Analytical BV	Skalar	University of Wageningen	SE_VAL total and dissolved nutrients assay	EMLSdata_14Jun_dateformated.csv	Environmental Data Initiative	doi:10.6073/pasta/6bc9e0aa78389d64c134aba5c156793c	https://doi.org/10.6073/pasta/6bc9e0aa78389d64c134aba5c156793c
SE_VLX	Integrated water sample	Total and Dissolved Nutrients	Analytical BV	Skalar	University of Wageningen	SE_VLX total and dissolved nutrients assay	EMLSdata_14Jun_dateformated.csv	Environmental Data Initiative	doi:10.6073/pasta/6bc9e0aa78389d64c134aba5c156793c	https://doi.org/10.6073/pasta/6bc9e0aa78389d64c134aba5c156793c
SE_VOMBSJON	Integrated water sample	Total and Dissolved Nutrients	Analytical BV	Skalar	University of Wageningen	SE_VOMBSJON total and dissolved nutrients assay	EMLSdata_14Jun_dateformated.csv	Environmental Data Initiative	doi:10.6073/pasta/6bc9e0aa78389d64c134aba5c156793c	https://doi.org/10.6073/pasta/6bc9e0aa78389d64c134aba5c156793c
SI_BLE	Integrated water sample	Total and Dissolved Nutrients	Analytical BV	Skalar	University of Wageningen	SI_BLE total and dissolved nutrients assay	EMLSdata_14Jun_dateformated.csv	Environmental Data Initiative	doi:10.6073/pasta/6bc9e0aa78389d64c134aba5c156793c	https://doi.org/10.6073/pasta/6bc9e0aa78389d64c134aba5c156793c
SI_GAJ	Integrated water sample	Total and Dissolved Nutrients	Analytical BV	Skalar	University of Wageningen	SI_GAJ total and dissolved nutrients assay	EMLSdata_14Jun_dateformated.csv	Environmental Data Initiative	doi:10.6073/pasta/6bc9e0aa78389d64c134aba5c156793c	https://doi.org/10.6073/pasta/6bc9e0aa78389d64c134aba5c156793c
SI_LED	Integrated water sample	Total and Dissolved Nutrients	Analytical BV	Skalar	University of Wageningen	SI_LED total and dissolved nutrients assay	EMLSdata_14Jun_dateformated.csv	Environmental Data Initiative	doi:10.6073/pasta/6bc9e0aa78389d64c134aba5c156793c	https://doi.org/10.6073/pasta/6bc9e0aa78389d64c134aba5c156793c
SI_PER	Integrated water sample	Total and Dissolved Nutrients	Analytical BV	Skalar	University of Wageningen	SI_PER total and dissolved nutrients assay	EMLSdata_14Jun_dateformated.csv	Environmental Data Initiative	doi:10.6073/pasta/6bc9e0aa78389d64c134aba5c156793c	https://doi.org/10.6073/pasta/6bc9e0aa78389d64c134aba5c156793c
SK_KUC	Integrated water sample	Total and Dissolved Nutrients	Analytical BV	Skalar	University of Wageningen	SK_KUC total and dissolved nutrients assay	EMLSdata_14Jun_dateformated.csv	Environmental Data Initiative	doi:10.6073/pasta/6bc9e0aa78389d64c134aba5c156793c	https://doi.org/10.6073/pasta/6bc9e0aa78389d64c134aba5c156793c
SK_MAL	Integrated water sample	Total and Dissolved Nutrients	Analytical BV	Skalar	University of Wageningen	SK_MAL total and dissolved nutrients assay	EMLSdata_14Jun_dateformated.csv	Environmental Data Initiative	doi:10.6073/pasta/6bc9e0aa78389d64c134aba5c156793c	https://doi.org/10.6073/pasta/6bc9e0aa78389d64c134aba5c156793c
SK_VIN	Integrated water sample	Total and Dissolved Nutrients	Analytical BV	Skalar	University of Wageningen	SK_VIN total and dissolved nutrients assay	EMLSdata_14Jun_dateformated.csv	Environmental Data Initiative	doi:10.6073/pasta/6bc9e0aa78389d64c134aba5c156793c	https://doi.org/10.6073/pasta/6bc9e0aa78389d64c134aba5c156793c
SK_ZEM	Integrated water sample	Total and Dissolved Nutrients	Analytical BV	Skalar	University of Wageningen	SK_ZEM total and dissolved nutrients assay	EMLSdata_14Jun_dateformated.csv	Environmental Data Initiative	doi:10.6073/pasta/6bc9e0aa78389d64c134aba5c156793c	https://doi.org/10.6073/pasta/6bc9e0aa78389d64c134aba5c156793c
TR_ABA	Integrated water sample	Total and Dissolved Nutrients	Analytical BV	Skalar	University of Wageningen	TR_ABA total and dissolved nutrients assay	EMLSdata_14Jun_dateformated.csv	Environmental Data Initiative	doi:10.6073/pasta/6bc9e0aa78389d64c134aba5c156793c	https://doi.org/10.6073/pasta/6bc9e0aa78389d64c134aba5c156793c
TR_ACR	Integrated water sample	Total and Dissolved Nutrients	Analytical BV	Skalar	University of Wageningen	TR_ACR total and dissolved nutrients assay	EMLSdata_14Jun_dateformated.csv	Environmental Data Initiative	doi:10.6073/pasta/6bc9e0aa78389d64c134aba5c156793c	https://doi.org/10.6073/pasta/6bc9e0aa78389d64c134aba5c156793c
TR_AKG	Integrated water sample	Total and Dissolved Nutrients	Analytical BV	Skalar	University of Wageningen	TR_AKG total and dissolved nutrients assay	EMLSdata_14Jun_dateformated.csv	Environmental Data Initiative	doi:10.6073/pasta/6bc9e0aa78389d64c134aba5c156793c	https://doi.org/10.6073/pasta/6bc9e0aa78389d64c134aba5c156793c
TR_AKG2	Integrated water sample	Total and Dissolved Nutrients	Analytical BV	Skalar	University of Wageningen	TR_AKG2 total and dissolved nutrients assay	EMLSdata_14Jun_dateformated.csv	Environmental Data Initiative	doi:10.6073/pasta/6bc9e0aa78389d64c134aba5c156793c	https://doi.org/10.6073/pasta/6bc9e0aa78389d64c134aba5c156793c
TR_AKY	Integrated water sample	Total and Dissolved Nutrients	Analytical BV	Skalar	University of Wageningen	TR_AKY total and dissolved nutrients assay	EMLSdata_14Jun_dateformated.csv	Environmental Data Initiative	doi:10.6073/pasta/6bc9e0aa78389d64c134aba5c156793c	https://doi.org/10.6073/pasta/6bc9e0aa78389d64c134aba5c156793c
TR_ALA	Integrated water sample	Total and Dissolved Nutrients	Analytical BV	Skalar	University of Wageningen	TR_ALA total and dissolved nutrients assay	EMLSdata_14Jun_dateformated.csv	Environmental Data Initiative	doi:10.6073/pasta/6bc9e0aa78389d64c134aba5c156793c	https://doi.org/10.6073/pasta/6bc9e0aa78389d64c134aba5c156793c
TR_BAK	Integrated water sample	Total and Dissolved Nutrients	Analytical BV	Skalar	University of Wageningen	TR_BAK total and dissolved nutrients assay	EMLSdata_14Jun_dateformated.csv	Environmental Data Initiative	doi:10.6073/pasta/6bc9e0aa78389d64c134aba5c156793c	https://doi.org/10.6073/pasta/6bc9e0aa78389d64c134aba5c156793c
TR_BAL	Integrated water sample	Total and Dissolved Nutrients	Analytical BV	Skalar	University of Wageningen	TR_BAL total and dissolved nutrients assay	EMLSdata_14Jun_dateformated.csv	Environmental Data Initiative	doi:10.6073/pasta/6bc9e0aa78389d64c134aba5c156793c	https://doi.org/10.6073/pasta/6bc9e0aa78389d64c134aba5c156793c
TR_BER	Integrated water sample	Total and Dissolved Nutrients	Analytical BV	Skalar	University of Wageningen	TR_BER total and dissolved nutrients assay	EMLSdata_14Jun_dateformated.csv	Environmental Data Initiative	doi:10.6073/pasta/6bc9e0aa78389d64c134aba5c156793c	https://doi.org/10.6073/pasta/6bc9e0aa78389d64c134aba5c156793c
TR_BEY_I	Integrated water sample	Total and Dissolved Nutrients	Analytical BV	Skalar	University of Wageningen	TR_BEY_I total and dissolved nutrients assay	EMLSdata_14Jun_dateformated.csv	Environmental Data Initiative	doi:10.6073/pasta/6bc9e0aa78389d64c134aba5c156793c	https://doi.org/10.6073/pasta/6bc9e0aa78389d64c134aba5c156793c
TR_BEY_II	Integrated water sample	Total and Dissolved Nutrients	Analytical BV	Skalar	University of Wageningen	TR_BEY_II total and dissolved nutrients assay	EMLSdata_14Jun_dateformated.csv	Environmental Data Initiative	doi:10.6073/pasta/6bc9e0aa78389d64c134aba5c156793c	https://doi.org/10.6073/pasta/6bc9e0aa78389d64c134aba5c156793c
TR_BOR	Integrated water sample	Total and Dissolved Nutrients	Analytical BV	Skalar	University of Wageningen	TR_BOR total and dissolved nutrients assay	EMLSdata_14Jun_dateformated.csv	Environmental Data Initiative	doi:10.6073/pasta/6bc9e0aa78389d64c134aba5c156793c	https://doi.org/10.6073/pasta/6bc9e0aa78389d64c134aba5c156793c
TR_CAT	Integrated water sample	Total and Dissolved Nutrients	Analytical BV	Skalar	University of Wageningen	TR_CAT total and dissolved nutrients assay	EMLSdata_14Jun_dateformated.csv	Environmental Data Initiative	doi:10.6073/pasta/6bc9e0aa78389d64c134aba5c156793c	https://doi.org/10.6073/pasta/6bc9e0aa78389d64c134aba5c156793c
TR_CER	Integrated water sample	Total and Dissolved Nutrients	Analytical BV	Skalar	University of Wageningen	TR_CER total and dissolved nutrients assay	EMLSdata_14Jun_dateformated.csv	Environmental Data Initiative	doi:10.6073/pasta/6bc9e0aa78389d64c134aba5c156793c	https://doi.org/10.6073/pasta/6bc9e0aa78389d64c134aba5c156793c
TR_CUB	Integrated water sample	Total and Dissolved Nutrients	Analytical BV	Skalar	University of Wageningen	TR_CUB total and dissolved nutrients assay	EMLSdata_14Jun_dateformated.csv	Environmental Data Initiative	doi:10.6073/pasta/6bc9e0aa78389d64c134aba5c156793c	https://doi.org/10.6073/pasta/6bc9e0aa78389d64c134aba5c156793c
TR_CYG	Integrated water sample	Total and Dissolved Nutrients	Analytical BV	Skalar	University of Wageningen	TR_CYG total and dissolved nutrients assay	EMLSdata_14Jun_dateformated.csv	Environmental Data Initiative	doi:10.6073/pasta/6bc9e0aa78389d64c134aba5c156793c	https://doi.org/10.6073/pasta/6bc9e0aa78389d64c134aba5c156793c
TR_EBER	Integrated water sample	Total and Dissolved Nutrients	Analytical BV	Skalar	University of Wageningen	TR_EBER total and dissolved nutrients assay	EMLSdata_14Jun_dateformated.csv	Environmental Data Initiative	doi:10.6073/pasta/6bc9e0aa78389d64c134aba5c156793c	https://doi.org/10.6073/pasta/6bc9e0aa78389d64c134aba5c156793c
TR_EGR_I	Integrated water sample	Total and Dissolved Nutrients	Analytical BV	Skalar	University of Wageningen	TR_EGR_I total and dissolved nutrients assay	EMLSdata_14Jun_dateformated.csv	Environmental Data Initiative	doi:10.6073/pasta/6bc9e0aa78389d64c134aba5c156793c	https://doi.org/10.6073/pasta/6bc9e0aa78389d64c134aba5c156793c
TR_EGR_II	Integrated water sample	Total and Dissolved Nutrients	Analytical BV	Skalar	University of Wageningen	TR_EGR_II total and dissolved nutrients assay	EMLSdata_14Jun_dateformated.csv	Environmental Data Initiative	doi:10.6073/pasta/6bc9e0aa78389d64c134aba5c156793c	https://doi.org/10.6073/pasta/6bc9e0aa78389d64c134aba5c156793c
TR_EYM	Integrated water sample	Total and Dissolved Nutrients	Analytical BV	Skalar	University of Wageningen	TR_EYM total and dissolved nutrients assay	EMLSdata_14Jun_dateformated.csv	Environmental Data Initiative	doi:10.6073/pasta/6bc9e0aa78389d64c134aba5c156793c	https://doi.org/10.6073/pasta/6bc9e0aa78389d64c134aba5c156793c
TR_GIC	Integrated water sample	Total and Dissolved Nutrients	Analytical BV	Skalar	University of Wageningen	TR_GIC total and dissolved nutrients assay	EMLSdata_14Jun_dateformated.csv	Environmental Data Initiative	doi:10.6073/pasta/6bc9e0aa78389d64c134aba5c156793c	https://doi.org/10.6073/pasta/6bc9e0aa78389d64c134aba5c156793c
TR_GLC	Integrated water sample	Total and Dissolved Nutrients	Analytical BV	Skalar	University of Wageningen	TR_GLC total and dissolved nutrients assay	EMLSdata_14Jun_dateformated.csv	Environmental Data Initiative	doi:10.6073/pasta/6bc9e0aa78389d64c134aba5c156793c	https://doi.org/10.6073/pasta/6bc9e0aa78389d64c134aba5c156793c
TR_GLH	Integrated water sample	Total and Dissolved Nutrients	Analytical BV	Skalar	University of Wageningen	TR_GLH total and dissolved nutrients assay	EMLSdata_14Jun_dateformated.csv	Environmental Data Initiative	doi:10.6073/pasta/6bc9e0aa78389d64c134aba5c156793c	https://doi.org/10.6073/pasta/6bc9e0aa78389d64c134aba5c156793c
TR_GUM	Integrated water sample	Total and Dissolved Nutrients	Analytical BV	Skalar	University of Wageningen	TR_GUM total and dissolved nutrients assay	EMLSdata_14Jun_dateformated.csv	Environmental Data Initiative	doi:10.6073/pasta/6bc9e0aa78389d64c134aba5c156793c	https://doi.org/10.6073/pasta/6bc9e0aa78389d64c134aba5c156793c
TR_IKIZ	Integrated water sample	Total and Dissolved Nutrients	Analytical BV	Skalar	University of Wageningen	TR_IKIZ total and dissolved nutrients assay	EMLSdata_14Jun_dateformated.csv	Environmental Data Initiative	doi:10.6073/pasta/6bc9e0aa78389d64c134aba5c156793c	https://doi.org/10.6073/pasta/6bc9e0aa78389d64c134aba5c156793c
TR_KAK	Integrated water sample	Total and Dissolved Nutrients	Analytical BV	Skalar	University of Wageningen	TR_KAK total and dissolved nutrients assay	EMLSdata_14Jun_dateformated.csv	Environmental Data Initiative	doi:10.6073/pasta/6bc9e0aa78389d64c134aba5c156793c	https://doi.org/10.6073/pasta/6bc9e0aa78389d64c134aba5c156793c
TR_KOR	Integrated water sample	Total and Dissolved Nutrients	Analytical BV	Skalar	University of Wageningen	TR_KOR total and dissolved nutrients assay	EMLSdata_14Jun_dateformated.csv	Environmental Data Initiative	doi:10.6073/pasta/6bc9e0aa78389d64c134aba5c156793c	https://doi.org/10.6073/pasta/6bc9e0aa78389d64c134aba5c156793c
TR_KOREN_I	Integrated water sample	Total and Dissolved Nutrients	Analytical BV	Skalar	University of Wageningen	TR_KOREN_I total and dissolved nutrients assay	EMLSdata_14Jun_dateformated.csv	Environmental Data Initiative	doi:10.6073/pasta/6bc9e0aa78389d64c134aba5c156793c	https://doi.org/10.6073/pasta/6bc9e0aa78389d64c134aba5c156793c
TR_KOREN_II	Integrated water sample	Total and Dissolved Nutrients	Analytical BV	Skalar	University of Wageningen	TR_KOREN_II total and dissolved nutrients assay	EMLSdata_14Jun_dateformated.csv	Environmental Data Initiative	doi:10.6073/pasta/6bc9e0aa78389d64c134aba5c156793c	https://doi.org/10.6073/pasta/6bc9e0aa78389d64c134aba5c156793c
TR_KOV	Integrated water sample	Total and Dissolved Nutrients	Analytical BV	Skalar	University of Wageningen	TR_KOV total and dissolved nutrients assay	EMLSdata_14Jun_dateformated.csv	Environmental Data Initiative	doi:10.6073/pasta/6bc9e0aa78389d64c134aba5c156793c	https://doi.org/10.6073/pasta/6bc9e0aa78389d64c134aba5c156793c
TR_KRD	Integrated water sample	Total and Dissolved Nutrients	Analytical BV	Skalar	University of Wageningen	TR_KRD total and dissolved nutrients assay	EMLSdata_14Jun_dateformated.csv	Environmental Data Initiative	doi:10.6073/pasta/6bc9e0aa78389d64c134aba5c156793c	https://doi.org/10.6073/pasta/6bc9e0aa78389d64c134aba5c156793c
TR_KRM	Integrated water sample	Total and Dissolved Nutrients	Analytical BV	Skalar	University of Wageningen	TR_KRM total and dissolved nutrients assay	EMLSdata_14Jun_dateformated.csv	Environmental Data Initiative	doi:10.6073/pasta/6bc9e0aa78389d64c134aba5c156793c	https://doi.org/10.6073/pasta/6bc9e0aa78389d64c134aba5c156793c
TR_KRT	Integrated water sample	Total and Dissolved Nutrients	Analytical BV	Skalar	University of Wageningen	TR_KRT total and dissolved nutrients assay	EMLSdata_14Jun_dateformated.csv	Environmental Data Initiative	doi:10.6073/pasta/6bc9e0aa78389d64c134aba5c156793c	https://doi.org/10.6073/pasta/6bc9e0aa78389d64c134aba5c156793c
TR_KUZ	Integrated water sample	Total and Dissolved Nutrients	Analytical BV	Skalar	University of Wageningen	TR_KUZ total and dissolved nutrients assay	EMLSdata_14Jun_dateformated.csv	Environmental Data Initiative	doi:10.6073/pasta/6bc9e0aa78389d64c134aba5c156793c	https://doi.org/10.6073/pasta/6bc9e0aa78389d64c134aba5c156793c
TR_LAD	Integrated water sample	Total and Dissolved Nutrients	Analytical BV	Skalar	University of Wageningen	TR_LAD total and dissolved nutrients assay	EMLSdata_14Jun_dateformated.csv	Environmental Data Initiative	doi:10.6073/pasta/6bc9e0aa78389d64c134aba5c156793c	https://doi.org/10.6073/pasta/6bc9e0aa78389d64c134aba5c156793c
TR_LIM	Integrated water sample	Total and Dissolved Nutrients	Analytical BV	Skalar	University of Wageningen	TR_LIM total and dissolved nutrients assay	EMLSdata_14Jun_dateformated.csv	Environmental Data Initiative	doi:10.6073/pasta/6bc9e0aa78389d64c134aba5c156793c	https://doi.org/10.6073/pasta/6bc9e0aa78389d64c134aba5c156793c
TR_MOG	Integrated water sample	Total and Dissolved Nutrients	Analytical BV	Skalar	University of Wageningen	TR_MOG total and dissolved nutrients assay	EMLSdata_14Jun_dateformated.csv	Environmental Data Initiative	doi:10.6073/pasta/6bc9e0aa78389d64c134aba5c156793c	https://doi.org/10.6073/pasta/6bc9e0aa78389d64c134aba5c156793c
TR_MOL	Integrated water sample	Total and Dissolved Nutrients	Analytical BV	Skalar	University of Wageningen	TR_MOL total and dissolved nutrients assay	EMLSdata_14Jun_dateformated.csv	Environmental Data Initiative	doi:10.6073/pasta/6bc9e0aa78389d64c134aba5c156793c	https://doi.org/10.6073/pasta/6bc9e0aa78389d64c134aba5c156793c
TR_PAL	Integrated water sample	Total and Dissolved Nutrients	Analytical BV	Skalar	University of Wageningen	TR_PAL total and dissolved nutrients assay	EMLSdata_14Jun_dateformated.csv	Environmental Data Initiative	doi:10.6073/pasta/6bc9e0aa78389d64c134aba5c156793c	https://doi.org/10.6073/pasta/6bc9e0aa78389d64c134aba5c156793c
TR_PAR	Integrated water sample	Total and Dissolved Nutrients	Analytical BV	Skalar	University of Wageningen	TR_PAR total and dissolved nutrients assay	EMLSdata_14Jun_dateformated.csv	Environmental Data Initiative	doi:10.6073/pasta/6bc9e0aa78389d64c134aba5c156793c	https://doi.org/10.6073/pasta/6bc9e0aa78389d64c134aba5c156793c
TR_POY	Integrated water sample	Total and Dissolved Nutrients	Analytical BV	Skalar	University of Wageningen	TR_POY total and dissolved nutrients assay	EMLSdata_14Jun_dateformated.csv	Environmental Data Initiative	doi:10.6073/pasta/6bc9e0aa78389d64c134aba5c156793c	https://doi.org/10.6073/pasta/6bc9e0aa78389d64c134aba5c156793c
TR_SAR	Integrated water sample	Total and Dissolved Nutrients	Analytical BV	Skalar	University of Wageningen	TR_SAR total and dissolved nutrients assay	EMLSdata_14Jun_dateformated.csv	Environmental Data Initiative	doi:10.6073/pasta/6bc9e0aa78389d64c134aba5c156793c	https://doi.org/10.6073/pasta/6bc9e0aa78389d64c134aba5c156793c
TR_SBN	Integrated water sample	Total and Dissolved Nutrients	Analytical BV	Skalar	University of Wageningen	TR_SBN total and dissolved nutrients assay	EMLSdata_14Jun_dateformated.csv	Environmental Data Initiative	doi:10.6073/pasta/6bc9e0aa78389d64c134aba5c156793c	https://doi.org/10.6073/pasta/6bc9e0aa78389d64c134aba5c156793c
TR_SER	Integrated water sample	Total and Dissolved Nutrients	Analytical BV	Skalar	University of Wageningen	TR_SER total and dissolved nutrients assay	EMLSdata_14Jun_dateformated.csv	Environmental Data Initiative	doi:10.6073/pasta/6bc9e0aa78389d64c134aba5c156793c	https://doi.org/10.6073/pasta/6bc9e0aa78389d64c134aba5c156793c
TR_SEY	Integrated water sample	Total and Dissolved Nutrients	Analytical BV	Skalar	University of Wageningen	TR_SEY total and dissolved nutrients assay	EMLSdata_14Jun_dateformated.csv	Environmental Data Initiative	doi:10.6073/pasta/6bc9e0aa78389d64c134aba5c156793c	https://doi.org/10.6073/pasta/6bc9e0aa78389d64c134aba5c156793c
TR_SEYD	Integrated water sample	Total and Dissolved Nutrients	Analytical BV	Skalar	University of Wageningen	TR_SEYD total and dissolved nutrients assay	EMLSdata_14Jun_dateformated.csv	Environmental Data Initiative	doi:10.6073/pasta/6bc9e0aa78389d64c134aba5c156793c	https://doi.org/10.6073/pasta/6bc9e0aa78389d64c134aba5c156793c
TR_SIM	Integrated water sample	Total and Dissolved Nutrients	Analytical BV	Skalar	University of Wageningen	TR_SIM total and dissolved nutrients assay	EMLSdata_14Jun_dateformated.csv	Environmental Data Initiative	doi:10.6073/pasta/6bc9e0aa78389d64c134aba5c156793c	https://doi.org/10.6073/pasta/6bc9e0aa78389d64c134aba5c156793c
TR_SUG	Integrated water sample	Total and Dissolved Nutrients	Analytical BV	Skalar	University of Wageningen	TR_SUG total and dissolved nutrients assay	EMLSdata_14Jun_dateformated.csv	Environmental Data Initiative	doi:10.6073/pasta/6bc9e0aa78389d64c134aba5c156793c	https://doi.org/10.6073/pasta/6bc9e0aa78389d64c134aba5c156793c
TR_TAS	Integrated water sample	Total and Dissolved Nutrients	Analytical BV	Skalar	University of Wageningen	TR_TAS total and dissolved nutrients assay	EMLSdata_14Jun_dateformated.csv	Environmental Data Initiative	doi:10.6073/pasta/6bc9e0aa78389d64c134aba5c156793c	https://doi.org/10.6073/pasta/6bc9e0aa78389d64c134aba5c156793c
TR_TAT	Integrated water sample	Total and Dissolved Nutrients	Analytical BV	Skalar	University of Wageningen	TR_TAT total and dissolved nutrients assay	EMLSdata_14Jun_dateformated.csv	Environmental Data Initiative	doi:10.6073/pasta/6bc9e0aa78389d64c134aba5c156793c	https://doi.org/10.6073/pasta/6bc9e0aa78389d64c134aba5c156793c
TR_TER	Integrated water sample	Total and Dissolved Nutrients	Analytical BV	Skalar	University of Wageningen	TR_TER total and dissolved nutrients assay	EMLSdata_14Jun_dateformated.csv	Environmental Data Initiative	doi:10.6073/pasta/6bc9e0aa78389d64c134aba5c156793c	https://doi.org/10.6073/pasta/6bc9e0aa78389d64c134aba5c156793c
TR_TOR	Integrated water sample	Total and Dissolved Nutrients	Analytical BV	Skalar	University of Wageningen	TR_TOR total and dissolved nutrients assay	EMLSdata_14Jun_dateformated.csv	Environmental Data Initiative	doi:10.6073/pasta/6bc9e0aa78389d64c134aba5c156793c	https://doi.org/10.6073/pasta/6bc9e0aa78389d64c134aba5c156793c
TR_UABT	Integrated water sample	Total and Dissolved Nutrients	Analytical BV	Skalar	University of Wageningen	TR_UABT total and dissolved nutrients assay	EMLSdata_14Jun_dateformated.csv	Environmental Data Initiative	doi:10.6073/pasta/6bc9e0aa78389d64c134aba5c156793c	https://doi.org/10.6073/pasta/6bc9e0aa78389d64c134aba5c156793c
TR_ULU	Integrated water sample	Total and Dissolved Nutrients	Analytical BV	Skalar	University of Wageningen	TR_ULU total and dissolved nutrients assay	EMLSdata_14Jun_dateformated.csv	Environmental Data Initiative	doi:10.6073/pasta/6bc9e0aa78389d64c134aba5c156793c	https://doi.org/10.6073/pasta/6bc9e0aa78389d64c134aba5c156793c
TR_UZU	Integrated water sample	Total and Dissolved Nutrients	Analytical BV	Skalar	University of Wageningen	TR_UZU total and dissolved nutrients assay	EMLSdata_14Jun_dateformated.csv	Environmental Data Initiative	doi:10.6073/pasta/6bc9e0aa78389d64c134aba5c156793c	https://doi.org/10.6073/pasta/6bc9e0aa78389d64c134aba5c156793c
TR_YNC	Integrated water sample	Total and Dissolved Nutrients	Analytical BV	Skalar	University of Wageningen	TR_YNC total and dissolved nutrients assay	EMLSdata_14Jun_dateformated.csv	Environmental Data Initiative	doi:10.6073/pasta/6bc9e0aa78389d64c134aba5c156793c	https://doi.org/10.6073/pasta/6bc9e0aa78389d64c134aba5c156793c
UK_BASS	Integrated water sample	Total and Dissolved Nutrients	Analytical BV	Skalar	University of Wageningen	UK_BASS total and dissolved nutrients assay	EMLSdata_14Jun_dateformated.csv	Environmental Data Initiative	doi:10.6073/pasta/6bc9e0aa78389d64c134aba5c156793c	https://doi.org/10.6073/pasta/6bc9e0aa78389d64c134aba5c156793c
UK_BLE	Integrated water sample	Total and Dissolved Nutrients	Analytical BV	Skalar	University of Wageningen	UK_BLE total and dissolved nutrients assay	EMLSdata_14Jun_dateformated.csv	Environmental Data Initiative	doi:10.6073/pasta/6bc9e0aa78389d64c134aba5c156793c	https://doi.org/10.6073/pasta/6bc9e0aa78389d64c134aba5c156793c
UK_DER	Integrated water sample	Total and Dissolved Nutrients	Analytical BV	Skalar	University of Wageningen	UK_DER total and dissolved nutrients assay	EMLSdata_14Jun_dateformated.csv	Environmental Data Initiative	doi:10.6073/pasta/6bc9e0aa78389d64c134aba5c156793c	https://doi.org/10.6073/pasta/6bc9e0aa78389d64c134aba5c156793c
UK_ERN	Integrated water sample	Total and Dissolved Nutrients	Analytical BV	Skalar	University of Wageningen	UK_ERN total and dissolved nutrients assay	EMLSdata_14Jun_dateformated.csv	Environmental Data Initiative	doi:10.6073/pasta/6bc9e0aa78389d64c134aba5c156793c	https://doi.org/10.6073/pasta/6bc9e0aa78389d64c134aba5c156793c
UK_GRAS	Integrated water sample	Total and Dissolved Nutrients	Analytical BV	Skalar	University of Wageningen	UK_GRAS total and dissolved nutrients assay	EMLSdata_14Jun_dateformated.csv	Environmental Data Initiative	doi:10.6073/pasta/6bc9e0aa78389d64c134aba5c156793c	https://doi.org/10.6073/pasta/6bc9e0aa78389d64c134aba5c156793c
UK_NEA	Integrated water sample	Total and Dissolved Nutrients	Analytical BV	Skalar	University of Wageningen	UK_NEA total and dissolved nutrients assay	EMLSdata_14Jun_dateformated.csv	Environmental Data Initiative	doi:10.6073/pasta/6bc9e0aa78389d64c134aba5c156793c	https://doi.org/10.6073/pasta/6bc9e0aa78389d64c134aba5c156793c
UK_WN	Integrated water sample	Total and Dissolved Nutrients	Analytical BV	Skalar	University of Wageningen	UK_WN total and dissolved nutrients assay	EMLSdata_14Jun_dateformated.csv	Environmental Data Initiative	doi:10.6073/pasta/6bc9e0aa78389d64c134aba5c156793c	https://doi.org/10.6073/pasta/6bc9e0aa78389d64c134aba5c156793c
UK_WS	Integrated water sample	Total and Dissolved Nutrients	Analytical BV	Skalar	University of Wageningen	UK_WS total and dissolved nutrients assay	EMLSdata_14Jun_dateformated.csv	Environmental Data Initiative	doi:10.6073/pasta/6bc9e0aa78389d64c134aba5c156793c	https://doi.org/10.6073/pasta/6bc9e0aa78389d64c134aba5c156793c
