# Supplementary material for: A European Multi Lake Survey dataset of environmental variables, phytoplankton pigments and cyanotoxins
Source: Sci Data. 2018 Oct 23;5:180226. doi: 10.1038/sdata.2018.226 (PMC6198753; doi:10.1038/sdata.2018.226)
Supplement: Supplementary file 1 [file sdata2018226-isa1.zip › a_Mantzouk_pigment_analysis.txt]

Sample Name	Protocol REF	Protocol REF	Parameter Value[instrument]	Parameter Value[manufacturer]	Comment[analysis location]	Assay Name	Raw Data File	Comment[Data Repository]	Comment[Data Record Accession]	Comment[Data Record URI]
AT_MON	Integrated water sample	Pigment analysis	HPLC	Shimadzu	University of Amsterdam	AT_MON Pigment analysis assay	EMLSdata_14Jun_dateformated.csv	Environmental Data Initiative	doi:10.6073/pasta/6bc9e0aa78389d64c134aba5c156793c	https://doi.org/10.6073/pasta/6bc9e0aa78389d64c134aba5c156793c
CH_BRE	Integrated water sample	Pigment analysis	HPLC	Shimadzu	University of Amsterdam	CH_BRE Pigment analysis assay	EMLSdata_14Jun_dateformated.csv	Environmental Data Initiative	doi:10.6073/pasta/6bc9e0aa78389d64c134aba5c156793c	https://doi.org/10.6073/pasta/6bc9e0aa78389d64c134aba5c156793c
CH_BRET	Integrated water sample	Pigment analysis	HPLC	Shimadzu	University of Amsterdam	CH_BRET Pigment analysis assay	EMLSdata_14Jun_dateformated.csv	Environmental Data Initiative	doi:10.6073/pasta/6bc9e0aa78389d64c134aba5c156793c	https://doi.org/10.6073/pasta/6bc9e0aa78389d64c134aba5c156793c
CH_DIV	Integrated water sample	Pigment analysis	HPLC	Shimadzu	University of Amsterdam	CH_DIV Pigment analysis assay	EMLSdata_14Jun_dateformated.csv	Environmental Data Initiative	doi:10.6073/pasta/6bc9e0aa78389d64c134aba5c156793c	https://doi.org/10.6073/pasta/6bc9e0aa78389d64c134aba5c156793c
CH_GE3	Integrated water sample	Pigment analysis	HPLC	Shimadzu	University of Amsterdam	CH_GE3 Pigment analysis assay	EMLSdata_14Jun_dateformated.csv	Environmental Data Initiative	doi:10.6073/pasta/6bc9e0aa78389d64c134aba5c156793c	https://doi.org/10.6073/pasta/6bc9e0aa78389d64c134aba5c156793c
CH_GRE	Integrated water sample	Pigment analysis	HPLC	Shimadzu	University of Amsterdam	CH_GRE Pigment analysis assay	EMLSdata_14Jun_dateformated.csv	Environmental Data Initiative	doi:10.6073/pasta/6bc9e0aa78389d64c134aba5c156793c	https://doi.org/10.6073/pasta/6bc9e0aa78389d64c134aba5c156793c
CH_HAL	Integrated water sample	Pigment analysis	HPLC	Shimadzu	University of Amsterdam	CH_HAL Pigment analysis assay	EMLSdata_14Jun_dateformated.csv	Environmental Data Initiative	doi:10.6073/pasta/6bc9e0aa78389d64c134aba5c156793c	https://doi.org/10.6073/pasta/6bc9e0aa78389d64c134aba5c156793c
CH_JOU	Integrated water sample	Pigment analysis	HPLC	Shimadzu	University of Amsterdam	CH_JOU Pigment analysis assay	EMLSdata_14Jun_dateformated.csv	Environmental Data Initiative	doi:10.6073/pasta/6bc9e0aa78389d64c134aba5c156793c	https://doi.org/10.6073/pasta/6bc9e0aa78389d64c134aba5c156793c
CH_LUC	Integrated water sample	Pigment analysis	HPLC	Shimadzu	University of Amsterdam	CH_LUC Pigment analysis assay	EMLSdata_14Jun_dateformated.csv	Environmental Data Initiative	doi:10.6073/pasta/6bc9e0aa78389d64c134aba5c156793c	https://doi.org/10.6073/pasta/6bc9e0aa78389d64c134aba5c156793c
CH_MOR	Integrated water sample	Pigment analysis	HPLC	Shimadzu	University of Amsterdam	CH_MOR Pigment analysis assay	EMLSdata_14Jun_dateformated.csv	Environmental Data Initiative	doi:10.6073/pasta/6bc9e0aa78389d64c134aba5c156793c	https://doi.org/10.6073/pasta/6bc9e0aa78389d64c134aba5c156793c
CH_OBE	Integrated water sample	Pigment analysis	HPLC	Shimadzu	University of Amsterdam	CH_OBE Pigment analysis assay	EMLSdata_14Jun_dateformated.csv	Environmental Data Initiative	doi:10.6073/pasta/6bc9e0aa78389d64c134aba5c156793c	https://doi.org/10.6073/pasta/6bc9e0aa78389d64c134aba5c156793c
CH_PFA	Integrated water sample	Pigment analysis	HPLC	Shimadzu	University of Amsterdam	CH_PFA Pigment analysis assay	EMLSdata_14Jun_dateformated.csv	Environmental Data Initiative	doi:10.6073/pasta/6bc9e0aa78389d64c134aba5c156793c	https://doi.org/10.6073/pasta/6bc9e0aa78389d64c134aba5c156793c
CH_SEM	Integrated water sample	Pigment analysis	HPLC	Shimadzu	University of Amsterdam	CH_SEM Pigment analysis assay	EMLSdata_14Jun_dateformated.csv	Environmental Data Initiative	doi:10.6073/pasta/6bc9e0aa78389d64c134aba5c156793c	https://doi.org/10.6073/pasta/6bc9e0aa78389d64c134aba5c156793c
CH_SHL2	Integrated water sample	Pigment analysis	HPLC	Shimadzu	University of Amsterdam	CH_SHL2 Pigment analysis assay	EMLSdata_14Jun_dateformated.csv	Environmental Data Initiative	doi:10.6073/pasta/6bc9e0aa78389d64c134aba5c156793c	https://doi.org/10.6073/pasta/6bc9e0aa78389d64c134aba5c156793c
CH_SOP	Integrated water sample	Pigment analysis	HPLC	Shimadzu	University of Amsterdam	CH_SOP Pigment analysis assay	EMLSdata_14Jun_dateformated.csv	Environmental Data Initiative	doi:10.6073/pasta/6bc9e0aa78389d64c134aba5c156793c	https://doi.org/10.6073/pasta/6bc9e0aa78389d64c134aba5c156793c
CH_ZUR	Integrated water sample	Pigment analysis	HPLC	Shimadzu	University of Amsterdam	CH_ZUR Pigment analysis assay	EMLSdata_14Jun_dateformated.csv	Environmental Data Initiative	doi:10.6073/pasta/6bc9e0aa78389d64c134aba5c156793c	https://doi.org/10.6073/pasta/6bc9e0aa78389d64c134aba5c156793c
CY_AKA	Integrated water sample	Pigment analysis	HPLC	Shimadzu	University of Amsterdam	CY_AKA Pigment analysis assay	EMLSdata_14Jun_dateformated.csv	Environmental Data Initiative	doi:10.6073/pasta/6bc9e0aa78389d64c134aba5c156793c	https://doi.org/10.6073/pasta/6bc9e0aa78389d64c134aba5c156793c
CY_ASP	Integrated water sample	Pigment analysis	HPLC	Shimadzu	University of Amsterdam	CY_ASP Pigment analysis assay	EMLSdata_14Jun_dateformated.csv	Environmental Data Initiative	doi:10.6073/pasta/6bc9e0aa78389d64c134aba5c156793c	https://doi.org/10.6073/pasta/6bc9e0aa78389d64c134aba5c156793c
CY_KAN	Integrated water sample	Pigment analysis	HPLC	Shimadzu	University of Amsterdam	CY_KAN Pigment analysis assay	EMLSdata_14Jun_dateformated.csv	Environmental Data Initiative	doi:10.6073/pasta/6bc9e0aa78389d64c134aba5c156793c	https://doi.org/10.6073/pasta/6bc9e0aa78389d64c134aba5c156793c
CY_KOU	Integrated water sample	Pigment analysis	HPLC	Shimadzu	University of Amsterdam	CY_KOU Pigment analysis assay	EMLSdata_14Jun_dateformated.csv	Environmental Data Initiative	doi:10.6073/pasta/6bc9e0aa78389d64c134aba5c156793c	https://doi.org/10.6073/pasta/6bc9e0aa78389d64c134aba5c156793c
CY_POL	Integrated water sample	Pigment analysis	HPLC	Shimadzu	University of Amsterdam	CY_POL Pigment analysis assay	EMLSdata_14Jun_dateformated.csv	Environmental Data Initiative	doi:10.6073/pasta/6bc9e0aa78389d64c134aba5c156793c	https://doi.org/10.6073/pasta/6bc9e0aa78389d64c134aba5c156793c
CZ_BOS	Integrated water sample	Pigment analysis	HPLC	Shimadzu	University of Amsterdam	CZ_BOS Pigment analysis assay	EMLSdata_14Jun_dateformated.csv	Environmental Data Initiative	doi:10.6073/pasta/6bc9e0aa78389d64c134aba5c156793c	https://doi.org/10.6073/pasta/6bc9e0aa78389d64c134aba5c156793c
CZ_BRN	Integrated water sample	Pigment analysis	HPLC	Shimadzu	University of Amsterdam	CZ_BRN Pigment analysis assay	EMLSdata_14Jun_dateformated.csv	Environmental Data Initiative	doi:10.6073/pasta/6bc9e0aa78389d64c134aba5c156793c	https://doi.org/10.6073/pasta/6bc9e0aa78389d64c134aba5c156793c
CZ_HAM	Integrated water sample	Pigment analysis	HPLC	Shimadzu	University of Amsterdam	CZ_HAM Pigment analysis assay	EMLSdata_14Jun_dateformated.csv	Environmental Data Initiative	doi:10.6073/pasta/6bc9e0aa78389d64c134aba5c156793c	https://doi.org/10.6073/pasta/6bc9e0aa78389d64c134aba5c156793c
CZ_LET	Integrated water sample	Pigment analysis	HPLC	Shimadzu	University of Amsterdam	CZ_LET Pigment analysis assay	EMLSdata_14Jun_dateformated.csv	Environmental Data Initiative	doi:10.6073/pasta/6bc9e0aa78389d64c134aba5c156793c	https://doi.org/10.6073/pasta/6bc9e0aa78389d64c134aba5c156793c
CZ_LUH	Integrated water sample	Pigment analysis	HPLC	Shimadzu	University of Amsterdam	CZ_LUH Pigment analysis assay	EMLSdata_14Jun_dateformated.csv	Environmental Data Initiative	doi:10.6073/pasta/6bc9e0aa78389d64c134aba5c156793c	https://doi.org/10.6073/pasta/6bc9e0aa78389d64c134aba5c156793c
CZ_MAT	Integrated water sample	Pigment analysis	HPLC	Shimadzu	University of Amsterdam	CZ_MAT Pigment analysis assay	EMLSdata_14Jun_dateformated.csv	Environmental Data Initiative	doi:10.6073/pasta/6bc9e0aa78389d64c134aba5c156793c	https://doi.org/10.6073/pasta/6bc9e0aa78389d64c134aba5c156793c
CZ_MOS	Integrated water sample	Pigment analysis	HPLC	Shimadzu	University of Amsterdam	CZ_MOS Pigment analysis assay	EMLSdata_14Jun_dateformated.csv	Environmental Data Initiative	doi:10.6073/pasta/6bc9e0aa78389d64c134aba5c156793c	https://doi.org/10.6073/pasta/6bc9e0aa78389d64c134aba5c156793c
CZ_NES	Integrated water sample	Pigment analysis	HPLC	Shimadzu	University of Amsterdam	CZ_NES Pigment analysis assay	EMLSdata_14Jun_dateformated.csv	Environmental Data Initiative	doi:10.6073/pasta/6bc9e0aa78389d64c134aba5c156793c	https://doi.org/10.6073/pasta/6bc9e0aa78389d64c134aba5c156793c
CZ_NML	Integrated water sample	Pigment analysis	HPLC	Shimadzu	University of Amsterdam	CZ_NML Pigment analysis assay	EMLSdata_14Jun_dateformated.csv	Environmental Data Initiative	doi:10.6073/pasta/6bc9e0aa78389d64c134aba5c156793c	https://doi.org/10.6073/pasta/6bc9e0aa78389d64c134aba5c156793c
CZ_NOV	Integrated water sample	Pigment analysis	HPLC	Shimadzu	University of Amsterdam	CZ_NOV Pigment analysis assay	EMLSdata_14Jun_dateformated.csv	Environmental Data Initiative	doi:10.6073/pasta/6bc9e0aa78389d64c134aba5c156793c	https://doi.org/10.6073/pasta/6bc9e0aa78389d64c134aba5c156793c
CZ_VDA	Integrated water sample	Pigment analysis	HPLC	Shimadzu	University of Amsterdam	CZ_VDA Pigment analysis assay	EMLSdata_14Jun_dateformated.csv	Environmental Data Initiative	doi:10.6073/pasta/6bc9e0aa78389d64c134aba5c156793c	https://doi.org/10.6073/pasta/6bc9e0aa78389d64c134aba5c156793c
DE_BIKO	Integrated water sample	Pigment analysis	HPLC	Shimadzu	University of Amsterdam	DE_BIKO Pigment analysis assay	EMLSdata_14Jun_dateformated.csv	Environmental Data Initiative	doi:10.6073/pasta/6bc9e0aa78389d64c134aba5c156793c	https://doi.org/10.6073/pasta/6bc9e0aa78389d64c134aba5c156793c
DE_CARWI	Integrated water sample	Pigment analysis	HPLC	Shimadzu	University of Amsterdam	DE_CARWI Pigment analysis assay	EMLSdata_14Jun_dateformated.csv	Environmental Data Initiative	doi:10.6073/pasta/6bc9e0aa78389d64c134aba5c156793c	https://doi.org/10.6073/pasta/6bc9e0aa78389d64c134aba5c156793c
DE_CON	Integrated water sample	Pigment analysis	HPLC	Shimadzu	University of Amsterdam	DE_CON Pigment analysis assay	EMLSdata_14Jun_dateformated.csv	Environmental Data Initiative	doi:10.6073/pasta/6bc9e0aa78389d64c134aba5c156793c	https://doi.org/10.6073/pasta/6bc9e0aa78389d64c134aba5c156793c
DE_DABEL	Integrated water sample	Pigment analysis	HPLC	Shimadzu	University of Amsterdam	DE_DABEL Pigment analysis assay	EMLSdata_14Jun_dateformated.csv	Environmental Data Initiative	doi:10.6073/pasta/6bc9e0aa78389d64c134aba5c156793c	https://doi.org/10.6073/pasta/6bc9e0aa78389d64c134aba5c156793c
DE_DAGOW	Integrated water sample	Pigment analysis	HPLC	Shimadzu	University of Amsterdam	DE_DAGOW Pigment analysis assay	EMLSdata_14Jun_dateformated.csv	Environmental Data Initiative	doi:10.6073/pasta/6bc9e0aa78389d64c134aba5c156793c	https://doi.org/10.6073/pasta/6bc9e0aa78389d64c134aba5c156793c
DE_DOLLGE	Integrated water sample	Pigment analysis	HPLC	Shimadzu	University of Amsterdam	DE_DOLLGE Pigment analysis assay	EMLSdata_14Jun_dateformated.csv	Environmental Data Initiative	doi:10.6073/pasta/6bc9e0aa78389d64c134aba5c156793c	https://doi.org/10.6073/pasta/6bc9e0aa78389d64c134aba5c156793c
DE_DOMJU	Integrated water sample	Pigment analysis	HPLC	Shimadzu	University of Amsterdam	DE_DOMJU Pigment analysis assay	EMLSdata_14Jun_dateformated.csv	Environmental Data Initiative	doi:10.6073/pasta/6bc9e0aa78389d64c134aba5c156793c	https://doi.org/10.6073/pasta/6bc9e0aa78389d64c134aba5c156793c
DE_ELLEN	Integrated water sample	Pigment analysis	HPLC	Shimadzu	University of Amsterdam	DE_ELLEN Pigment analysis assay	EMLSdata_14Jun_dateformated.csv	Environmental Data Initiative	doi:10.6073/pasta/6bc9e0aa78389d64c134aba5c156793c	https://doi.org/10.6073/pasta/6bc9e0aa78389d64c134aba5c156793c
DE_FUIRS	Integrated water sample	Pigment analysis	HPLC	Shimadzu	University of Amsterdam	DE_FUIRS Pigment analysis assay	EMLSdata_14Jun_dateformated.csv	Environmental Data Initiative	doi:10.6073/pasta/6bc9e0aa78389d64c134aba5c156793c	https://doi.org/10.6073/pasta/6bc9e0aa78389d64c134aba5c156793c
DE_FUKUNE	Integrated water sample	Pigment analysis	HPLC	Shimadzu	University of Amsterdam	DE_FUKUNE Pigment analysis assay	EMLSdata_14Jun_dateformated.csv	Environmental Data Initiative	doi:10.6073/pasta/6bc9e0aa78389d64c134aba5c156793c	https://doi.org/10.6073/pasta/6bc9e0aa78389d64c134aba5c156793c
DE_KLEIN	Integrated water sample	Pigment analysis	HPLC	Shimadzu	University of Amsterdam	DE_KLEIN Pigment analysis assay	EMLSdata_14Jun_dateformated.csv	Environmental Data Initiative	doi:10.6073/pasta/6bc9e0aa78389d64c134aba5c156793c	https://doi.org/10.6073/pasta/6bc9e0aa78389d64c134aba5c156793c
DE_LABUS	Integrated water sample	Pigment analysis	HPLC	Shimadzu	University of Amsterdam	DE_LABUS Pigment analysis assay	EMLSdata_14Jun_dateformated.csv	Environmental Data Initiative	doi:10.6073/pasta/6bc9e0aa78389d64c134aba5c156793c	https://doi.org/10.6073/pasta/6bc9e0aa78389d64c134aba5c156793c
DE_LAN	Integrated water sample	Pigment analysis	HPLC	Shimadzu	University of Amsterdam	DE_LAN Pigment analysis assay	EMLSdata_14Jun_dateformated.csv	Environmental Data Initiative	doi:10.6073/pasta/6bc9e0aa78389d64c134aba5c156793c	https://doi.org/10.6073/pasta/6bc9e0aa78389d64c134aba5c156793c
DE_MUGGE	Integrated water sample	Pigment analysis	HPLC	Shimadzu	University of Amsterdam	DE_MUGGE Pigment analysis assay	EMLSdata_14Jun_dateformated.csv	Environmental Data Initiative	doi:10.6073/pasta/6bc9e0aa78389d64c134aba5c156793c	https://doi.org/10.6073/pasta/6bc9e0aa78389d64c134aba5c156793c
DE_OBER	Integrated water sample	Pigment analysis	HPLC	Shimadzu	University of Amsterdam	DE_OBER Pigment analysis assay	EMLSdata_14Jun_dateformated.csv	Environmental Data Initiative	doi:10.6073/pasta/6bc9e0aa78389d64c134aba5c156793c	https://doi.org/10.6073/pasta/6bc9e0aa78389d64c134aba5c156793c
DE_PEETS	Integrated water sample	Pigment analysis	HPLC	Shimadzu	University of Amsterdam	DE_PEETS Pigment analysis assay	EMLSdata_14Jun_dateformated.csv	Environmental Data Initiative	doi:10.6073/pasta/6bc9e0aa78389d64c134aba5c156793c	https://doi.org/10.6073/pasta/6bc9e0aa78389d64c134aba5c156793c
DE_PFSAR	Integrated water sample	Pigment analysis	HPLC	Shimadzu	University of Amsterdam	DE_PFSAR Pigment analysis assay	EMLSdata_14Jun_dateformated.csv	Environmental Data Initiative	doi:10.6073/pasta/6bc9e0aa78389d64c134aba5c156793c	https://doi.org/10.6073/pasta/6bc9e0aa78389d64c134aba5c156793c
DE_PLA	Integrated water sample	Pigment analysis	HPLC	Shimadzu	University of Amsterdam	DE_PLA Pigment analysis assay	EMLSdata_14Jun_dateformated.csv	Environmental Data Initiative	doi:10.6073/pasta/6bc9e0aa78389d64c134aba5c156793c	https://doi.org/10.6073/pasta/6bc9e0aa78389d64c134aba5c156793c
DE_PLATI	Integrated water sample	Pigment analysis	HPLC	Shimadzu	University of Amsterdam	DE_PLATI Pigment analysis assay	EMLSdata_14Jun_dateformated.csv	Environmental Data Initiative	doi:10.6073/pasta/6bc9e0aa78389d64c134aba5c156793c	https://doi.org/10.6073/pasta/6bc9e0aa78389d64c134aba5c156793c
DE_PREBE	Integrated water sample	Pigment analysis	HPLC	Shimadzu	University of Amsterdam	DE_PREBE Pigment analysis assay	EMLSdata_14Jun_dateformated.csv	Environmental Data Initiative	doi:10.6073/pasta/6bc9e0aa78389d64c134aba5c156793c	https://doi.org/10.6073/pasta/6bc9e0aa78389d64c134aba5c156793c
DE_ROBLI	Integrated water sample	Pigment analysis	HPLC	Shimadzu	University of Amsterdam	DE_ROBLI Pigment analysis assay	EMLSdata_14Jun_dateformated.csv	Environmental Data Initiative	doi:10.6073/pasta/6bc9e0aa78389d64c134aba5c156793c	https://doi.org/10.6073/pasta/6bc9e0aa78389d64c134aba5c156793c
DE_ROOFE	Integrated water sample	Pigment analysis	HPLC	Shimadzu	University of Amsterdam	DE_ROOFE Pigment analysis assay	EMLSdata_14Jun_dateformated.csv	Environmental Data Initiative	doi:10.6073/pasta/6bc9e0aa78389d64c134aba5c156793c	https://doi.org/10.6073/pasta/6bc9e0aa78389d64c134aba5c156793c
DE_SCH	Integrated water sample	Pigment analysis	HPLC	Shimadzu	University of Amsterdam	DE_SCH Pigment analysis assay	EMLSdata_14Jun_dateformated.csv	Environmental Data Initiative	doi:10.6073/pasta/6bc9e0aa78389d64c134aba5c156793c	https://doi.org/10.6073/pasta/6bc9e0aa78389d64c134aba5c156793c
DE_SCHAM	Integrated water sample	Pigment analysis	HPLC	Shimadzu	University of Amsterdam	DE_SCHAM Pigment analysis assay	EMLSdata_14Jun_dateformated.csv	Environmental Data Initiative	doi:10.6073/pasta/6bc9e0aa78389d64c134aba5c156793c	https://doi.org/10.6073/pasta/6bc9e0aa78389d64c134aba5c156793c
DE_SCHLA	Integrated water sample	Pigment analysis	HPLC	Shimadzu	University of Amsterdam	DE_SCHLA Pigment analysis assay	EMLSdata_14Jun_dateformated.csv	Environmental Data Initiative	doi:10.6073/pasta/6bc9e0aa78389d64c134aba5c156793c	https://doi.org/10.6073/pasta/6bc9e0aa78389d64c134aba5c156793c
DE_SCHWO	Integrated water sample	Pigment analysis	HPLC	Shimadzu	University of Amsterdam	DE_SCHWO Pigment analysis assay	EMLSdata_14Jun_dateformated.csv	Environmental Data Initiative	doi:10.6073/pasta/6bc9e0aa78389d64c134aba5c156793c	https://doi.org/10.6073/pasta/6bc9e0aa78389d64c134aba5c156793c
DE_STAD	Integrated water sample	Pigment analysis	HPLC	Shimadzu	University of Amsterdam	DE_STAD Pigment analysis assay	EMLSdata_14Jun_dateformated.csv	Environmental Data Initiative	doi:10.6073/pasta/6bc9e0aa78389d64c134aba5c156793c	https://doi.org/10.6073/pasta/6bc9e0aa78389d64c134aba5c156793c
DE_STE	Integrated water sample	Pigment analysis	HPLC	Shimadzu	University of Amsterdam	DE_STE Pigment analysis assay	EMLSdata_14Jun_dateformated.csv	Environmental Data Initiative	doi:10.6073/pasta/6bc9e0aa78389d64c134aba5c156793c	https://doi.org/10.6073/pasta/6bc9e0aa78389d64c134aba5c156793c
DE_STOLP	Integrated water sample	Pigment analysis	HPLC	Shimadzu	University of Amsterdam	DE_STOLP Pigment analysis assay	EMLSdata_14Jun_dateformated.csv	Environmental Data Initiative	doi:10.6073/pasta/6bc9e0aa78389d64c134aba5c156793c	https://doi.org/10.6073/pasta/6bc9e0aa78389d64c134aba5c156793c
DE_TIWAR	Integrated water sample	Pigment analysis	HPLC	Shimadzu	University of Amsterdam	DE_TIWAR Pigment analysis assay	EMLSdata_14Jun_dateformated.csv	Environmental Data Initiative	doi:10.6073/pasta/6bc9e0aa78389d64c134aba5c156793c	https://doi.org/10.6073/pasta/6bc9e0aa78389d64c134aba5c156793c
DE_WANKA	Integrated water sample	Pigment analysis	HPLC	Shimadzu	University of Amsterdam	DE_WANKA Pigment analysis assay	EMLSdata_14Jun_dateformated.csv	Environmental Data Initiative	doi:10.6073/pasta/6bc9e0aa78389d64c134aba5c156793c	https://doi.org/10.6073/pasta/6bc9e0aa78389d64c134aba5c156793c
DE_WENDO	Integrated water sample	Pigment analysis	HPLC	Shimadzu	University of Amsterdam	DE_WENDO Pigment analysis assay	EMLSdata_14Jun_dateformated.csv	Environmental Data Initiative	doi:10.6073/pasta/6bc9e0aa78389d64c134aba5c156793c	https://doi.org/10.6073/pasta/6bc9e0aa78389d64c134aba5c156793c
DE_WITTWE	Integrated water sample	Pigment analysis	HPLC	Shimadzu	University of Amsterdam	DE_WITTWE Pigment analysis assay	EMLSdata_14Jun_dateformated.csv	Environmental Data Initiative	doi:10.6073/pasta/6bc9e0aa78389d64c134aba5c156793c	https://doi.org/10.6073/pasta/6bc9e0aa78389d64c134aba5c156793c
DE_WURIS	Integrated water sample	Pigment analysis	HPLC	Shimadzu	University of Amsterdam	DE_WURIS Pigment analysis assay	EMLSdata_14Jun_dateformated.csv	Environmental Data Initiative	doi:10.6073/pasta/6bc9e0aa78389d64c134aba5c156793c	https://doi.org/10.6073/pasta/6bc9e0aa78389d64c134aba5c156793c
DK_BAG	Integrated water sample	Pigment analysis	HPLC	Shimadzu	University of Amsterdam	DK_BAG Pigment analysis assay	EMLSdata_14Jun_dateformated.csv	Environmental Data Initiative	doi:10.6073/pasta/6bc9e0aa78389d64c134aba5c156793c	https://doi.org/10.6073/pasta/6bc9e0aa78389d64c134aba5c156793c
DK_BAS	Integrated water sample	Pigment analysis	HPLC	Shimadzu	University of Amsterdam	DK_BAS Pigment analysis assay	EMLSdata_14Jun_dateformated.csv	Environmental Data Initiative	doi:10.6073/pasta/6bc9e0aa78389d64c134aba5c156793c	https://doi.org/10.6073/pasta/6bc9e0aa78389d64c134aba5c156793c
DK_FAR	Integrated water sample	Pigment analysis	HPLC	Shimadzu	University of Amsterdam	DK_FAR Pigment analysis assay	EMLSdata_14Jun_dateformated.csv	Environmental Data Initiative	doi:10.6073/pasta/6bc9e0aa78389d64c134aba5c156793c	https://doi.org/10.6073/pasta/6bc9e0aa78389d64c134aba5c156793c
DK_FUR	Integrated water sample	Pigment analysis	HPLC	Shimadzu	University of Amsterdam	DK_FUR Pigment analysis assay	EMLSdata_14Jun_dateformated.csv	Environmental Data Initiative	doi:10.6073/pasta/6bc9e0aa78389d64c134aba5c156793c	https://doi.org/10.6073/pasta/6bc9e0aa78389d64c134aba5c156793c
DK_GYR	Integrated water sample	Pigment analysis	HPLC	Shimadzu	University of Amsterdam	DK_GYR Pigment analysis assay	EMLSdata_14Jun_dateformated.csv	Environmental Data Initiative	doi:10.6073/pasta/6bc9e0aa78389d64c134aba5c156793c	https://doi.org/10.6073/pasta/6bc9e0aa78389d64c134aba5c156793c
DK_HAR	Integrated water sample	Pigment analysis	HPLC	Shimadzu	University of Amsterdam	DK_HAR Pigment analysis assay	EMLSdata_14Jun_dateformated.csv	Environmental Data Initiative	doi:10.6073/pasta/6bc9e0aa78389d64c134aba5c156793c	https://doi.org/10.6073/pasta/6bc9e0aa78389d64c134aba5c156793c
DK_LYN	Integrated water sample	Pigment analysis	HPLC	Shimadzu	University of Amsterdam	DK_LYN Pigment analysis assay	EMLSdata_14Jun_dateformated.csv	Environmental Data Initiative	doi:10.6073/pasta/6bc9e0aa78389d64c134aba5c156793c	https://doi.org/10.6073/pasta/6bc9e0aa78389d64c134aba5c156793c
DK_SLA	Integrated water sample	Pigment analysis	HPLC	Shimadzu	University of Amsterdam	DK_SLA Pigment analysis assay	EMLSdata_14Jun_dateformated.csv	Environmental Data Initiative	doi:10.6073/pasta/6bc9e0aa78389d64c134aba5c156793c	https://doi.org/10.6073/pasta/6bc9e0aa78389d64c134aba5c156793c
EE_ELI	Integrated water sample	Pigment analysis	HPLC	Shimadzu	University of Amsterdam	EE_ELI Pigment analysis assay	EMLSdata_14Jun_dateformated.csv	Environmental Data Initiative	doi:10.6073/pasta/6bc9e0aa78389d64c134aba5c156793c	https://doi.org/10.6073/pasta/6bc9e0aa78389d64c134aba5c156793c
EE_KAI	Integrated water sample	Pigment analysis	HPLC	Shimadzu	University of Amsterdam	EE_KAI Pigment analysis assay	EMLSdata_14Jun_dateformated.csv	Environmental Data Initiative	doi:10.6073/pasta/6bc9e0aa78389d64c134aba5c156793c	https://doi.org/10.6073/pasta/6bc9e0aa78389d64c134aba5c156793c
EE_KUR	Integrated water sample	Pigment analysis	HPLC	Shimadzu	University of Amsterdam	EE_KUR Pigment analysis assay	EMLSdata_14Jun_dateformated.csv	Environmental Data Initiative	doi:10.6073/pasta/6bc9e0aa78389d64c134aba5c156793c	https://doi.org/10.6073/pasta/6bc9e0aa78389d64c134aba5c156793c
EE_LAM	Integrated water sample	Pigment analysis	HPLC	Shimadzu	University of Amsterdam	EE_LAM Pigment analysis assay	EMLSdata_14Jun_dateformated.csv	Environmental Data Initiative	doi:10.6073/pasta/6bc9e0aa78389d64c134aba5c156793c	https://doi.org/10.6073/pasta/6bc9e0aa78389d64c134aba5c156793c
EE_PEI	Integrated water sample	Pigment analysis	HPLC	Shimadzu	University of Amsterdam	EE_PEI Pigment analysis assay	EMLSdata_14Jun_dateformated.csv	Environmental Data Initiative	doi:10.6073/pasta/6bc9e0aa78389d64c134aba5c156793c	https://doi.org/10.6073/pasta/6bc9e0aa78389d64c134aba5c156793c
EE_RAI	Integrated water sample	Pigment analysis	HPLC	Shimadzu	University of Amsterdam	EE_RAI Pigment analysis assay	EMLSdata_14Jun_dateformated.csv	Environmental Data Initiative	doi:10.6073/pasta/6bc9e0aa78389d64c134aba5c156793c	https://doi.org/10.6073/pasta/6bc9e0aa78389d64c134aba5c156793c
EE_SAA	Integrated water sample	Pigment analysis	HPLC	Shimadzu	University of Amsterdam	EE_SAA Pigment analysis assay	EMLSdata_14Jun_dateformated.csv	Environmental Data Initiative	doi:10.6073/pasta/6bc9e0aa78389d64c134aba5c156793c	https://doi.org/10.6073/pasta/6bc9e0aa78389d64c134aba5c156793c
EE_VER	Integrated water sample	Pigment analysis	HPLC	Shimadzu	University of Amsterdam	EE_VER Pigment analysis assay	EMLSdata_14Jun_dateformated.csv	Environmental Data Initiative	doi:10.6073/pasta/6bc9e0aa78389d64c134aba5c156793c	https://doi.org/10.6073/pasta/6bc9e0aa78389d64c134aba5c156793c
EE_VOR	Integrated water sample	Pigment analysis	HPLC	Shimadzu	University of Amsterdam	EE_VOR Pigment analysis assay	EMLSdata_14Jun_dateformated.csv	Environmental Data Initiative	doi:10.6073/pasta/6bc9e0aa78389d64c134aba5c156793c	https://doi.org/10.6073/pasta/6bc9e0aa78389d64c134aba5c156793c
ES_ABE	Integrated water sample	Pigment analysis	HPLC	Shimadzu	University of Amsterdam	ES_ABE Pigment analysis assay	EMLSdata_14Jun_dateformated.csv	Environmental Data Initiative	doi:10.6073/pasta/6bc9e0aa78389d64c134aba5c156793c	https://doi.org/10.6073/pasta/6bc9e0aa78389d64c134aba5c156793c
ES_ALBUF	Integrated water sample	Pigment analysis	HPLC	Shimadzu	University of Amsterdam	ES_ALBUF Pigment analysis assay	EMLSdata_14Jun_dateformated.csv	Environmental Data Initiative	doi:10.6073/pasta/6bc9e0aa78389d64c134aba5c156793c	https://doi.org/10.6073/pasta/6bc9e0aa78389d64c134aba5c156793c
ES_ALC	Integrated water sample	Pigment analysis	HPLC	Shimadzu	University of Amsterdam	ES_ALC Pigment analysis assay	EMLSdata_14Jun_dateformated.csv	Environmental Data Initiative	doi:10.6073/pasta/6bc9e0aa78389d64c134aba5c156793c	https://doi.org/10.6073/pasta/6bc9e0aa78389d64c134aba5c156793c
ES_ARC	Integrated water sample	Pigment analysis	HPLC	Shimadzu	University of Amsterdam	ES_ARC Pigment analysis assay	EMLSdata_14Jun_dateformated.csv	Environmental Data Initiative	doi:10.6073/pasta/6bc9e0aa78389d64c134aba5c156793c	https://doi.org/10.6073/pasta/6bc9e0aa78389d64c134aba5c156793c
ES_AZU	Integrated water sample	Pigment analysis	HPLC	Shimadzu	University of Amsterdam	ES_AZU Pigment analysis assay	EMLSdata_14Jun_dateformated.csv	Environmental Data Initiative	doi:10.6073/pasta/6bc9e0aa78389d64c134aba5c156793c	https://doi.org/10.6073/pasta/6bc9e0aa78389d64c134aba5c156793c
ES_BAE	Integrated water sample	Pigment analysis	HPLC	Shimadzu	University of Amsterdam	ES_BAE Pigment analysis assay	EMLSdata_14Jun_dateformated.csv	Environmental Data Initiative	doi:10.6073/pasta/6bc9e0aa78389d64c134aba5c156793c	https://doi.org/10.6073/pasta/6bc9e0aa78389d64c134aba5c156793c
ES_BAX	Integrated water sample	Pigment analysis	HPLC	Shimadzu	University of Amsterdam	ES_BAX Pigment analysis assay	EMLSdata_14Jun_dateformated.csv	Environmental Data Initiative	doi:10.6073/pasta/6bc9e0aa78389d64c134aba5c156793c	https://doi.org/10.6073/pasta/6bc9e0aa78389d64c134aba5c156793c
ES_BOA	Integrated water sample	Pigment analysis	HPLC	Shimadzu	University of Amsterdam	ES_BOA Pigment analysis assay	EMLSdata_14Jun_dateformated.csv	Environmental Data Initiative	doi:10.6073/pasta/6bc9e0aa78389d64c134aba5c156793c	https://doi.org/10.6073/pasta/6bc9e0aa78389d64c134aba5c156793c
ES_BRS	Integrated water sample	Pigment analysis	HPLC	Shimadzu	University of Amsterdam	ES_BRS Pigment analysis assay	EMLSdata_14Jun_dateformated.csv	Environmental Data Initiative	doi:10.6073/pasta/6bc9e0aa78389d64c134aba5c156793c	https://doi.org/10.6073/pasta/6bc9e0aa78389d64c134aba5c156793c
ES_BSP	Integrated water sample	Pigment analysis	HPLC	Shimadzu	University of Amsterdam	ES_BSP Pigment analysis assay	EMLSdata_14Jun_dateformated.csv	Environmental Data Initiative	doi:10.6073/pasta/6bc9e0aa78389d64c134aba5c156793c	https://doi.org/10.6073/pasta/6bc9e0aa78389d64c134aba5c156793c
ES_BST	Integrated water sample	Pigment analysis	HPLC	Shimadzu	University of Amsterdam	ES_BST Pigment analysis assay	EMLSdata_14Jun_dateformated.csv	Environmental Data Initiative	doi:10.6073/pasta/6bc9e0aa78389d64c134aba5c156793c	https://doi.org/10.6073/pasta/6bc9e0aa78389d64c134aba5c156793c
ES_CAM	Integrated water sample	Pigment analysis	HPLC	Shimadzu	University of Amsterdam	ES_CAM Pigment analysis assay	EMLSdata_14Jun_dateformated.csv	Environmental Data Initiative	doi:10.6073/pasta/6bc9e0aa78389d64c134aba5c156793c	https://doi.org/10.6073/pasta/6bc9e0aa78389d64c134aba5c156793c
ES_CAN	Integrated water sample	Pigment analysis	HPLC	Shimadzu	University of Amsterdam	ES_CAN Pigment analysis assay	EMLSdata_14Jun_dateformated.csv	Environmental Data Initiative	doi:10.6073/pasta/6bc9e0aa78389d64c134aba5c156793c	https://doi.org/10.6073/pasta/6bc9e0aa78389d64c134aba5c156793c
ES_CED	Integrated water sample	Pigment analysis	HPLC	Shimadzu	University of Amsterdam	ES_CED Pigment analysis assay	EMLSdata_14Jun_dateformated.csv	Environmental Data Initiative	doi:10.6073/pasta/6bc9e0aa78389d64c134aba5c156793c	https://doi.org/10.6073/pasta/6bc9e0aa78389d64c134aba5c156793c
ES_CON	Integrated water sample	Pigment analysis	HPLC	Shimadzu	University of Amsterdam	ES_CON Pigment analysis assay	EMLSdata_14Jun_dateformated.csv	Environmental Data Initiative	doi:10.6073/pasta/6bc9e0aa78389d64c134aba5c156793c	https://doi.org/10.6073/pasta/6bc9e0aa78389d64c134aba5c156793c
ES_COS	Integrated water sample	Pigment analysis	HPLC	Shimadzu	University of Amsterdam	ES_COS Pigment analysis assay	EMLSdata_14Jun_dateformated.csv	Environmental Data Initiative	doi:10.6073/pasta/6bc9e0aa78389d64c134aba5c156793c	https://doi.org/10.6073/pasta/6bc9e0aa78389d64c134aba5c156793c
ES_CUB	Integrated water sample	Pigment analysis	HPLC	Shimadzu	University of Amsterdam	ES_CUB Pigment analysis assay	EMLSdata_14Jun_dateformated.csv	Environmental Data Initiative	doi:10.6073/pasta/6bc9e0aa78389d64c134aba5c156793c	https://doi.org/10.6073/pasta/6bc9e0aa78389d64c134aba5c156793c
ES_DNS	Integrated water sample	Pigment analysis	HPLC	Shimadzu	University of Amsterdam	ES_DNS Pigment analysis assay	EMLSdata_14Jun_dateformated.csv	Environmental Data Initiative	doi:10.6073/pasta/6bc9e0aa78389d64c134aba5c156793c	https://doi.org/10.6073/pasta/6bc9e0aa78389d64c134aba5c156793c
ES_ESC	Integrated water sample	Pigment analysis	HPLC	Shimadzu	University of Amsterdam	ES_ESC Pigment analysis assay	EMLSdata_14Jun_dateformated.csv	Environmental Data Initiative	doi:10.6073/pasta/6bc9e0aa78389d64c134aba5c156793c	https://doi.org/10.6073/pasta/6bc9e0aa78389d64c134aba5c156793c
ES_ESC2	Integrated water sample	Pigment analysis	HPLC	Shimadzu	University of Amsterdam	ES_ESC2 Pigment analysis assay	EMLSdata_14Jun_dateformated.csv	Environmental Data Initiative	doi:10.6073/pasta/6bc9e0aa78389d64c134aba5c156793c	https://doi.org/10.6073/pasta/6bc9e0aa78389d64c134aba5c156793c
ES_EUC	Integrated water sample	Pigment analysis	HPLC	Shimadzu	University of Amsterdam	ES_EUC Pigment analysis assay	EMLSdata_14Jun_dateformated.csv	Environmental Data Initiative	doi:10.6073/pasta/6bc9e0aa78389d64c134aba5c156793c	https://doi.org/10.6073/pasta/6bc9e0aa78389d64c134aba5c156793c
ES_FOI	Integrated water sample	Pigment analysis	HPLC	Shimadzu	University of Amsterdam	ES_FOI Pigment analysis assay	EMLSdata_14Jun_dateformated.csv	Environmental Data Initiative	doi:10.6073/pasta/6bc9e0aa78389d64c134aba5c156793c	https://doi.org/10.6073/pasta/6bc9e0aa78389d64c134aba5c156793c
ES_FOR	Integrated water sample	Pigment analysis	HPLC	Shimadzu	University of Amsterdam	ES_FOR Pigment analysis assay	EMLSdata_14Jun_dateformated.csv	Environmental Data Initiative	doi:10.6073/pasta/6bc9e0aa78389d64c134aba5c156793c	https://doi.org/10.6073/pasta/6bc9e0aa78389d64c134aba5c156793c
ES_GRA	Integrated water sample	Pigment analysis	HPLC	Shimadzu	University of Amsterdam	ES_GRA Pigment analysis assay	EMLSdata_14Jun_dateformated.csv	Environmental Data Initiative	doi:10.6073/pasta/6bc9e0aa78389d64c134aba5c156793c	https://doi.org/10.6073/pasta/6bc9e0aa78389d64c134aba5c156793c
ES_GRA2	Integrated water sample	Pigment analysis	HPLC	Shimadzu	University of Amsterdam	ES_GRA2 Pigment analysis assay	EMLSdata_14Jun_dateformated.csv	Environmental Data Initiative	doi:10.6073/pasta/6bc9e0aa78389d64c134aba5c156793c	https://doi.org/10.6073/pasta/6bc9e0aa78389d64c134aba5c156793c
ES_HON	Integrated water sample	Pigment analysis	HPLC	Shimadzu	University of Amsterdam	ES_HON Pigment analysis assay	EMLSdata_14Jun_dateformated.csv	Environmental Data Initiative	doi:10.6073/pasta/6bc9e0aa78389d64c134aba5c156793c	https://doi.org/10.6073/pasta/6bc9e0aa78389d64c134aba5c156793c
ES_MEQ	Integrated water sample	Pigment analysis	HPLC	Shimadzu	University of Amsterdam	ES_MEQ Pigment analysis assay	EMLSdata_14Jun_dateformated.csv	Environmental Data Initiative	doi:10.6073/pasta/6bc9e0aa78389d64c134aba5c156793c	https://doi.org/10.6073/pasta/6bc9e0aa78389d64c134aba5c156793c
ES_MNT	Integrated water sample	Pigment analysis	HPLC	Shimadzu	University of Amsterdam	ES_MNT Pigment analysis assay	EMLSdata_14Jun_dateformated.csv	Environmental Data Initiative	doi:10.6073/pasta/6bc9e0aa78389d64c134aba5c156793c	https://doi.org/10.6073/pasta/6bc9e0aa78389d64c134aba5c156793c
ES_RIB	Integrated water sample	Pigment analysis	HPLC	Shimadzu	University of Amsterdam	ES_RIB Pigment analysis assay	EMLSdata_14Jun_dateformated.csv	Environmental Data Initiative	doi:10.6073/pasta/6bc9e0aa78389d64c134aba5c156793c	https://doi.org/10.6073/pasta/6bc9e0aa78389d64c134aba5c156793c
ES_RIO	Integrated water sample	Pigment analysis	HPLC	Shimadzu	University of Amsterdam	ES_RIO Pigment analysis assay	EMLSdata_14Jun_dateformated.csv	Environmental Data Initiative	doi:10.6073/pasta/6bc9e0aa78389d64c134aba5c156793c	https://doi.org/10.6073/pasta/6bc9e0aa78389d64c134aba5c156793c
ES_SAU	Integrated water sample	Pigment analysis	HPLC	Shimadzu	University of Amsterdam	ES_SAU Pigment analysis assay	EMLSdata_14Jun_dateformated.csv	Environmental Data Initiative	doi:10.6073/pasta/6bc9e0aa78389d64c134aba5c156793c	https://doi.org/10.6073/pasta/6bc9e0aa78389d64c134aba5c156793c
ES_SBD	Integrated water sample	Pigment analysis	HPLC	Shimadzu	University of Amsterdam	ES_SBD Pigment analysis assay	EMLSdata_14Jun_dateformated.csv	Environmental Data Initiative	doi:10.6073/pasta/6bc9e0aa78389d64c134aba5c156793c	https://doi.org/10.6073/pasta/6bc9e0aa78389d64c134aba5c156793c
ES_SOB	Integrated water sample	Pigment analysis	HPLC	Shimadzu	University of Amsterdam	ES_SOB Pigment analysis assay	EMLSdata_14Jun_dateformated.csv	Environmental Data Initiative	doi:10.6073/pasta/6bc9e0aa78389d64c134aba5c156793c	https://doi.org/10.6073/pasta/6bc9e0aa78389d64c134aba5c156793c
ES_SUR	Integrated water sample	Pigment analysis	HPLC	Shimadzu	University of Amsterdam	ES_SUR Pigment analysis assay	EMLSdata_14Jun_dateformated.csv	Environmental Data Initiative	doi:10.6073/pasta/6bc9e0aa78389d64c134aba5c156793c	https://doi.org/10.6073/pasta/6bc9e0aa78389d64c134aba5c156793c
ES_TOU	Integrated water sample	Pigment analysis	HPLC	Shimadzu	University of Amsterdam	ES_TOU Pigment analysis assay	EMLSdata_14Jun_dateformated.csv	Environmental Data Initiative	doi:10.6073/pasta/6bc9e0aa78389d64c134aba5c156793c	https://doi.org/10.6073/pasta/6bc9e0aa78389d64c134aba5c156793c
ES_VAL	Integrated water sample	Pigment analysis	HPLC	Shimadzu	University of Amsterdam	ES_VAL Pigment analysis assay	EMLSdata_14Jun_dateformated.csv	Environmental Data Initiative	doi:10.6073/pasta/6bc9e0aa78389d64c134aba5c156793c	https://doi.org/10.6073/pasta/6bc9e0aa78389d64c134aba5c156793c
ES_VALL	Integrated water sample	Pigment analysis	HPLC	Shimadzu	University of Amsterdam	ES_VALL Pigment analysis assay	EMLSdata_14Jun_dateformated.csv	Environmental Data Initiative	doi:10.6073/pasta/6bc9e0aa78389d64c134aba5c156793c	https://doi.org/10.6073/pasta/6bc9e0aa78389d64c134aba5c156793c
ES_YEG	Integrated water sample	Pigment analysis	HPLC	Shimadzu	University of Amsterdam	ES_YEG Pigment analysis assay	EMLSdata_14Jun_dateformated.csv	Environmental Data Initiative	doi:10.6073/pasta/6bc9e0aa78389d64c134aba5c156793c	https://doi.org/10.6073/pasta/6bc9e0aa78389d64c134aba5c156793c
FI_HAR	Integrated water sample	Pigment analysis	HPLC	Shimadzu	University of Amsterdam	FI_HAR Pigment analysis assay	EMLSdata_14Jun_dateformated.csv	Environmental Data Initiative	doi:10.6073/pasta/6bc9e0aa78389d64c134aba5c156793c	https://doi.org/10.6073/pasta/6bc9e0aa78389d64c134aba5c156793c
FI_JJ	Integrated water sample	Pigment analysis	HPLC	Shimadzu	University of Amsterdam	FI_JJ Pigment analysis assay	EMLSdata_14Jun_dateformated.csv	Environmental Data Initiative	doi:10.6073/pasta/6bc9e0aa78389d64c134aba5c156793c	https://doi.org/10.6073/pasta/6bc9e0aa78389d64c134aba5c156793c
FI_KAK	Integrated water sample	Pigment analysis	HPLC	Shimadzu	University of Amsterdam	FI_KAK Pigment analysis assay	EMLSdata_14Jun_dateformated.csv	Environmental Data Initiative	doi:10.6073/pasta/6bc9e0aa78389d64c134aba5c156793c	https://doi.org/10.6073/pasta/6bc9e0aa78389d64c134aba5c156793c
FI_LIT	Integrated water sample	Pigment analysis	HPLC	Shimadzu	University of Amsterdam	FI_LIT Pigment analysis assay	EMLSdata_14Jun_dateformated.csv	Environmental Data Initiative	doi:10.6073/pasta/6bc9e0aa78389d64c134aba5c156793c	https://doi.org/10.6073/pasta/6bc9e0aa78389d64c134aba5c156793c
FI_MJ	Integrated water sample	Pigment analysis	HPLC	Shimadzu	University of Amsterdam	FI_MJ Pigment analysis assay	EMLSdata_14Jun_dateformated.csv	Environmental Data Initiative	doi:10.6073/pasta/6bc9e0aa78389d64c134aba5c156793c	https://doi.org/10.6073/pasta/6bc9e0aa78389d64c134aba5c156793c
FI_STO	Integrated water sample	Pigment analysis	HPLC	Shimadzu	University of Amsterdam	FI_STO Pigment analysis assay	EMLSdata_14Jun_dateformated.csv	Environmental Data Initiative	doi:10.6073/pasta/6bc9e0aa78389d64c134aba5c156793c	https://doi.org/10.6073/pasta/6bc9e0aa78389d64c134aba5c156793c
FI_VAN	Integrated water sample	Pigment analysis	HPLC	Shimadzu	University of Amsterdam	FI_VAN Pigment analysis assay	EMLSdata_14Jun_dateformated.csv	Environmental Data Initiative	doi:10.6073/pasta/6bc9e0aa78389d64c134aba5c156793c	https://doi.org/10.6073/pasta/6bc9e0aa78389d64c134aba5c156793c
FR_AYD	Integrated water sample	Pigment analysis	HPLC	Shimadzu	University of Amsterdam	FR_AYD Pigment analysis assay	EMLSdata_14Jun_dateformated.csv	Environmental Data Initiative	doi:10.6073/pasta/6bc9e0aa78389d64c134aba5c156793c	https://doi.org/10.6073/pasta/6bc9e0aa78389d64c134aba5c156793c
FR_PAV	Integrated water sample	Pigment analysis	HPLC	Shimadzu	University of Amsterdam	FR_PAV Pigment analysis assay	EMLSdata_14Jun_dateformated.csv	Environmental Data Initiative	doi:10.6073/pasta/6bc9e0aa78389d64c134aba5c156793c	https://doi.org/10.6073/pasta/6bc9e0aa78389d64c134aba5c156793c
GR_MAR	Integrated water sample	Pigment analysis	HPLC	Shimadzu	University of Amsterdam	GR_MAR Pigment analysis assay	EMLSdata_14Jun_dateformated.csv	Environmental Data Initiative	doi:10.6073/pasta/6bc9e0aa78389d64c134aba5c156793c	https://doi.org/10.6073/pasta/6bc9e0aa78389d64c134aba5c156793c
GR_PRE	Integrated water sample	Pigment analysis	HPLC	Shimadzu	University of Amsterdam	GR_PRE Pigment analysis assay	EMLSdata_14Jun_dateformated.csv	Environmental Data Initiative	doi:10.6073/pasta/6bc9e0aa78389d64c134aba5c156793c	https://doi.org/10.6073/pasta/6bc9e0aa78389d64c134aba5c156793c
GR_VOL	Integrated water sample	Pigment analysis	HPLC	Shimadzu	University of Amsterdam	GR_VOL Pigment analysis assay	EMLSdata_14Jun_dateformated.csv	Environmental Data Initiative	doi:10.6073/pasta/6bc9e0aa78389d64c134aba5c156793c	https://doi.org/10.6073/pasta/6bc9e0aa78389d64c134aba5c156793c
HR_BAJ	Integrated water sample	Pigment analysis	HPLC	Shimadzu	University of Amsterdam	HR_BAJ Pigment analysis assay	EMLSdata_14Jun_dateformated.csv	Environmental Data Initiative	doi:10.6073/pasta/6bc9e0aa78389d64c134aba5c156793c	https://doi.org/10.6073/pasta/6bc9e0aa78389d64c134aba5c156793c
HR_BUT	Integrated water sample	Pigment analysis	HPLC	Shimadzu	University of Amsterdam	HR_BUT Pigment analysis assay	EMLSdata_14Jun_dateformated.csv	Environmental Data Initiative	doi:10.6073/pasta/6bc9e0aa78389d64c134aba5c156793c	https://doi.org/10.6073/pasta/6bc9e0aa78389d64c134aba5c156793c
HR_KOP	Integrated water sample	Pigment analysis	HPLC	Shimadzu	University of Amsterdam	HR_KOP Pigment analysis assay	EMLSdata_14Jun_dateformated.csv	Environmental Data Initiative	doi:10.6073/pasta/6bc9e0aa78389d64c134aba5c156793c	https://doi.org/10.6073/pasta/6bc9e0aa78389d64c134aba5c156793c
HR_KOZ	Integrated water sample	Pigment analysis	HPLC	Shimadzu	University of Amsterdam	HR_KOZ Pigment analysis assay	EMLSdata_14Jun_dateformated.csv	Environmental Data Initiative	doi:10.6073/pasta/6bc9e0aa78389d64c134aba5c156793c	https://doi.org/10.6073/pasta/6bc9e0aa78389d64c134aba5c156793c
HR_LES	Integrated water sample	Pigment analysis	HPLC	Shimadzu	University of Amsterdam	HR_LES Pigment analysis assay	EMLSdata_14Jun_dateformated.csv	Environmental Data Initiative	doi:10.6073/pasta/6bc9e0aa78389d64c134aba5c156793c	https://doi.org/10.6073/pasta/6bc9e0aa78389d64c134aba5c156793c
HR_LOK	Integrated water sample	Pigment analysis	HPLC	Shimadzu	University of Amsterdam	HR_LOK Pigment analysis assay	EMLSdata_14Jun_dateformated.csv	Environmental Data Initiative	doi:10.6073/pasta/6bc9e0aa78389d64c134aba5c156793c	https://doi.org/10.6073/pasta/6bc9e0aa78389d64c134aba5c156793c
HR_MAL	Integrated water sample	Pigment analysis	HPLC	Shimadzu	University of Amsterdam	HR_MAL Pigment analysis assay	EMLSdata_14Jun_dateformated.csv	Environmental Data Initiative	doi:10.6073/pasta/6bc9e0aa78389d64c134aba5c156793c	https://doi.org/10.6073/pasta/6bc9e0aa78389d64c134aba5c156793c
HR_NJI	Integrated water sample	Pigment analysis	HPLC	Shimadzu	University of Amsterdam	HR_NJI Pigment analysis assay	EMLSdata_14Jun_dateformated.csv	Environmental Data Initiative	doi:10.6073/pasta/6bc9e0aa78389d64c134aba5c156793c	https://doi.org/10.6073/pasta/6bc9e0aa78389d64c134aba5c156793c
HR_PET	Integrated water sample	Pigment analysis	HPLC	Shimadzu	University of Amsterdam	HR_PET Pigment analysis assay	EMLSdata_14Jun_dateformated.csv	Environmental Data Initiative	doi:10.6073/pasta/6bc9e0aa78389d64c134aba5c156793c	https://doi.org/10.6073/pasta/6bc9e0aa78389d64c134aba5c156793c
HR_PON	Integrated water sample	Pigment analysis	HPLC	Shimadzu	University of Amsterdam	HR_PON Pigment analysis assay	EMLSdata_14Jun_dateformated.csv	Environmental Data Initiative	doi:10.6073/pasta/6bc9e0aa78389d64c134aba5c156793c	https://doi.org/10.6073/pasta/6bc9e0aa78389d64c134aba5c156793c
HR_PRO	Integrated water sample	Pigment analysis	HPLC	Shimadzu	University of Amsterdam	HR_PRO Pigment analysis assay	EMLSdata_14Jun_dateformated.csv	Environmental Data Initiative	doi:10.6073/pasta/6bc9e0aa78389d64c134aba5c156793c	https://doi.org/10.6073/pasta/6bc9e0aa78389d64c134aba5c156793c
HR_SAK	Integrated water sample	Pigment analysis	HPLC	Shimadzu	University of Amsterdam	HR_SAK Pigment analysis assay	EMLSdata_14Jun_dateformated.csv	Environmental Data Initiative	doi:10.6073/pasta/6bc9e0aa78389d64c134aba5c156793c	https://doi.org/10.6073/pasta/6bc9e0aa78389d64c134aba5c156793c
HR_SAV	Integrated water sample	Pigment analysis	HPLC	Shimadzu	University of Amsterdam	HR_SAV Pigment analysis assay	EMLSdata_14Jun_dateformated.csv	Environmental Data Initiative	doi:10.6073/pasta/6bc9e0aa78389d64c134aba5c156793c	https://doi.org/10.6073/pasta/6bc9e0aa78389d64c134aba5c156793c
HR_TRI	Integrated water sample	Pigment analysis	HPLC	Shimadzu	University of Amsterdam	HR_TRI Pigment analysis assay	EMLSdata_14Jun_dateformated.csv	Environmental Data Initiative	doi:10.6073/pasta/6bc9e0aa78389d64c134aba5c156793c	https://doi.org/10.6073/pasta/6bc9e0aa78389d64c134aba5c156793c
HR_VRA	Integrated water sample	Pigment analysis	HPLC	Shimadzu	University of Amsterdam	HR_VRA Pigment analysis assay	EMLSdata_14Jun_dateformated.csv	Environmental Data Initiative	doi:10.6073/pasta/6bc9e0aa78389d64c134aba5c156793c	https://doi.org/10.6073/pasta/6bc9e0aa78389d64c134aba5c156793c
HU_PAT	Integrated water sample	Pigment analysis	HPLC	Shimadzu	University of Amsterdam	HU_PAT Pigment analysis assay	EMLSdata_14Jun_dateformated.csv	Environmental Data Initiative	doi:10.6073/pasta/6bc9e0aa78389d64c134aba5c156793c	https://doi.org/10.6073/pasta/6bc9e0aa78389d64c134aba5c156793c
HU_VEL	Integrated water sample	Pigment analysis	HPLC	Shimadzu	University of Amsterdam	HU_VEL Pigment analysis assay	EMLSdata_14Jun_dateformated.csv	Environmental Data Initiative	doi:10.6073/pasta/6bc9e0aa78389d64c134aba5c156793c	https://doi.org/10.6073/pasta/6bc9e0aa78389d64c134aba5c156793c
HU_ZAM	Integrated water sample	Pigment analysis	HPLC	Shimadzu	University of Amsterdam	HU_ZAM Pigment analysis assay	EMLSdata_14Jun_dateformated.csv	Environmental Data Initiative	doi:10.6073/pasta/6bc9e0aa78389d64c134aba5c156793c	https://doi.org/10.6073/pasta/6bc9e0aa78389d64c134aba5c156793c
IE_COL	Integrated water sample	Pigment analysis	HPLC	Shimadzu	University of Amsterdam	IE_COL Pigment analysis assay	EMLSdata_14Jun_dateformated.csv	Environmental Data Initiative	doi:10.6073/pasta/6bc9e0aa78389d64c134aba5c156793c	https://doi.org/10.6073/pasta/6bc9e0aa78389d64c134aba5c156793c
IE_CORD	Integrated water sample	Pigment analysis	HPLC	Shimadzu	University of Amsterdam	IE_CORD Pigment analysis assay	EMLSdata_14Jun_dateformated.csv	Environmental Data Initiative	doi:10.6073/pasta/6bc9e0aa78389d64c134aba5c156793c	https://doi.org/10.6073/pasta/6bc9e0aa78389d64c134aba5c156793c
IE_MILL	Integrated water sample	Pigment analysis	HPLC	Shimadzu	University of Amsterdam	IE_MILL Pigment analysis assay	EMLSdata_14Jun_dateformated.csv	Environmental Data Initiative	doi:10.6073/pasta/6bc9e0aa78389d64c134aba5c156793c	https://doi.org/10.6073/pasta/6bc9e0aa78389d64c134aba5c156793c
IE_TEMP	Integrated water sample	Pigment analysis	HPLC	Shimadzu	University of Amsterdam	IE_TEMP Pigment analysis assay	EMLSdata_14Jun_dateformated.csv	Environmental Data Initiative	doi:10.6073/pasta/6bc9e0aa78389d64c134aba5c156793c	https://doi.org/10.6073/pasta/6bc9e0aa78389d64c134aba5c156793c
IT_CAL	Integrated water sample	Pigment analysis	HPLC	Shimadzu	University of Amsterdam	IT_CAL Pigment analysis assay	EMLSdata_14Jun_dateformated.csv	Environmental Data Initiative	doi:10.6073/pasta/6bc9e0aa78389d64c134aba5c156793c	https://doi.org/10.6073/pasta/6bc9e0aa78389d64c134aba5c156793c
IT_CAMPO	Integrated water sample	Pigment analysis	HPLC	Shimadzu	University of Amsterdam	IT_CAMPO Pigment analysis assay	EMLSdata_14Jun_dateformated.csv	Environmental Data Initiative	doi:10.6073/pasta/6bc9e0aa78389d64c134aba5c156793c	https://doi.org/10.6073/pasta/6bc9e0aa78389d64c134aba5c156793c
IT_GAR	Integrated water sample	Pigment analysis	HPLC	Shimadzu	University of Amsterdam	IT_GAR Pigment analysis assay	EMLSdata_14Jun_dateformated.csv	Environmental Data Initiative	doi:10.6073/pasta/6bc9e0aa78389d64c134aba5c156793c	https://doi.org/10.6073/pasta/6bc9e0aa78389d64c134aba5c156793c
IT_ISE	Integrated water sample	Pigment analysis	HPLC	Shimadzu	University of Amsterdam	IT_ISE Pigment analysis assay	EMLSdata_14Jun_dateformated.csv	Environmental Data Initiative	doi:10.6073/pasta/6bc9e0aa78389d64c134aba5c156793c	https://doi.org/10.6073/pasta/6bc9e0aa78389d64c134aba5c156793c
IT_LEV	Integrated water sample	Pigment analysis	HPLC	Shimadzu	University of Amsterdam	IT_LEV Pigment analysis assay	EMLSdata_14Jun_dateformated.csv	Environmental Data Initiative	doi:10.6073/pasta/6bc9e0aa78389d64c134aba5c156793c	https://doi.org/10.6073/pasta/6bc9e0aa78389d64c134aba5c156793c
IT_SER	Integrated water sample	Pigment analysis	HPLC	Shimadzu	University of Amsterdam	IT_SER Pigment analysis assay	EMLSdata_14Jun_dateformated.csv	Environmental Data Initiative	doi:10.6073/pasta/6bc9e0aa78389d64c134aba5c156793c	https://doi.org/10.6073/pasta/6bc9e0aa78389d64c134aba5c156793c
IT_TOVEL	Integrated water sample	Pigment analysis	HPLC	Shimadzu	University of Amsterdam	IT_TOVEL Pigment analysis assay	EMLSdata_14Jun_dateformated.csv	Environmental Data Initiative	doi:10.6073/pasta/6bc9e0aa78389d64c134aba5c156793c	https://doi.org/10.6073/pasta/6bc9e0aa78389d64c134aba5c156793c
LT_BAL	Integrated water sample	Pigment analysis	HPLC	Shimadzu	University of Amsterdam	LT_BAL Pigment analysis assay	EMLSdata_14Jun_dateformated.csv	Environmental Data Initiative	doi:10.6073/pasta/6bc9e0aa78389d64c134aba5c156793c	https://doi.org/10.6073/pasta/6bc9e0aa78389d64c134aba5c156793c
LT_DID	Integrated water sample	Pigment analysis	HPLC	Shimadzu	University of Amsterdam	LT_DID Pigment analysis assay	EMLSdata_14Jun_dateformated.csv	Environmental Data Initiative	doi:10.6073/pasta/6bc9e0aa78389d64c134aba5c156793c	https://doi.org/10.6073/pasta/6bc9e0aa78389d64c134aba5c156793c
LT_GAU	Integrated water sample	Pigment analysis	HPLC	Shimadzu	University of Amsterdam	LT_GAU Pigment analysis assay	EMLSdata_14Jun_dateformated.csv	Environmental Data Initiative	doi:10.6073/pasta/6bc9e0aa78389d64c134aba5c156793c	https://doi.org/10.6073/pasta/6bc9e0aa78389d64c134aba5c156793c
LT_GIN	Integrated water sample	Pigment analysis	HPLC	Shimadzu	University of Amsterdam	LT_GIN Pigment analysis assay	EMLSdata_14Jun_dateformated.csv	Environmental Data Initiative	doi:10.6073/pasta/6bc9e0aa78389d64c134aba5c156793c	https://doi.org/10.6073/pasta/6bc9e0aa78389d64c134aba5c156793c
LT_GUL	Integrated water sample	Pigment analysis	HPLC	Shimadzu	University of Amsterdam	LT_GUL Pigment analysis assay	EMLSdata_14Jun_dateformated.csv	Environmental Data Initiative	doi:10.6073/pasta/6bc9e0aa78389d64c134aba5c156793c	https://doi.org/10.6073/pasta/6bc9e0aa78389d64c134aba5c156793c
LT_JIE	Integrated water sample	Pigment analysis	HPLC	Shimadzu	University of Amsterdam	LT_JIE Pigment analysis assay	EMLSdata_14Jun_dateformated.csv	Environmental Data Initiative	doi:10.6073/pasta/6bc9e0aa78389d64c134aba5c156793c	https://doi.org/10.6073/pasta/6bc9e0aa78389d64c134aba5c156793c
LT_LUK	Integrated water sample	Pigment analysis	HPLC	Shimadzu	University of Amsterdam	LT_LUK Pigment analysis assay	EMLSdata_14Jun_dateformated.csv	Environmental Data Initiative	doi:10.6073/pasta/6bc9e0aa78389d64c134aba5c156793c	https://doi.org/10.6073/pasta/6bc9e0aa78389d64c134aba5c156793c
LT_MAS	Integrated water sample	Pigment analysis	HPLC	Shimadzu	University of Amsterdam	LT_MAS Pigment analysis assay	EMLSdata_14Jun_dateformated.csv	Environmental Data Initiative	doi:10.6073/pasta/6bc9e0aa78389d64c134aba5c156793c	https://doi.org/10.6073/pasta/6bc9e0aa78389d64c134aba5c156793c
LT_NIE	Integrated water sample	Pigment analysis	HPLC	Shimadzu	University of Amsterdam	LT_NIE Pigment analysis assay	EMLSdata_14Jun_dateformated.csv	Environmental Data Initiative	doi:10.6073/pasta/6bc9e0aa78389d64c134aba5c156793c	https://doi.org/10.6073/pasta/6bc9e0aa78389d64c134aba5c156793c
LT_PAB	Integrated water sample	Pigment analysis	HPLC	Shimadzu	University of Amsterdam	LT_PAB Pigment analysis assay	EMLSdata_14Jun_dateformated.csv	Environmental Data Initiative	doi:10.6073/pasta/6bc9e0aa78389d64c134aba5c156793c	https://doi.org/10.6073/pasta/6bc9e0aa78389d64c134aba5c156793c
LT_REK	Integrated water sample	Pigment analysis	HPLC	Shimadzu	University of Amsterdam	LT_REK Pigment analysis assay	EMLSdata_14Jun_dateformated.csv	Environmental Data Initiative	doi:10.6073/pasta/6bc9e0aa78389d64c134aba5c156793c	https://doi.org/10.6073/pasta/6bc9e0aa78389d64c134aba5c156793c
LT_SIM	Integrated water sample	Pigment analysis	HPLC	Shimadzu	University of Amsterdam	LT_SIM Pigment analysis assay	EMLSdata_14Jun_dateformated.csv	Environmental Data Initiative	doi:10.6073/pasta/6bc9e0aa78389d64c134aba5c156793c	https://doi.org/10.6073/pasta/6bc9e0aa78389d64c134aba5c156793c
LT_SIR	Integrated water sample	Pigment analysis	HPLC	Shimadzu	University of Amsterdam	LT_SIR Pigment analysis assay	EMLSdata_14Jun_dateformated.csv	Environmental Data Initiative	doi:10.6073/pasta/6bc9e0aa78389d64c134aba5c156793c	https://doi.org/10.6073/pasta/6bc9e0aa78389d64c134aba5c156793c
LT_TAL	Integrated water sample	Pigment analysis	HPLC	Shimadzu	University of Amsterdam	LT_TAL Pigment analysis assay	EMLSdata_14Jun_dateformated.csv	Environmental Data Initiative	doi:10.6073/pasta/6bc9e0aa78389d64c134aba5c156793c	https://doi.org/10.6073/pasta/6bc9e0aa78389d64c134aba5c156793c
LT_UDR	Integrated water sample	Pigment analysis	HPLC	Shimadzu	University of Amsterdam	LT_UDR Pigment analysis assay	EMLSdata_14Jun_dateformated.csv	Environmental Data Initiative	doi:10.6073/pasta/6bc9e0aa78389d64c134aba5c156793c	https://doi.org/10.6073/pasta/6bc9e0aa78389d64c134aba5c156793c
MK_DOJ	Integrated water sample	Pigment analysis	HPLC	Shimadzu	University of Amsterdam	MK_DOJ Pigment analysis assay	EMLSdata_14Jun_dateformated.csv	Environmental Data Initiative	doi:10.6073/pasta/6bc9e0aa78389d64c134aba5c156793c	https://doi.org/10.6073/pasta/6bc9e0aa78389d64c134aba5c156793c
MK_OHR	Integrated water sample	Pigment analysis	HPLC	Shimadzu	University of Amsterdam	MK_OHR Pigment analysis assay	EMLSdata_14Jun_dateformated.csv	Environmental Data Initiative	doi:10.6073/pasta/6bc9e0aa78389d64c134aba5c156793c	https://doi.org/10.6073/pasta/6bc9e0aa78389d64c134aba5c156793c
MK_PRE	Integrated water sample	Pigment analysis	HPLC	Shimadzu	University of Amsterdam	MK_PRE Pigment analysis assay	EMLSdata_14Jun_dateformated.csv	Environmental Data Initiative	doi:10.6073/pasta/6bc9e0aa78389d64c134aba5c156793c	https://doi.org/10.6073/pasta/6bc9e0aa78389d64c134aba5c156793c
NL_AMS	Integrated water sample	Pigment analysis	HPLC	Shimadzu	University of Amsterdam	NL_AMS Pigment analysis assay	EMLSdata_14Jun_dateformated.csv	Environmental Data Initiative	doi:10.6073/pasta/6bc9e0aa78389d64c134aba5c156793c	https://doi.org/10.6073/pasta/6bc9e0aa78389d64c134aba5c156793c
NL_EM	Integrated water sample	Pigment analysis	HPLC	Shimadzu	University of Amsterdam	NL_EM Pigment analysis assay	EMLSdata_14Jun_dateformated.csv	Environmental Data Initiative	doi:10.6073/pasta/6bc9e0aa78389d64c134aba5c156793c	https://doi.org/10.6073/pasta/6bc9e0aa78389d64c134aba5c156793c
NL_ERT	Integrated water sample	Pigment analysis	HPLC	Shimadzu	University of Amsterdam	NL_ERT Pigment analysis assay	EMLSdata_14Jun_dateformated.csv	Environmental Data Initiative	doi:10.6073/pasta/6bc9e0aa78389d64c134aba5c156793c	https://doi.org/10.6073/pasta/6bc9e0aa78389d64c134aba5c156793c
NL_GEF	Integrated water sample	Pigment analysis	HPLC	Shimadzu	University of Amsterdam	NL_GEF Pigment analysis assay	EMLSdata_14Jun_dateformated.csv	Environmental Data Initiative	doi:10.6073/pasta/6bc9e0aa78389d64c134aba5c156793c	https://doi.org/10.6073/pasta/6bc9e0aa78389d64c134aba5c156793c
NL_HEW	Integrated water sample	Pigment analysis	HPLC	Shimadzu	University of Amsterdam	NL_HEW Pigment analysis assay	EMLSdata_14Jun_dateformated.csv	Environmental Data Initiative	doi:10.6073/pasta/6bc9e0aa78389d64c134aba5c156793c	https://doi.org/10.6073/pasta/6bc9e0aa78389d64c134aba5c156793c
NL_KIN	Integrated water sample	Pigment analysis	HPLC	Shimadzu	University of Amsterdam	NL_KIN Pigment analysis assay	EMLSdata_14Jun_dateformated.csv	Environmental Data Initiative	doi:10.6073/pasta/6bc9e0aa78389d64c134aba5c156793c	https://doi.org/10.6073/pasta/6bc9e0aa78389d64c134aba5c156793c
NL_KON	Integrated water sample	Pigment analysis	HPLC	Shimadzu	University of Amsterdam	NL_KON Pigment analysis assay	EMLSdata_14Jun_dateformated.csv	Environmental Data Initiative	doi:10.6073/pasta/6bc9e0aa78389d64c134aba5c156793c	https://doi.org/10.6073/pasta/6bc9e0aa78389d64c134aba5c156793c
NL_MEE	Integrated water sample	Pigment analysis	HPLC	Shimadzu	University of Amsterdam	NL_MEE Pigment analysis assay	EMLSdata_14Jun_dateformated.csv	Environmental Data Initiative	doi:10.6073/pasta/6bc9e0aa78389d64c134aba5c156793c	https://doi.org/10.6073/pasta/6bc9e0aa78389d64c134aba5c156793c
NL_MOL	Integrated water sample	Pigment analysis	HPLC	Shimadzu	University of Amsterdam	NL_MOL Pigment analysis assay	EMLSdata_14Jun_dateformated.csv	Environmental Data Initiative	doi:10.6073/pasta/6bc9e0aa78389d64c134aba5c156793c	https://doi.org/10.6073/pasta/6bc9e0aa78389d64c134aba5c156793c
NL_NM	Integrated water sample	Pigment analysis	HPLC	Shimadzu	University of Amsterdam	NL_NM Pigment analysis assay	EMLSdata_14Jun_dateformated.csv	Environmental Data Initiative	doi:10.6073/pasta/6bc9e0aa78389d64c134aba5c156793c	https://doi.org/10.6073/pasta/6bc9e0aa78389d64c134aba5c156793c
NL_PUT	Integrated water sample	Pigment analysis	HPLC	Shimadzu	University of Amsterdam	NL_PUT Pigment analysis assay	EMLSdata_14Jun_dateformated.csv	Environmental Data Initiative	doi:10.6073/pasta/6bc9e0aa78389d64c134aba5c156793c	https://doi.org/10.6073/pasta/6bc9e0aa78389d64c134aba5c156793c
NL_REE	Integrated water sample	Pigment analysis	HPLC	Shimadzu	University of Amsterdam	NL_REE Pigment analysis assay	EMLSdata_14Jun_dateformated.csv	Environmental Data Initiative	doi:10.6073/pasta/6bc9e0aa78389d64c134aba5c156793c	https://doi.org/10.6073/pasta/6bc9e0aa78389d64c134aba5c156793c
NL_SLO	Integrated water sample	Pigment analysis	HPLC	Shimadzu	University of Amsterdam	NL_SLO Pigment analysis assay	EMLSdata_14Jun_dateformated.csv	Environmental Data Initiative	doi:10.6073/pasta/6bc9e0aa78389d64c134aba5c156793c	https://doi.org/10.6073/pasta/6bc9e0aa78389d64c134aba5c156793c
NL_STOO	Integrated water sample	Pigment analysis	HPLC	Shimadzu	University of Amsterdam	NL_STOO Pigment analysis assay	EMLSdata_14Jun_dateformated.csv	Environmental Data Initiative	doi:10.6073/pasta/6bc9e0aa78389d64c134aba5c156793c	https://doi.org/10.6073/pasta/6bc9e0aa78389d64c134aba5c156793c
NL_WES	Integrated water sample	Pigment analysis	HPLC	Shimadzu	University of Amsterdam	NL_WES Pigment analysis assay	EMLSdata_14Jun_dateformated.csv	Environmental Data Initiative	doi:10.6073/pasta/6bc9e0aa78389d64c134aba5c156793c	https://doi.org/10.6073/pasta/6bc9e0aa78389d64c134aba5c156793c
NL_WYL	Integrated water sample	Pigment analysis	HPLC	Shimadzu	University of Amsterdam	NL_WYL Pigment analysis assay	EMLSdata_14Jun_dateformated.csv	Environmental Data Initiative	doi:10.6073/pasta/6bc9e0aa78389d64c134aba5c156793c	https://doi.org/10.6073/pasta/6bc9e0aa78389d64c134aba5c156793c
NO_AKE	Integrated water sample	Pigment analysis	HPLC	Shimadzu	University of Amsterdam	NO_AKE Pigment analysis assay	EMLSdata_14Jun_dateformated.csv	Environmental Data Initiative	doi:10.6073/pasta/6bc9e0aa78389d64c134aba5c156793c	https://doi.org/10.6073/pasta/6bc9e0aa78389d64c134aba5c156793c
NO_ARU	Integrated water sample	Pigment analysis	HPLC	Shimadzu	University of Amsterdam	NO_ARU Pigment analysis assay	EMLSdata_14Jun_dateformated.csv	Environmental Data Initiative	doi:10.6073/pasta/6bc9e0aa78389d64c134aba5c156793c	https://doi.org/10.6073/pasta/6bc9e0aa78389d64c134aba5c156793c
NO_HIL	Integrated water sample	Pigment analysis	HPLC	Shimadzu	University of Amsterdam	NO_HIL Pigment analysis assay	EMLSdata_14Jun_dateformated.csv	Environmental Data Initiative	doi:10.6073/pasta/6bc9e0aa78389d64c134aba5c156793c	https://doi.org/10.6073/pasta/6bc9e0aa78389d64c134aba5c156793c
NO_MJA	Integrated water sample	Pigment analysis	HPLC	Shimadzu	University of Amsterdam	NO_MJA Pigment analysis assay	EMLSdata_14Jun_dateformated.csv	Environmental Data Initiative	doi:10.6073/pasta/6bc9e0aa78389d64c134aba5c156793c	https://doi.org/10.6073/pasta/6bc9e0aa78389d64c134aba5c156793c
NO_OST	Integrated water sample	Pigment analysis	HPLC	Shimadzu	University of Amsterdam	NO_OST Pigment analysis assay	EMLSdata_14Jun_dateformated.csv	Environmental Data Initiative	doi:10.6073/pasta/6bc9e0aa78389d64c134aba5c156793c	https://doi.org/10.6073/pasta/6bc9e0aa78389d64c134aba5c156793c
NO_SAB	Integrated water sample	Pigment analysis	HPLC	Shimadzu	University of Amsterdam	NO_SAB Pigment analysis assay	EMLSdata_14Jun_dateformated.csv	Environmental Data Initiative	doi:10.6073/pasta/6bc9e0aa78389d64c134aba5c156793c	https://doi.org/10.6073/pasta/6bc9e0aa78389d64c134aba5c156793c
NO_SKU	Integrated water sample	Pigment analysis	HPLC	Shimadzu	University of Amsterdam	NO_SKU Pigment analysis assay	EMLSdata_14Jun_dateformated.csv	Environmental Data Initiative	doi:10.6073/pasta/6bc9e0aa78389d64c134aba5c156793c	https://doi.org/10.6073/pasta/6bc9e0aa78389d64c134aba5c156793c
NO_STO	Integrated water sample	Pigment analysis	HPLC	Shimadzu	University of Amsterdam	NO_STO Pigment analysis assay	EMLSdata_14Jun_dateformated.csv	Environmental Data Initiative	doi:10.6073/pasta/6bc9e0aa78389d64c134aba5c156793c	https://doi.org/10.6073/pasta/6bc9e0aa78389d64c134aba5c156793c
NO_TUN	Integrated water sample	Pigment analysis	HPLC	Shimadzu	University of Amsterdam	NO_TUN Pigment analysis assay	EMLSdata_14Jun_dateformated.csv	Environmental Data Initiative	doi:10.6073/pasta/6bc9e0aa78389d64c134aba5c156793c	https://doi.org/10.6073/pasta/6bc9e0aa78389d64c134aba5c156793c
NO_VAN	Integrated water sample	Pigment analysis	HPLC	Shimadzu	University of Amsterdam	NO_VAN Pigment analysis assay	EMLSdata_14Jun_dateformated.csv	Environmental Data Initiative	doi:10.6073/pasta/6bc9e0aa78389d64c134aba5c156793c	https://doi.org/10.6073/pasta/6bc9e0aa78389d64c134aba5c156793c
PL_BAR	Integrated water sample	Pigment analysis	HPLC	Shimadzu	University of Amsterdam	PL_BAR Pigment analysis assay	EMLSdata_14Jun_dateformated.csv	Environmental Data Initiative	doi:10.6073/pasta/6bc9e0aa78389d64c134aba5c156793c	https://doi.org/10.6073/pasta/6bc9e0aa78389d64c134aba5c156793c
PL_BIA	Integrated water sample	Pigment analysis	HPLC	Shimadzu	University of Amsterdam	PL_BIA Pigment analysis assay	EMLSdata_14Jun_dateformated.csv	Environmental Data Initiative	doi:10.6073/pasta/6bc9e0aa78389d64c134aba5c156793c	https://doi.org/10.6073/pasta/6bc9e0aa78389d64c134aba5c156793c
PL_BNI	Integrated water sample	Pigment analysis	HPLC	Shimadzu	University of Amsterdam	PL_BNI Pigment analysis assay	EMLSdata_14Jun_dateformated.csv	Environmental Data Initiative	doi:10.6073/pasta/6bc9e0aa78389d64c134aba5c156793c	https://doi.org/10.6073/pasta/6bc9e0aa78389d64c134aba5c156793c
PL_BUD	Integrated water sample	Pigment analysis	HPLC	Shimadzu	University of Amsterdam	PL_BUD Pigment analysis assay	EMLSdata_14Jun_dateformated.csv	Environmental Data Initiative	doi:10.6073/pasta/6bc9e0aa78389d64c134aba5c156793c	https://doi.org/10.6073/pasta/6bc9e0aa78389d64c134aba5c156793c
PL_BUM	Integrated water sample	Pigment analysis	HPLC	Shimadzu	University of Amsterdam	PL_BUM Pigment analysis assay	EMLSdata_14Jun_dateformated.csv	Environmental Data Initiative	doi:10.6073/pasta/6bc9e0aa78389d64c134aba5c156793c	https://doi.org/10.6073/pasta/6bc9e0aa78389d64c134aba5c156793c
PL_BUSZ	Integrated water sample	Pigment analysis	HPLC	Shimadzu	University of Amsterdam	PL_BUSZ Pigment analysis assay	EMLSdata_14Jun_dateformated.csv	Environmental Data Initiative	doi:10.6073/pasta/6bc9e0aa78389d64c134aba5c156793c	https://doi.org/10.6073/pasta/6bc9e0aa78389d64c134aba5c156793c
PL_CZA	Integrated water sample	Pigment analysis	HPLC	Shimadzu	University of Amsterdam	PL_CZA Pigment analysis assay	EMLSdata_14Jun_dateformated.csv	Environmental Data Initiative	doi:10.6073/pasta/6bc9e0aa78389d64c134aba5c156793c	https://doi.org/10.6073/pasta/6bc9e0aa78389d64c134aba5c156793c
PL_CZE	Integrated water sample	Pigment analysis	HPLC	Shimadzu	University of Amsterdam	PL_CZE Pigment analysis assay	EMLSdata_14Jun_dateformated.csv	Environmental Data Initiative	doi:10.6073/pasta/6bc9e0aa78389d64c134aba5c156793c	https://doi.org/10.6073/pasta/6bc9e0aa78389d64c134aba5c156793c
PL_DEB	Integrated water sample	Pigment analysis	HPLC	Shimadzu	University of Amsterdam	PL_DEB Pigment analysis assay	EMLSdata_14Jun_dateformated.csv	Environmental Data Initiative	doi:10.6073/pasta/6bc9e0aa78389d64c134aba5c156793c	https://doi.org/10.6073/pasta/6bc9e0aa78389d64c134aba5c156793c
PL_DLU	Integrated water sample	Pigment analysis	HPLC	Shimadzu	University of Amsterdam	PL_DLU Pigment analysis assay	EMLSdata_14Jun_dateformated.csv	Environmental Data Initiative	doi:10.6073/pasta/6bc9e0aa78389d64c134aba5c156793c	https://doi.org/10.6073/pasta/6bc9e0aa78389d64c134aba5c156793c
PL_DZIE	Integrated water sample	Pigment analysis	HPLC	Shimadzu	University of Amsterdam	PL_DZIE Pigment analysis assay	EMLSdata_14Jun_dateformated.csv	Environmental Data Initiative	doi:10.6073/pasta/6bc9e0aa78389d64c134aba5c156793c	https://doi.org/10.6073/pasta/6bc9e0aa78389d64c134aba5c156793c
PL_GOR	Integrated water sample	Pigment analysis	HPLC	Shimadzu	University of Amsterdam	PL_GOR Pigment analysis assay	EMLSdata_14Jun_dateformated.csv	Environmental Data Initiative	doi:10.6073/pasta/6bc9e0aa78389d64c134aba5c156793c	https://doi.org/10.6073/pasta/6bc9e0aa78389d64c134aba5c156793c
PL_GRY	Integrated water sample	Pigment analysis	HPLC	Shimadzu	University of Amsterdam	PL_GRY Pigment analysis assay	EMLSdata_14Jun_dateformated.csv	Environmental Data Initiative	doi:10.6073/pasta/6bc9e0aa78389d64c134aba5c156793c	https://doi.org/10.6073/pasta/6bc9e0aa78389d64c134aba5c156793c
PL_ILI	Integrated water sample	Pigment analysis	HPLC	Shimadzu	University of Amsterdam	PL_ILI Pigment analysis assay	EMLSdata_14Jun_dateformated.csv	Environmental Data Initiative	doi:10.6073/pasta/6bc9e0aa78389d64c134aba5c156793c	https://doi.org/10.6073/pasta/6bc9e0aa78389d64c134aba5c156793c
PL_JAR	Integrated water sample	Pigment analysis	HPLC	Shimadzu	University of Amsterdam	PL_JAR Pigment analysis assay	EMLSdata_14Jun_dateformated.csv	Environmental Data Initiative	doi:10.6073/pasta/6bc9e0aa78389d64c134aba5c156793c	https://doi.org/10.6073/pasta/6bc9e0aa78389d64c134aba5c156793c
PL_JEZ	Integrated water sample	Pigment analysis	HPLC	Shimadzu	University of Amsterdam	PL_JEZ Pigment analysis assay	EMLSdata_14Jun_dateformated.csv	Environmental Data Initiative	doi:10.6073/pasta/6bc9e0aa78389d64c134aba5c156793c	https://doi.org/10.6073/pasta/6bc9e0aa78389d64c134aba5c156793c
PL_KAM	Integrated water sample	Pigment analysis	HPLC	Shimadzu	University of Amsterdam	PL_KAM Pigment analysis assay	EMLSdata_14Jun_dateformated.csv	Environmental Data Initiative	doi:10.6073/pasta/6bc9e0aa78389d64c134aba5c156793c	https://doi.org/10.6073/pasta/6bc9e0aa78389d64c134aba5c156793c
PL_KIEL	Integrated water sample	Pigment analysis	HPLC	Shimadzu	University of Amsterdam	PL_KIEL Pigment analysis assay	EMLSdata_14Jun_dateformated.csv	Environmental Data Initiative	doi:10.6073/pasta/6bc9e0aa78389d64c134aba5c156793c	https://doi.org/10.6073/pasta/6bc9e0aa78389d64c134aba5c156793c
PL_KIERM	Integrated water sample	Pigment analysis	HPLC	Shimadzu	University of Amsterdam	PL_KIERM Pigment analysis assay	EMLSdata_14Jun_dateformated.csv	Environmental Data Initiative	doi:10.6073/pasta/6bc9e0aa78389d64c134aba5c156793c	https://doi.org/10.6073/pasta/6bc9e0aa78389d64c134aba5c156793c
PL_KOR	Integrated water sample	Pigment analysis	HPLC	Shimadzu	University of Amsterdam	PL_KOR Pigment analysis assay	EMLSdata_14Jun_dateformated.csv	Environmental Data Initiative	doi:10.6073/pasta/6bc9e0aa78389d64c134aba5c156793c	https://doi.org/10.6073/pasta/6bc9e0aa78389d64c134aba5c156793c
PL_KOR2	Integrated water sample	Pigment analysis	HPLC	Shimadzu	University of Amsterdam	PL_KOR2 Pigment analysis assay	EMLSdata_14Jun_dateformated.csv	Environmental Data Initiative	doi:10.6073/pasta/6bc9e0aa78389d64c134aba5c156793c	https://doi.org/10.6073/pasta/6bc9e0aa78389d64c134aba5c156793c
PL_LED	Integrated water sample	Pigment analysis	HPLC	Shimadzu	University of Amsterdam	PL_LED Pigment analysis assay	EMLSdata_14Jun_dateformated.csv	Environmental Data Initiative	doi:10.6073/pasta/6bc9e0aa78389d64c134aba5c156793c	https://doi.org/10.6073/pasta/6bc9e0aa78389d64c134aba5c156793c
PL_LEK	Integrated water sample	Pigment analysis	HPLC	Shimadzu	University of Amsterdam	PL_LEK Pigment analysis assay	EMLSdata_14Jun_dateformated.csv	Environmental Data Initiative	doi:10.6073/pasta/6bc9e0aa78389d64c134aba5c156793c	https://doi.org/10.6073/pasta/6bc9e0aa78389d64c134aba5c156793c
PL_LODY	Integrated water sample	Pigment analysis	HPLC	Shimadzu	University of Amsterdam	PL_LODY Pigment analysis assay	EMLSdata_14Jun_dateformated.csv	Environmental Data Initiative	doi:10.6073/pasta/6bc9e0aa78389d64c134aba5c156793c	https://doi.org/10.6073/pasta/6bc9e0aa78389d64c134aba5c156793c
PL_LUB	Integrated water sample	Pigment analysis	HPLC	Shimadzu	University of Amsterdam	PL_LUB Pigment analysis assay	EMLSdata_14Jun_dateformated.csv	Environmental Data Initiative	doi:10.6073/pasta/6bc9e0aa78389d64c134aba5c156793c	https://doi.org/10.6073/pasta/6bc9e0aa78389d64c134aba5c156793c
PL_LUS	Integrated water sample	Pigment analysis	HPLC	Shimadzu	University of Amsterdam	PL_LUS Pigment analysis assay	EMLSdata_14Jun_dateformated.csv	Environmental Data Initiative	doi:10.6073/pasta/6bc9e0aa78389d64c134aba5c156793c	https://doi.org/10.6073/pasta/6bc9e0aa78389d64c134aba5c156793c
PL_MAJCZ	Integrated water sample	Pigment analysis	HPLC	Shimadzu	University of Amsterdam	PL_MAJCZ Pigment analysis assay	EMLSdata_14Jun_dateformated.csv	Environmental Data Initiative	doi:10.6073/pasta/6bc9e0aa78389d64c134aba5c156793c	https://doi.org/10.6073/pasta/6bc9e0aa78389d64c134aba5c156793c
PL_MAL	Integrated water sample	Pigment analysis	HPLC	Shimadzu	University of Amsterdam	PL_MAL Pigment analysis assay	EMLSdata_14Jun_dateformated.csv	Environmental Data Initiative	doi:10.6073/pasta/6bc9e0aa78389d64c134aba5c156793c	https://doi.org/10.6073/pasta/6bc9e0aa78389d64c134aba5c156793c
PL_MIK	Integrated water sample	Pigment analysis	HPLC	Shimadzu	University of Amsterdam	PL_MIK Pigment analysis assay	EMLSdata_14Jun_dateformated.csv	Environmental Data Initiative	doi:10.6073/pasta/6bc9e0aa78389d64c134aba5c156793c	https://doi.org/10.6073/pasta/6bc9e0aa78389d64c134aba5c156793c
PL_NID	Integrated water sample	Pigment analysis	HPLC	Shimadzu	University of Amsterdam	PL_NID Pigment analysis assay	EMLSdata_14Jun_dateformated.csv	Environmental Data Initiative	doi:10.6073/pasta/6bc9e0aa78389d64c134aba5c156793c	https://doi.org/10.6073/pasta/6bc9e0aa78389d64c134aba5c156793c
PL_NIE	Integrated water sample	Pigment analysis	HPLC	Shimadzu	University of Amsterdam	PL_NIE Pigment analysis assay	EMLSdata_14Jun_dateformated.csv	Environmental Data Initiative	doi:10.6073/pasta/6bc9e0aa78389d64c134aba5c156793c	https://doi.org/10.6073/pasta/6bc9e0aa78389d64c134aba5c156793c
PL_PNIEW	Integrated water sample	Pigment analysis	HPLC	Shimadzu	University of Amsterdam	PL_PNIEW Pigment analysis assay	EMLSdata_14Jun_dateformated.csv	Environmental Data Initiative	doi:10.6073/pasta/6bc9e0aa78389d64c134aba5c156793c	https://doi.org/10.6073/pasta/6bc9e0aa78389d64c134aba5c156793c
PL_POD	Integrated water sample	Pigment analysis	HPLC	Shimadzu	University of Amsterdam	PL_POD Pigment analysis assay	EMLSdata_14Jun_dateformated.csv	Environmental Data Initiative	doi:10.6073/pasta/6bc9e0aa78389d64c134aba5c156793c	https://doi.org/10.6073/pasta/6bc9e0aa78389d64c134aba5c156793c
PL_POD_I	Integrated water sample	Pigment analysis	HPLC	Shimadzu	University of Amsterdam	PL_POD_I Pigment analysis assay	EMLSdata_14Jun_dateformated.csv	Environmental Data Initiative	doi:10.6073/pasta/6bc9e0aa78389d64c134aba5c156793c	https://doi.org/10.6073/pasta/6bc9e0aa78389d64c134aba5c156793c
PL_POD_II	Integrated water sample	Pigment analysis	HPLC	Shimadzu	University of Amsterdam	PL_POD_II Pigment analysis assay	EMLSdata_14Jun_dateformated.csv	Environmental Data Initiative	doi:10.6073/pasta/6bc9e0aa78389d64c134aba5c156793c	https://doi.org/10.6073/pasta/6bc9e0aa78389d64c134aba5c156793c
PL_POW	Integrated water sample	Pigment analysis	HPLC	Shimadzu	University of Amsterdam	PL_POW Pigment analysis assay	EMLSdata_14Jun_dateformated.csv	Environmental Data Initiative	doi:10.6073/pasta/6bc9e0aa78389d64c134aba5c156793c	https://doi.org/10.6073/pasta/6bc9e0aa78389d64c134aba5c156793c
PL_PRO	Integrated water sample	Pigment analysis	HPLC	Shimadzu	University of Amsterdam	PL_PRO Pigment analysis assay	EMLSdata_14Jun_dateformated.csv	Environmental Data Initiative	doi:10.6073/pasta/6bc9e0aa78389d64c134aba5c156793c	https://doi.org/10.6073/pasta/6bc9e0aa78389d64c134aba5c156793c
PL_RAC	Integrated water sample	Pigment analysis	HPLC	Shimadzu	University of Amsterdam	PL_RAC Pigment analysis assay	EMLSdata_14Jun_dateformated.csv	Environmental Data Initiative	doi:10.6073/pasta/6bc9e0aa78389d64c134aba5c156793c	https://doi.org/10.6073/pasta/6bc9e0aa78389d64c134aba5c156793c
PL_RED	Integrated water sample	Pigment analysis	HPLC	Shimadzu	University of Amsterdam	PL_RED Pigment analysis assay	EMLSdata_14Jun_dateformated.csv	Environmental Data Initiative	doi:10.6073/pasta/6bc9e0aa78389d64c134aba5c156793c	https://doi.org/10.6073/pasta/6bc9e0aa78389d64c134aba5c156793c
PL_ROG	Integrated water sample	Pigment analysis	HPLC	Shimadzu	University of Amsterdam	PL_ROG Pigment analysis assay	EMLSdata_14Jun_dateformated.csv	Environmental Data Initiative	doi:10.6073/pasta/6bc9e0aa78389d64c134aba5c156793c	https://doi.org/10.6073/pasta/6bc9e0aa78389d64c134aba5c156793c
PL_ROS	Integrated water sample	Pigment analysis	HPLC	Shimadzu	University of Amsterdam	PL_ROS Pigment analysis assay	EMLSdata_14Jun_dateformated.csv	Environmental Data Initiative	doi:10.6073/pasta/6bc9e0aa78389d64c134aba5c156793c	https://doi.org/10.6073/pasta/6bc9e0aa78389d64c134aba5c156793c
PL_RUS	Integrated water sample	Pigment analysis	HPLC	Shimadzu	University of Amsterdam	PL_RUS Pigment analysis assay	EMLSdata_14Jun_dateformated.csv	Environmental Data Initiative	doi:10.6073/pasta/6bc9e0aa78389d64c134aba5c156793c	https://doi.org/10.6073/pasta/6bc9e0aa78389d64c134aba5c156793c
PL_RUW	Integrated water sample	Pigment analysis	HPLC	Shimadzu	University of Amsterdam	PL_RUW Pigment analysis assay	EMLSdata_14Jun_dateformated.csv	Environmental Data Initiative	doi:10.6073/pasta/6bc9e0aa78389d64c134aba5c156793c	https://doi.org/10.6073/pasta/6bc9e0aa78389d64c134aba5c156793c
PL_RYN	Integrated water sample	Pigment analysis	HPLC	Shimadzu	University of Amsterdam	PL_RYN Pigment analysis assay	EMLSdata_14Jun_dateformated.csv	Environmental Data Initiative	doi:10.6073/pasta/6bc9e0aa78389d64c134aba5c156793c	https://doi.org/10.6073/pasta/6bc9e0aa78389d64c134aba5c156793c
PL_SIE	Integrated water sample	Pigment analysis	HPLC	Shimadzu	University of Amsterdam	PL_SIE Pigment analysis assay	EMLSdata_14Jun_dateformated.csv	Environmental Data Initiative	doi:10.6073/pasta/6bc9e0aa78389d64c134aba5c156793c	https://doi.org/10.6073/pasta/6bc9e0aa78389d64c134aba5c156793c
PL_SKA	Integrated water sample	Pigment analysis	HPLC	Shimadzu	University of Amsterdam	PL_SKA Pigment analysis assay	EMLSdata_14Jun_dateformated.csv	Environmental Data Initiative	doi:10.6073/pasta/6bc9e0aa78389d64c134aba5c156793c	https://doi.org/10.6073/pasta/6bc9e0aa78389d64c134aba5c156793c
PL_STA	Integrated water sample	Pigment analysis	HPLC	Shimadzu	University of Amsterdam	PL_STA Pigment analysis assay	EMLSdata_14Jun_dateformated.csv	Environmental Data Initiative	doi:10.6073/pasta/6bc9e0aa78389d64c134aba5c156793c	https://doi.org/10.6073/pasta/6bc9e0aa78389d64c134aba5c156793c
PL_STR	Integrated water sample	Pigment analysis	HPLC	Shimadzu	University of Amsterdam	PL_STR Pigment analysis assay	EMLSdata_14Jun_dateformated.csv	Environmental Data Initiative	doi:10.6073/pasta/6bc9e0aa78389d64c134aba5c156793c	https://doi.org/10.6073/pasta/6bc9e0aa78389d64c134aba5c156793c
PL_STY	Integrated water sample	Pigment analysis	HPLC	Shimadzu	University of Amsterdam	PL_STY Pigment analysis assay	EMLSdata_14Jun_dateformated.csv	Environmental Data Initiative	doi:10.6073/pasta/6bc9e0aa78389d64c134aba5c156793c	https://doi.org/10.6073/pasta/6bc9e0aa78389d64c134aba5c156793c
PL_SUL	Integrated water sample	Pigment analysis	HPLC	Shimadzu	University of Amsterdam	PL_SUL Pigment analysis assay	EMLSdata_14Jun_dateformated.csv	Environmental Data Initiative	doi:10.6073/pasta/6bc9e0aa78389d64c134aba5c156793c	https://doi.org/10.6073/pasta/6bc9e0aa78389d64c134aba5c156793c
PL_SUM	Integrated water sample	Pigment analysis	HPLC	Shimadzu	University of Amsterdam	PL_SUM Pigment analysis assay	EMLSdata_14Jun_dateformated.csv	Environmental Data Initiative	doi:10.6073/pasta/6bc9e0aa78389d64c134aba5c156793c	https://doi.org/10.6073/pasta/6bc9e0aa78389d64c134aba5c156793c
PL_SWA	Integrated water sample	Pigment analysis	HPLC	Shimadzu	University of Amsterdam	PL_SWA Pigment analysis assay	EMLSdata_14Jun_dateformated.csv	Environmental Data Initiative	doi:10.6073/pasta/6bc9e0aa78389d64c134aba5c156793c	https://doi.org/10.6073/pasta/6bc9e0aa78389d64c134aba5c156793c
PL_SYC	Integrated water sample	Pigment analysis	HPLC	Shimadzu	University of Amsterdam	PL_SYC Pigment analysis assay	EMLSdata_14Jun_dateformated.csv	Environmental Data Initiative	doi:10.6073/pasta/6bc9e0aa78389d64c134aba5c156793c	https://doi.org/10.6073/pasta/6bc9e0aa78389d64c134aba5c156793c
PL_SZU	Integrated water sample	Pigment analysis	HPLC	Shimadzu	University of Amsterdam	PL_SZU Pigment analysis assay	EMLSdata_14Jun_dateformated.csv	Environmental Data Initiative	doi:10.6073/pasta/6bc9e0aa78389d64c134aba5c156793c	https://doi.org/10.6073/pasta/6bc9e0aa78389d64c134aba5c156793c
PL_TOM	Integrated water sample	Pigment analysis	HPLC	Shimadzu	University of Amsterdam	PL_TOM Pigment analysis assay	EMLSdata_14Jun_dateformated.csv	Environmental Data Initiative	doi:10.6073/pasta/6bc9e0aa78389d64c134aba5c156793c	https://doi.org/10.6073/pasta/6bc9e0aa78389d64c134aba5c156793c
PL_TRA	Integrated water sample	Pigment analysis	HPLC	Shimadzu	University of Amsterdam	PL_TRA Pigment analysis assay	EMLSdata_14Jun_dateformated.csv	Environmental Data Initiative	doi:10.6073/pasta/6bc9e0aa78389d64c134aba5c156793c	https://doi.org/10.6073/pasta/6bc9e0aa78389d64c134aba5c156793c
PL_TYN_I	Integrated water sample	Pigment analysis	HPLC	Shimadzu	University of Amsterdam	PL_TYN_I Pigment analysis assay	EMLSdata_14Jun_dateformated.csv	Environmental Data Initiative	doi:10.6073/pasta/6bc9e0aa78389d64c134aba5c156793c	https://doi.org/10.6073/pasta/6bc9e0aa78389d64c134aba5c156793c
PL_TYN_II	Integrated water sample	Pigment analysis	HPLC	Shimadzu	University of Amsterdam	PL_TYN_II Pigment analysis assay	EMLSdata_14Jun_dateformated.csv	Environmental Data Initiative	doi:10.6073/pasta/6bc9e0aa78389d64c134aba5c156793c	https://doi.org/10.6073/pasta/6bc9e0aa78389d64c134aba5c156793c
PL_TYR	Integrated water sample	Pigment analysis	HPLC	Shimadzu	University of Amsterdam	PL_TYR Pigment analysis assay	EMLSdata_14Jun_dateformated.csv	Environmental Data Initiative	doi:10.6073/pasta/6bc9e0aa78389d64c134aba5c156793c	https://doi.org/10.6073/pasta/6bc9e0aa78389d64c134aba5c156793c
PL_UKI_I	Integrated water sample	Pigment analysis	HPLC	Shimadzu	University of Amsterdam	PL_UKI_I Pigment analysis assay	EMLSdata_14Jun_dateformated.csv	Environmental Data Initiative	doi:10.6073/pasta/6bc9e0aa78389d64c134aba5c156793c	https://doi.org/10.6073/pasta/6bc9e0aa78389d64c134aba5c156793c
PL_UKI_II	Integrated water sample	Pigment analysis	HPLC	Shimadzu	University of Amsterdam	PL_UKI_II Pigment analysis assay	EMLSdata_14Jun_dateformated.csv	Environmental Data Initiative	doi:10.6073/pasta/6bc9e0aa78389d64c134aba5c156793c	https://doi.org/10.6073/pasta/6bc9e0aa78389d64c134aba5c156793c
PL_UKI_III	Integrated water sample	Pigment analysis	HPLC	Shimadzu	University of Amsterdam	PL_UKI_III Pigment analysis assay	EMLSdata_14Jun_dateformated.csv	Environmental Data Initiative	doi:10.6073/pasta/6bc9e0aa78389d64c134aba5c156793c	https://doi.org/10.6073/pasta/6bc9e0aa78389d64c134aba5c156793c
PL_UKI_IV	Integrated water sample	Pigment analysis	HPLC	Shimadzu	University of Amsterdam	PL_UKI_IV Pigment analysis assay	EMLSdata_14Jun_dateformated.csv	Environmental Data Initiative	doi:10.6073/pasta/6bc9e0aa78389d64c134aba5c156793c	https://doi.org/10.6073/pasta/6bc9e0aa78389d64c134aba5c156793c
PL_UZA	Integrated water sample	Pigment analysis	HPLC	Shimadzu	University of Amsterdam	PL_UZA Pigment analysis assay	EMLSdata_14Jun_dateformated.csv	Environmental Data Initiative	doi:10.6073/pasta/6bc9e0aa78389d64c134aba5c156793c	https://doi.org/10.6073/pasta/6bc9e0aa78389d64c134aba5c156793c
PL_WOL	Integrated water sample	Pigment analysis	HPLC	Shimadzu	University of Amsterdam	PL_WOL Pigment analysis assay	EMLSdata_14Jun_dateformated.csv	Environmental Data Initiative	doi:10.6073/pasta/6bc9e0aa78389d64c134aba5c156793c	https://doi.org/10.6073/pasta/6bc9e0aa78389d64c134aba5c156793c
PL_ZEM	Integrated water sample	Pigment analysis	HPLC	Shimadzu	University of Amsterdam	PL_ZEM Pigment analysis assay	EMLSdata_14Jun_dateformated.csv	Environmental Data Initiative	doi:10.6073/pasta/6bc9e0aa78389d64c134aba5c156793c	https://doi.org/10.6073/pasta/6bc9e0aa78389d64c134aba5c156793c
PT_AZI	Integrated water sample	Pigment analysis	HPLC	Shimadzu	University of Amsterdam	PT_AZI Pigment analysis assay	EMLSdata_14Jun_dateformated.csv	Environmental Data Initiative	doi:10.6073/pasta/6bc9e0aa78389d64c134aba5c156793c	https://doi.org/10.6073/pasta/6bc9e0aa78389d64c134aba5c156793c
PT_AZU	Integrated water sample	Pigment analysis	HPLC	Shimadzu	University of Amsterdam	PT_AZU Pigment analysis assay	EMLSdata_14Jun_dateformated.csv	Environmental Data Initiative	doi:10.6073/pasta/6bc9e0aa78389d64c134aba5c156793c	https://doi.org/10.6073/pasta/6bc9e0aa78389d64c134aba5c156793c
PT_FUR	Integrated water sample	Pigment analysis	HPLC	Shimadzu	University of Amsterdam	PT_FUR Pigment analysis assay	EMLSdata_14Jun_dateformated.csv	Environmental Data Initiative	doi:10.6073/pasta/6bc9e0aa78389d64c134aba5c156793c	https://doi.org/10.6073/pasta/6bc9e0aa78389d64c134aba5c156793c
PT_GOS	Integrated water sample	Pigment analysis	HPLC	Shimadzu	University of Amsterdam	PT_GOS Pigment analysis assay	EMLSdata_14Jun_dateformated.csv	Environmental Data Initiative	doi:10.6073/pasta/6bc9e0aa78389d64c134aba5c156793c	https://doi.org/10.6073/pasta/6bc9e0aa78389d64c134aba5c156793c
PT_MIR	Integrated water sample	Pigment analysis	HPLC	Shimadzu	University of Amsterdam	PT_MIR Pigment analysis assay	EMLSdata_14Jun_dateformated.csv	Environmental Data Initiative	doi:10.6073/pasta/6bc9e0aa78389d64c134aba5c156793c	https://doi.org/10.6073/pasta/6bc9e0aa78389d64c134aba5c156793c
PT_PEN	Integrated water sample	Pigment analysis	HPLC	Shimadzu	University of Amsterdam	PT_PEN Pigment analysis assay	EMLSdata_14Jun_dateformated.csv	Environmental Data Initiative	doi:10.6073/pasta/6bc9e0aa78389d64c134aba5c156793c	https://doi.org/10.6073/pasta/6bc9e0aa78389d64c134aba5c156793c
PT_PXO	Integrated water sample	Pigment analysis	HPLC	Shimadzu	University of Amsterdam	PT_PXO Pigment analysis assay	EMLSdata_14Jun_dateformated.csv	Environmental Data Initiative	doi:10.6073/pasta/6bc9e0aa78389d64c134aba5c156793c	https://doi.org/10.6073/pasta/6bc9e0aa78389d64c134aba5c156793c
PT_RDN	Integrated water sample	Pigment analysis	HPLC	Shimadzu	University of Amsterdam	PT_RDN Pigment analysis assay	EMLSdata_14Jun_dateformated.csv	Environmental Data Initiative	doi:10.6073/pasta/6bc9e0aa78389d64c134aba5c156793c	https://doi.org/10.6073/pasta/6bc9e0aa78389d64c134aba5c156793c
PT_SS	Integrated water sample	Pigment analysis	HPLC	Shimadzu	University of Amsterdam	PT_SS Pigment analysis assay	EMLSdata_14Jun_dateformated.csv	Environmental Data Initiative	doi:10.6073/pasta/6bc9e0aa78389d64c134aba5c156793c	https://doi.org/10.6073/pasta/6bc9e0aa78389d64c134aba5c156793c
PT_VER	Integrated water sample	Pigment analysis	HPLC	Shimadzu	University of Amsterdam	PT_VER Pigment analysis assay	EMLSdata_14Jun_dateformated.csv	Environmental Data Initiative	doi:10.6073/pasta/6bc9e0aa78389d64c134aba5c156793c	https://doi.org/10.6073/pasta/6bc9e0aa78389d64c134aba5c156793c
RU_LAD	Integrated water sample	Pigment analysis	HPLC	Shimadzu	University of Amsterdam	RU_LAD Pigment analysis assay	EMLSdata_14Jun_dateformated.csv	Environmental Data Initiative	doi:10.6073/pasta/6bc9e0aa78389d64c134aba5c156793c	https://doi.org/10.6073/pasta/6bc9e0aa78389d64c134aba5c156793c
RU_SESRZ	Integrated water sample	Pigment analysis	HPLC	Shimadzu	University of Amsterdam	RU_SESRZ Pigment analysis assay	EMLSdata_14Jun_dateformated.csv	Environmental Data Initiative	doi:10.6073/pasta/6bc9e0aa78389d64c134aba5c156793c	https://doi.org/10.6073/pasta/6bc9e0aa78389d64c134aba5c156793c
RU_SU	Integrated water sample	Pigment analysis	HPLC	Shimadzu	University of Amsterdam	RU_SU Pigment analysis assay	EMLSdata_14Jun_dateformated.csv	Environmental Data Initiative	doi:10.6073/pasta/6bc9e0aa78389d64c134aba5c156793c	https://doi.org/10.6073/pasta/6bc9e0aa78389d64c134aba5c156793c
SE_EKO	Integrated water sample	Pigment analysis	HPLC	Shimadzu	University of Amsterdam	SE_EKO Pigment analysis assay	EMLSdata_14Jun_dateformated.csv	Environmental Data Initiative	doi:10.6073/pasta/6bc9e0aa78389d64c134aba5c156793c	https://doi.org/10.6073/pasta/6bc9e0aa78389d64c134aba5c156793c
SE_ERK	Integrated water sample	Pigment analysis	HPLC	Shimadzu	University of Amsterdam	SE_ERK Pigment analysis assay	EMLSdata_14Jun_dateformated.csv	Environmental Data Initiative	doi:10.6073/pasta/6bc9e0aa78389d64c134aba5c156793c	https://doi.org/10.6073/pasta/6bc9e0aa78389d64c134aba5c156793c
SE_KRANKES	Integrated water sample	Pigment analysis	HPLC	Shimadzu	University of Amsterdam	SE_KRANKES Pigment analysis assay	EMLSdata_14Jun_dateformated.csv	Environmental Data Initiative	doi:10.6073/pasta/6bc9e0aa78389d64c134aba5c156793c	https://doi.org/10.6073/pasta/6bc9e0aa78389d64c134aba5c156793c
SE_LIM	Integrated water sample	Pigment analysis	HPLC	Shimadzu	University of Amsterdam	SE_LIM Pigment analysis assay	EMLSdata_14Jun_dateformated.csv	Environmental Data Initiative	doi:10.6073/pasta/6bc9e0aa78389d64c134aba5c156793c	https://doi.org/10.6073/pasta/6bc9e0aa78389d64c134aba5c156793c
SE_LOT	Integrated water sample	Pigment analysis	HPLC	Shimadzu	University of Amsterdam	SE_LOT Pigment analysis assay	EMLSdata_14Jun_dateformated.csv	Environmental Data Initiative	doi:10.6073/pasta/6bc9e0aa78389d64c134aba5c156793c	https://doi.org/10.6073/pasta/6bc9e0aa78389d64c134aba5c156793c
SE_RINGSJON	Integrated water sample	Pigment analysis	HPLC	Shimadzu	University of Amsterdam	SE_RINGSJON Pigment analysis assay	EMLSdata_14Jun_dateformated.csv	Environmental Data Initiative	doi:10.6073/pasta/6bc9e0aa78389d64c134aba5c156793c	https://doi.org/10.6073/pasta/6bc9e0aa78389d64c134aba5c156793c
SE_SEPOND_I	Integrated water sample	Pigment analysis	HPLC	Shimadzu	University of Amsterdam	SE_SEPOND_I Pigment analysis assay	EMLSdata_14Jun_dateformated.csv	Environmental Data Initiative	doi:10.6073/pasta/6bc9e0aa78389d64c134aba5c156793c	https://doi.org/10.6073/pasta/6bc9e0aa78389d64c134aba5c156793c
SE_SEPOND_II	Integrated water sample	Pigment analysis	HPLC	Shimadzu	University of Amsterdam	SE_SEPOND_II Pigment analysis assay	EMLSdata_14Jun_dateformated.csv	Environmental Data Initiative	doi:10.6073/pasta/6bc9e0aa78389d64c134aba5c156793c	https://doi.org/10.6073/pasta/6bc9e0aa78389d64c134aba5c156793c
SE_STR	Integrated water sample	Pigment analysis	HPLC	Shimadzu	University of Amsterdam	SE_STR Pigment analysis assay	EMLSdata_14Jun_dateformated.csv	Environmental Data Initiative	doi:10.6073/pasta/6bc9e0aa78389d64c134aba5c156793c	https://doi.org/10.6073/pasta/6bc9e0aa78389d64c134aba5c156793c
SE_VAL	Integrated water sample	Pigment analysis	HPLC	Shimadzu	University of Amsterdam	SE_VAL Pigment analysis assay	EMLSdata_14Jun_dateformated.csv	Environmental Data Initiative	doi:10.6073/pasta/6bc9e0aa78389d64c134aba5c156793c	https://doi.org/10.6073/pasta/6bc9e0aa78389d64c134aba5c156793c
SE_VLX	Integrated water sample	Pigment analysis	HPLC	Shimadzu	University of Amsterdam	SE_VLX Pigment analysis assay	EMLSdata_14Jun_dateformated.csv	Environmental Data Initiative	doi:10.6073/pasta/6bc9e0aa78389d64c134aba5c156793c	https://doi.org/10.6073/pasta/6bc9e0aa78389d64c134aba5c156793c
SE_VOMBSJON	Integrated water sample	Pigment analysis	HPLC	Shimadzu	University of Amsterdam	SE_VOMBSJON Pigment analysis assay	EMLSdata_14Jun_dateformated.csv	Environmental Data Initiative	doi:10.6073/pasta/6bc9e0aa78389d64c134aba5c156793c	https://doi.org/10.6073/pasta/6bc9e0aa78389d64c134aba5c156793c
SI_BLE	Integrated water sample	Pigment analysis	HPLC	Shimadzu	University of Amsterdam	SI_BLE Pigment analysis assay	EMLSdata_14Jun_dateformated.csv	Environmental Data Initiative	doi:10.6073/pasta/6bc9e0aa78389d64c134aba5c156793c	https://doi.org/10.6073/pasta/6bc9e0aa78389d64c134aba5c156793c
SI_GAJ	Integrated water sample	Pigment analysis	HPLC	Shimadzu	University of Amsterdam	SI_GAJ Pigment analysis assay	EMLSdata_14Jun_dateformated.csv	Environmental Data Initiative	doi:10.6073/pasta/6bc9e0aa78389d64c134aba5c156793c	https://doi.org/10.6073/pasta/6bc9e0aa78389d64c134aba5c156793c
SI_LED	Integrated water sample	Pigment analysis	HPLC	Shimadzu	University of Amsterdam	SI_LED Pigment analysis assay	EMLSdata_14Jun_dateformated.csv	Environmental Data Initiative	doi:10.6073/pasta/6bc9e0aa78389d64c134aba5c156793c	https://doi.org/10.6073/pasta/6bc9e0aa78389d64c134aba5c156793c
SI_PER	Integrated water sample	Pigment analysis	HPLC	Shimadzu	University of Amsterdam	SI_PER Pigment analysis assay	EMLSdata_14Jun_dateformated.csv	Environmental Data Initiative	doi:10.6073/pasta/6bc9e0aa78389d64c134aba5c156793c	https://doi.org/10.6073/pasta/6bc9e0aa78389d64c134aba5c156793c
SK_KUC	Integrated water sample	Pigment analysis	HPLC	Shimadzu	University of Amsterdam	SK_KUC Pigment analysis assay	EMLSdata_14Jun_dateformated.csv	Environmental Data Initiative	doi:10.6073/pasta/6bc9e0aa78389d64c134aba5c156793c	https://doi.org/10.6073/pasta/6bc9e0aa78389d64c134aba5c156793c
SK_MAL	Integrated water sample	Pigment analysis	HPLC	Shimadzu	University of Amsterdam	SK_MAL Pigment analysis assay	EMLSdata_14Jun_dateformated.csv	Environmental Data Initiative	doi:10.6073/pasta/6bc9e0aa78389d64c134aba5c156793c	https://doi.org/10.6073/pasta/6bc9e0aa78389d64c134aba5c156793c
SK_VIN	Integrated water sample	Pigment analysis	HPLC	Shimadzu	University of Amsterdam	SK_VIN Pigment analysis assay	EMLSdata_14Jun_dateformated.csv	Environmental Data Initiative	doi:10.6073/pasta/6bc9e0aa78389d64c134aba5c156793c	https://doi.org/10.6073/pasta/6bc9e0aa78389d64c134aba5c156793c
SK_ZEM	Integrated water sample	Pigment analysis	HPLC	Shimadzu	University of Amsterdam	SK_ZEM Pigment analysis assay	EMLSdata_14Jun_dateformated.csv	Environmental Data Initiative	doi:10.6073/pasta/6bc9e0aa78389d64c134aba5c156793c	https://doi.org/10.6073/pasta/6bc9e0aa78389d64c134aba5c156793c
TR_ABA	Integrated water sample	Pigment analysis	HPLC	Shimadzu	University of Amsterdam	TR_ABA Pigment analysis assay	EMLSdata_14Jun_dateformated.csv	Environmental Data Initiative	doi:10.6073/pasta/6bc9e0aa78389d64c134aba5c156793c	https://doi.org/10.6073/pasta/6bc9e0aa78389d64c134aba5c156793c
TR_ACR	Integrated water sample	Pigment analysis	HPLC	Shimadzu	University of Amsterdam	TR_ACR Pigment analysis assay	EMLSdata_14Jun_dateformated.csv	Environmental Data Initiative	doi:10.6073/pasta/6bc9e0aa78389d64c134aba5c156793c	https://doi.org/10.6073/pasta/6bc9e0aa78389d64c134aba5c156793c
TR_AKG	Integrated water sample	Pigment analysis	HPLC	Shimadzu	University of Amsterdam	TR_AKG Pigment analysis assay	EMLSdata_14Jun_dateformated.csv	Environmental Data Initiative	doi:10.6073/pasta/6bc9e0aa78389d64c134aba5c156793c	https://doi.org/10.6073/pasta/6bc9e0aa78389d64c134aba5c156793c
TR_AKG2	Integrated water sample	Pigment analysis	HPLC	Shimadzu	University of Amsterdam	TR_AKG2 Pigment analysis assay	EMLSdata_14Jun_dateformated.csv	Environmental Data Initiative	doi:10.6073/pasta/6bc9e0aa78389d64c134aba5c156793c	https://doi.org/10.6073/pasta/6bc9e0aa78389d64c134aba5c156793c
TR_AKY	Integrated water sample	Pigment analysis	HPLC	Shimadzu	University of Amsterdam	TR_AKY Pigment analysis assay	EMLSdata_14Jun_dateformated.csv	Environmental Data Initiative	doi:10.6073/pasta/6bc9e0aa78389d64c134aba5c156793c	https://doi.org/10.6073/pasta/6bc9e0aa78389d64c134aba5c156793c
TR_ALA	Integrated water sample	Pigment analysis	HPLC	Shimadzu	University of Amsterdam	TR_ALA Pigment analysis assay	EMLSdata_14Jun_dateformated.csv	Environmental Data Initiative	doi:10.6073/pasta/6bc9e0aa78389d64c134aba5c156793c	https://doi.org/10.6073/pasta/6bc9e0aa78389d64c134aba5c156793c
TR_BAK	Integrated water sample	Pigment analysis	HPLC	Shimadzu	University of Amsterdam	TR_BAK Pigment analysis assay	EMLSdata_14Jun_dateformated.csv	Environmental Data Initiative	doi:10.6073/pasta/6bc9e0aa78389d64c134aba5c156793c	https://doi.org/10.6073/pasta/6bc9e0aa78389d64c134aba5c156793c
TR_BAL	Integrated water sample	Pigment analysis	HPLC	Shimadzu	University of Amsterdam	TR_BAL Pigment analysis assay	EMLSdata_14Jun_dateformated.csv	Environmental Data Initiative	doi:10.6073/pasta/6bc9e0aa78389d64c134aba5c156793c	https://doi.org/10.6073/pasta/6bc9e0aa78389d64c134aba5c156793c
TR_BER	Integrated water sample	Pigment analysis	HPLC	Shimadzu	University of Amsterdam	TR_BER Pigment analysis assay	EMLSdata_14Jun_dateformated.csv	Environmental Data Initiative	doi:10.6073/pasta/6bc9e0aa78389d64c134aba5c156793c	https://doi.org/10.6073/pasta/6bc9e0aa78389d64c134aba5c156793c
TR_BEY_I	Integrated water sample	Pigment analysis	HPLC	Shimadzu	University of Amsterdam	TR_BEY_I Pigment analysis assay	EMLSdata_14Jun_dateformated.csv	Environmental Data Initiative	doi:10.6073/pasta/6bc9e0aa78389d64c134aba5c156793c	https://doi.org/10.6073/pasta/6bc9e0aa78389d64c134aba5c156793c
TR_BEY_II	Integrated water sample	Pigment analysis	HPLC	Shimadzu	University of Amsterdam	TR_BEY_II Pigment analysis assay	EMLSdata_14Jun_dateformated.csv	Environmental Data Initiative	doi:10.6073/pasta/6bc9e0aa78389d64c134aba5c156793c	https://doi.org/10.6073/pasta/6bc9e0aa78389d64c134aba5c156793c
TR_BOR	Integrated water sample	Pigment analysis	HPLC	Shimadzu	University of Amsterdam	TR_BOR Pigment analysis assay	EMLSdata_14Jun_dateformated.csv	Environmental Data Initiative	doi:10.6073/pasta/6bc9e0aa78389d64c134aba5c156793c	https://doi.org/10.6073/pasta/6bc9e0aa78389d64c134aba5c156793c
TR_CAT	Integrated water sample	Pigment analysis	HPLC	Shimadzu	University of Amsterdam	TR_CAT Pigment analysis assay	EMLSdata_14Jun_dateformated.csv	Environmental Data Initiative	doi:10.6073/pasta/6bc9e0aa78389d64c134aba5c156793c	https://doi.org/10.6073/pasta/6bc9e0aa78389d64c134aba5c156793c
TR_CER	Integrated water sample	Pigment analysis	HPLC	Shimadzu	University of Amsterdam	TR_CER Pigment analysis assay	EMLSdata_14Jun_dateformated.csv	Environmental Data Initiative	doi:10.6073/pasta/6bc9e0aa78389d64c134aba5c156793c	https://doi.org/10.6073/pasta/6bc9e0aa78389d64c134aba5c156793c
TR_CUB	Integrated water sample	Pigment analysis	HPLC	Shimadzu	University of Amsterdam	TR_CUB Pigment analysis assay	EMLSdata_14Jun_dateformated.csv	Environmental Data Initiative	doi:10.6073/pasta/6bc9e0aa78389d64c134aba5c156793c	https://doi.org/10.6073/pasta/6bc9e0aa78389d64c134aba5c156793c
TR_CYG	Integrated water sample	Pigment analysis	HPLC	Shimadzu	University of Amsterdam	TR_CYG Pigment analysis assay	EMLSdata_14Jun_dateformated.csv	Environmental Data Initiative	doi:10.6073/pasta/6bc9e0aa78389d64c134aba5c156793c	https://doi.org/10.6073/pasta/6bc9e0aa78389d64c134aba5c156793c
TR_EBER	Integrated water sample	Pigment analysis	HPLC	Shimadzu	University of Amsterdam	TR_EBER Pigment analysis assay	EMLSdata_14Jun_dateformated.csv	Environmental Data Initiative	doi:10.6073/pasta/6bc9e0aa78389d64c134aba5c156793c	https://doi.org/10.6073/pasta/6bc9e0aa78389d64c134aba5c156793c
TR_EGR_I	Integrated water sample	Pigment analysis	HPLC	Shimadzu	University of Amsterdam	TR_EGR_I Pigment analysis assay	EMLSdata_14Jun_dateformated.csv	Environmental Data Initiative	doi:10.6073/pasta/6bc9e0aa78389d64c134aba5c156793c	https://doi.org/10.6073/pasta/6bc9e0aa78389d64c134aba5c156793c
TR_EGR_II	Integrated water sample	Pigment analysis	HPLC	Shimadzu	University of Amsterdam	TR_EGR_II Pigment analysis assay	EMLSdata_14Jun_dateformated.csv	Environmental Data Initiative	doi:10.6073/pasta/6bc9e0aa78389d64c134aba5c156793c	https://doi.org/10.6073/pasta/6bc9e0aa78389d64c134aba5c156793c
TR_EYM	Integrated water sample	Pigment analysis	HPLC	Shimadzu	University of Amsterdam	TR_EYM Pigment analysis assay	EMLSdata_14Jun_dateformated.csv	Environmental Data Initiative	doi:10.6073/pasta/6bc9e0aa78389d64c134aba5c156793c	https://doi.org/10.6073/pasta/6bc9e0aa78389d64c134aba5c156793c
TR_GIC	Integrated water sample	Pigment analysis	HPLC	Shimadzu	University of Amsterdam	TR_GIC Pigment analysis assay	EMLSdata_14Jun_dateformated.csv	Environmental Data Initiative	doi:10.6073/pasta/6bc9e0aa78389d64c134aba5c156793c	https://doi.org/10.6073/pasta/6bc9e0aa78389d64c134aba5c156793c
TR_GLC	Integrated water sample	Pigment analysis	HPLC	Shimadzu	University of Amsterdam	TR_GLC Pigment analysis assay	EMLSdata_14Jun_dateformated.csv	Environmental Data Initiative	doi:10.6073/pasta/6bc9e0aa78389d64c134aba5c156793c	https://doi.org/10.6073/pasta/6bc9e0aa78389d64c134aba5c156793c
TR_GLH	Integrated water sample	Pigment analysis	HPLC	Shimadzu	University of Amsterdam	TR_GLH Pigment analysis assay	EMLSdata_14Jun_dateformated.csv	Environmental Data Initiative	doi:10.6073/pasta/6bc9e0aa78389d64c134aba5c156793c	https://doi.org/10.6073/pasta/6bc9e0aa78389d64c134aba5c156793c
TR_GUM	Integrated water sample	Pigment analysis	HPLC	Shimadzu	University of Amsterdam	TR_GUM Pigment analysis assay	EMLSdata_14Jun_dateformated.csv	Environmental Data Initiative	doi:10.6073/pasta/6bc9e0aa78389d64c134aba5c156793c	https://doi.org/10.6073/pasta/6bc9e0aa78389d64c134aba5c156793c
TR_IKIZ	Integrated water sample	Pigment analysis	HPLC	Shimadzu	University of Amsterdam	TR_IKIZ Pigment analysis assay	EMLSdata_14Jun_dateformated.csv	Environmental Data Initiative	doi:10.6073/pasta/6bc9e0aa78389d64c134aba5c156793c	https://doi.org/10.6073/pasta/6bc9e0aa78389d64c134aba5c156793c
TR_KAK	Integrated water sample	Pigment analysis	HPLC	Shimadzu	University of Amsterdam	TR_KAK Pigment analysis assay	EMLSdata_14Jun_dateformated.csv	Environmental Data Initiative	doi:10.6073/pasta/6bc9e0aa78389d64c134aba5c156793c	https://doi.org/10.6073/pasta/6bc9e0aa78389d64c134aba5c156793c
TR_KOR	Integrated water sample	Pigment analysis	HPLC	Shimadzu	University of Amsterdam	TR_KOR Pigment analysis assay	EMLSdata_14Jun_dateformated.csv	Environmental Data Initiative	doi:10.6073/pasta/6bc9e0aa78389d64c134aba5c156793c	https://doi.org/10.6073/pasta/6bc9e0aa78389d64c134aba5c156793c
TR_KOREN_I	Integrated water sample	Pigment analysis	HPLC	Shimadzu	University of Amsterdam	TR_KOREN_I Pigment analysis assay	EMLSdata_14Jun_dateformated.csv	Environmental Data Initiative	doi:10.6073/pasta/6bc9e0aa78389d64c134aba5c156793c	https://doi.org/10.6073/pasta/6bc9e0aa78389d64c134aba5c156793c
TR_KOREN_II	Integrated water sample	Pigment analysis	HPLC	Shimadzu	University of Amsterdam	TR_KOREN_II Pigment analysis assay	EMLSdata_14Jun_dateformated.csv	Environmental Data Initiative	doi:10.6073/pasta/6bc9e0aa78389d64c134aba5c156793c	https://doi.org/10.6073/pasta/6bc9e0aa78389d64c134aba5c156793c
TR_KOV	Integrated water sample	Pigment analysis	HPLC	Shimadzu	University of Amsterdam	TR_KOV Pigment analysis assay	EMLSdata_14Jun_dateformated.csv	Environmental Data Initiative	doi:10.6073/pasta/6bc9e0aa78389d64c134aba5c156793c	https://doi.org/10.6073/pasta/6bc9e0aa78389d64c134aba5c156793c
TR_KRD	Integrated water sample	Pigment analysis	HPLC	Shimadzu	University of Amsterdam	TR_KRD Pigment analysis assay	EMLSdata_14Jun_dateformated.csv	Environmental Data Initiative	doi:10.6073/pasta/6bc9e0aa78389d64c134aba5c156793c	https://doi.org/10.6073/pasta/6bc9e0aa78389d64c134aba5c156793c
TR_KRM	Integrated water sample	Pigment analysis	HPLC	Shimadzu	University of Amsterdam	TR_KRM Pigment analysis assay	EMLSdata_14Jun_dateformated.csv	Environmental Data Initiative	doi:10.6073/pasta/6bc9e0aa78389d64c134aba5c156793c	https://doi.org/10.6073/pasta/6bc9e0aa78389d64c134aba5c156793c
TR_KRT	Integrated water sample	Pigment analysis	HPLC	Shimadzu	University of Amsterdam	TR_KRT Pigment analysis assay	EMLSdata_14Jun_dateformated.csv	Environmental Data Initiative	doi:10.6073/pasta/6bc9e0aa78389d64c134aba5c156793c	https://doi.org/10.6073/pasta/6bc9e0aa78389d64c134aba5c156793c
TR_KUZ	Integrated water sample	Pigment analysis	HPLC	Shimadzu	University of Amsterdam	TR_KUZ Pigment analysis assay	EMLSdata_14Jun_dateformated.csv	Environmental Data Initiative	doi:10.6073/pasta/6bc9e0aa78389d64c134aba5c156793c	https://doi.org/10.6073/pasta/6bc9e0aa78389d64c134aba5c156793c
TR_LAD	Integrated water sample	Pigment analysis	HPLC	Shimadzu	University of Amsterdam	TR_LAD Pigment analysis assay	EMLSdata_14Jun_dateformated.csv	Environmental Data Initiative	doi:10.6073/pasta/6bc9e0aa78389d64c134aba5c156793c	https://doi.org/10.6073/pasta/6bc9e0aa78389d64c134aba5c156793c
TR_LIM	Integrated water sample	Pigment analysis	HPLC	Shimadzu	University of Amsterdam	TR_LIM Pigment analysis assay	EMLSdata_14Jun_dateformated.csv	Environmental Data Initiative	doi:10.6073/pasta/6bc9e0aa78389d64c134aba5c156793c	https://doi.org/10.6073/pasta/6bc9e0aa78389d64c134aba5c156793c
TR_MOG	Integrated water sample	Pigment analysis	HPLC	Shimadzu	University of Amsterdam	TR_MOG Pigment analysis assay	EMLSdata_14Jun_dateformated.csv	Environmental Data Initiative	doi:10.6073/pasta/6bc9e0aa78389d64c134aba5c156793c	https://doi.org/10.6073/pasta/6bc9e0aa78389d64c134aba5c156793c
TR_MOL	Integrated water sample	Pigment analysis	HPLC	Shimadzu	University of Amsterdam	TR_MOL Pigment analysis assay	EMLSdata_14Jun_dateformated.csv	Environmental Data Initiative	doi:10.6073/pasta/6bc9e0aa78389d64c134aba5c156793c	https://doi.org/10.6073/pasta/6bc9e0aa78389d64c134aba5c156793c
TR_PAL	Integrated water sample	Pigment analysis	HPLC	Shimadzu	University of Amsterdam	TR_PAL Pigment analysis assay	EMLSdata_14Jun_dateformated.csv	Environmental Data Initiative	doi:10.6073/pasta/6bc9e0aa78389d64c134aba5c156793c	https://doi.org/10.6073/pasta/6bc9e0aa78389d64c134aba5c156793c
TR_PAR	Integrated water sample	Pigment analysis	HPLC	Shimadzu	University of Amsterdam	TR_PAR Pigment analysis assay	EMLSdata_14Jun_dateformated.csv	Environmental Data Initiative	doi:10.6073/pasta/6bc9e0aa78389d64c134aba5c156793c	https://doi.org/10.6073/pasta/6bc9e0aa78389d64c134aba5c156793c
TR_POY	Integrated water sample	Pigment analysis	HPLC	Shimadzu	University of Amsterdam	TR_POY Pigment analysis assay	EMLSdata_14Jun_dateformated.csv	Environmental Data Initiative	doi:10.6073/pasta/6bc9e0aa78389d64c134aba5c156793c	https://doi.org/10.6073/pasta/6bc9e0aa78389d64c134aba5c156793c
TR_SAR	Integrated water sample	Pigment analysis	HPLC	Shimadzu	University of Amsterdam	TR_SAR Pigment analysis assay	EMLSdata_14Jun_dateformated.csv	Environmental Data Initiative	doi:10.6073/pasta/6bc9e0aa78389d64c134aba5c156793c	https://doi.org/10.6073/pasta/6bc9e0aa78389d64c134aba5c156793c
TR_SBN	Integrated water sample	Pigment analysis	HPLC	Shimadzu	University of Amsterdam	TR_SBN Pigment analysis assay	EMLSdata_14Jun_dateformated.csv	Environmental Data Initiative	doi:10.6073/pasta/6bc9e0aa78389d64c134aba5c156793c	https://doi.org/10.6073/pasta/6bc9e0aa78389d64c134aba5c156793c
TR_SER	Integrated water sample	Pigment analysis	HPLC	Shimadzu	University of Amsterdam	TR_SER Pigment analysis assay	EMLSdata_14Jun_dateformated.csv	Environmental Data Initiative	doi:10.6073/pasta/6bc9e0aa78389d64c134aba5c156793c	https://doi.org/10.6073/pasta/6bc9e0aa78389d64c134aba5c156793c
TR_SEY	Integrated water sample	Pigment analysis	HPLC	Shimadzu	University of Amsterdam	TR_SEY Pigment analysis assay	EMLSdata_14Jun_dateformated.csv	Environmental Data Initiative	doi:10.6073/pasta/6bc9e0aa78389d64c134aba5c156793c	https://doi.org/10.6073/pasta/6bc9e0aa78389d64c134aba5c156793c
TR_SEYD	Integrated water sample	Pigment analysis	HPLC	Shimadzu	University of Amsterdam	TR_SEYD Pigment analysis assay	EMLSdata_14Jun_dateformated.csv	Environmental Data Initiative	doi:10.6073/pasta/6bc9e0aa78389d64c134aba5c156793c	https://doi.org/10.6073/pasta/6bc9e0aa78389d64c134aba5c156793c
TR_SIM	Integrated water sample	Pigment analysis	HPLC	Shimadzu	University of Amsterdam	TR_SIM Pigment analysis assay	EMLSdata_14Jun_dateformated.csv	Environmental Data Initiative	doi:10.6073/pasta/6bc9e0aa78389d64c134aba5c156793c	https://doi.org/10.6073/pasta/6bc9e0aa78389d64c134aba5c156793c
TR_SUG	Integrated water sample	Pigment analysis	HPLC	Shimadzu	University of Amsterdam	TR_SUG Pigment analysis assay	EMLSdata_14Jun_dateformated.csv	Environmental Data Initiative	doi:10.6073/pasta/6bc9e0aa78389d64c134aba5c156793c	https://doi.org/10.6073/pasta/6bc9e0aa78389d64c134aba5c156793c
TR_TAS	Integrated water sample	Pigment analysis	HPLC	Shimadzu	University of Amsterdam	TR_TAS Pigment analysis assay	EMLSdata_14Jun_dateformated.csv	Environmental Data Initiative	doi:10.6073/pasta/6bc9e0aa78389d64c134aba5c156793c	https://doi.org/10.6073/pasta/6bc9e0aa78389d64c134aba5c156793c
TR_TAT	Integrated water sample	Pigment analysis	HPLC	Shimadzu	University of Amsterdam	TR_TAT Pigment analysis assay	EMLSdata_14Jun_dateformated.csv	Environmental Data Initiative	doi:10.6073/pasta/6bc9e0aa78389d64c134aba5c156793c	https://doi.org/10.6073/pasta/6bc9e0aa78389d64c134aba5c156793c
TR_TER	Integrated water sample	Pigment analysis	HPLC	Shimadzu	University of Amsterdam	TR_TER Pigment analysis assay	EMLSdata_14Jun_dateformated.csv	Environmental Data Initiative	doi:10.6073/pasta/6bc9e0aa78389d64c134aba5c156793c	https://doi.org/10.6073/pasta/6bc9e0aa78389d64c134aba5c156793c
TR_TOR	Integrated water sample	Pigment analysis	HPLC	Shimadzu	University of Amsterdam	TR_TOR Pigment analysis assay	EMLSdata_14Jun_dateformated.csv	Environmental Data Initiative	doi:10.6073/pasta/6bc9e0aa78389d64c134aba5c156793c	https://doi.org/10.6073/pasta/6bc9e0aa78389d64c134aba5c156793c
TR_UABT	Integrated water sample	Pigment analysis	HPLC	Shimadzu	University of Amsterdam	TR_UABT Pigment analysis assay	EMLSdata_14Jun_dateformated.csv	Environmental Data Initiative	doi:10.6073/pasta/6bc9e0aa78389d64c134aba5c156793c	https://doi.org/10.6073/pasta/6bc9e0aa78389d64c134aba5c156793c
TR_ULU	Integrated water sample	Pigment analysis	HPLC	Shimadzu	University of Amsterdam	TR_ULU Pigment analysis assay	EMLSdata_14Jun_dateformated.csv	Environmental Data Initiative	doi:10.6073/pasta/6bc9e0aa78389d64c134aba5c156793c	https://doi.org/10.6073/pasta/6bc9e0aa78389d64c134aba5c156793c
TR_UZU	Integrated water sample	Pigment analysis	HPLC	Shimadzu	University of Amsterdam	TR_UZU Pigment analysis assay	EMLSdata_14Jun_dateformated.csv	Environmental Data Initiative	doi:10.6073/pasta/6bc9e0aa78389d64c134aba5c156793c	https://doi.org/10.6073/pasta/6bc9e0aa78389d64c134aba5c156793c
TR_YNC	Integrated water sample	Pigment analysis	HPLC	Shimadzu	University of Amsterdam	TR_YNC Pigment analysis assay	EMLSdata_14Jun_dateformated.csv	Environmental Data Initiative	doi:10.6073/pasta/6bc9e0aa78389d64c134aba5c156793c	https://doi.org/10.6073/pasta/6bc9e0aa78389d64c134aba5c156793c
UK_BASS	Integrated water sample	Pigment analysis	HPLC	Shimadzu	University of Amsterdam	UK_BASS Pigment analysis assay	EMLSdata_14Jun_dateformated.csv	Environmental Data Initiative	doi:10.6073/pasta/6bc9e0aa78389d64c134aba5c156793c	https://doi.org/10.6073/pasta/6bc9e0aa78389d64c134aba5c156793c
UK_BLE	Integrated water sample	Pigment analysis	HPLC	Shimadzu	University of Amsterdam	UK_BLE Pigment analysis assay	EMLSdata_14Jun_dateformated.csv	Environmental Data Initiative	doi:10.6073/pasta/6bc9e0aa78389d64c134aba5c156793c	https://doi.org/10.6073/pasta/6bc9e0aa78389d64c134aba5c156793c
UK_DER	Integrated water sample	Pigment analysis	HPLC	Shimadzu	University of Amsterdam	UK_DER Pigment analysis assay	EMLSdata_14Jun_dateformated.csv	Environmental Data Initiative	doi:10.6073/pasta/6bc9e0aa78389d64c134aba5c156793c	https://doi.org/10.6073/pasta/6bc9e0aa78389d64c134aba5c156793c
UK_ERN	Integrated water sample	Pigment analysis	HPLC	Shimadzu	University of Amsterdam	UK_ERN Pigment analysis assay	EMLSdata_14Jun_dateformated.csv	Environmental Data Initiative	doi:10.6073/pasta/6bc9e0aa78389d64c134aba5c156793c	https://doi.org/10.6073/pasta/6bc9e0aa78389d64c134aba5c156793c
UK_GRAS	Integrated water sample	Pigment analysis	HPLC	Shimadzu	University of Amsterdam	UK_GRAS Pigment analysis assay	EMLSdata_14Jun_dateformated.csv	Environmental Data Initiative	doi:10.6073/pasta/6bc9e0aa78389d64c134aba5c156793c	https://doi.org/10.6073/pasta/6bc9e0aa78389d64c134aba5c156793c
UK_NEA	Integrated water sample	Pigment analysis	HPLC	Shimadzu	University of Amsterdam	UK_NEA Pigment analysis assay	EMLSdata_14Jun_dateformated.csv	Environmental Data Initiative	doi:10.6073/pasta/6bc9e0aa78389d64c134aba5c156793c	https://doi.org/10.6073/pasta/6bc9e0aa78389d64c134aba5c156793c
UK_WN	Integrated water sample	Pigment analysis	HPLC	Shimadzu	University of Amsterdam	UK_WN Pigment analysis assay	EMLSdata_14Jun_dateformated.csv	Environmental Data Initiative	doi:10.6073/pasta/6bc9e0aa78389d64c134aba5c156793c	https://doi.org/10.6073/pasta/6bc9e0aa78389d64c134aba5c156793c
UK_WS	Integrated water sample	Pigment analysis	HPLC	Shimadzu	University of Amsterdam	UK_WS Pigment analysis assay	EMLSdata_14Jun_dateformated.csv	Environmental Data Initiative	doi:10.6073/pasta/6bc9e0aa78389d64c134aba5c156793c	https://doi.org/10.6073/pasta/6bc9e0aa78389d64c134aba5c156793c
