# Supplementary material for: A European Multi Lake Survey dataset of environmental variables, phytoplankton pigments and cyanotoxins
Source: Sci Data. 2018 Oct 23;5:180226. doi: 10.1038/sdata.2018.226 (PMC6198753; doi:10.1038/sdata.2018.226)
Supplement: Supplementary file 1 [file sdata2018226-isa1.zip › a_Mantzouk_cyanotoxin.txt]

Sample Name	Protocol REF	Protocol REF	Parameter Value[instrument]	Parameter Value[manufacturer]	Protocol REF	Parameter Value[instrument]	Parameter Value[manufacturer]	Protocol REF	Parameter Value[instrument]	Parameter Value[manufacturer]	Assay Name	Raw Data File	Comment[Data Repository]	Comment[Data Record Accession]	Comment[Data Record URI]
AT_MON	Integrated water sample	Cyanotoxin analysis	Alpha 1-2 LD	Martin Christ Gefriertrocknungsanlagen GmbH	Microcystins and nodularin analysis	1200 LC and 6410A QQQ	Agilent	Cylindrospermopsin and anatoxin analysis	2900 series HPLC system	Agilent	AT_MON cyanotoxins	EMLSdata_14Jun_dateformated.csv	Environmental Data Initiative	doi:10.6073/pasta/6bc9e0aa78389d64c134aba5c156793c	https://doi.org/10.6073/pasta/6bc9e0aa78389d64c134aba5c156793c
CH_BRE	Integrated water sample	Cyanotoxin analysis	Alpha 1-2 LD	Martin Christ Gefriertrocknungsanlagen GmbH	Microcystins and nodularin analysis	1200 LC and 6410A QQQ	Agilent	Cylindrospermopsin and anatoxin analysis	2900 series HPLC system	Agilent	CH_BRE cyanotoxins	EMLSdata_14Jun_dateformated.csv	Environmental Data Initiative	doi:10.6073/pasta/6bc9e0aa78389d64c134aba5c156793c	https://doi.org/10.6073/pasta/6bc9e0aa78389d64c134aba5c156793c
CH_BRET	Integrated water sample	Cyanotoxin analysis	Alpha 1-2 LD	Martin Christ Gefriertrocknungsanlagen GmbH	Microcystins and nodularin analysis	1200 LC and 6410A QQQ	Agilent	Cylindrospermopsin and anatoxin analysis	2900 series HPLC system	Agilent	CH_BRET cyanotoxins	EMLSdata_14Jun_dateformated.csv	Environmental Data Initiative	doi:10.6073/pasta/6bc9e0aa78389d64c134aba5c156793c	https://doi.org/10.6073/pasta/6bc9e0aa78389d64c134aba5c156793c
CH_DIV	Integrated water sample	Cyanotoxin analysis	Alpha 1-2 LD	Martin Christ Gefriertrocknungsanlagen GmbH	Microcystins and nodularin analysis	1200 LC and 6410A QQQ	Agilent	Cylindrospermopsin and anatoxin analysis	2900 series HPLC system	Agilent	CH_DIV cyanotoxins	EMLSdata_14Jun_dateformated.csv	Environmental Data Initiative	doi:10.6073/pasta/6bc9e0aa78389d64c134aba5c156793c	https://doi.org/10.6073/pasta/6bc9e0aa78389d64c134aba5c156793c
CH_GE3	Integrated water sample	Cyanotoxin analysis	Alpha 1-2 LD	Martin Christ Gefriertrocknungsanlagen GmbH	Microcystins and nodularin analysis	1200 LC and 6410A QQQ	Agilent	Cylindrospermopsin and anatoxin analysis	2900 series HPLC system	Agilent	CH_GE3 cyanotoxins	EMLSdata_14Jun_dateformated.csv	Environmental Data Initiative	doi:10.6073/pasta/6bc9e0aa78389d64c134aba5c156793c	https://doi.org/10.6073/pasta/6bc9e0aa78389d64c134aba5c156793c
CH_GRE	Integrated water sample	Cyanotoxin analysis	Alpha 1-2 LD	Martin Christ Gefriertrocknungsanlagen GmbH	Microcystins and nodularin analysis	1200 LC and 6410A QQQ	Agilent	Cylindrospermopsin and anatoxin analysis	2900 series HPLC system	Agilent	CH_GRE cyanotoxins	EMLSdata_14Jun_dateformated.csv	Environmental Data Initiative	doi:10.6073/pasta/6bc9e0aa78389d64c134aba5c156793c	https://doi.org/10.6073/pasta/6bc9e0aa78389d64c134aba5c156793c
CH_HAL	Integrated water sample	Cyanotoxin analysis	Alpha 1-2 LD	Martin Christ Gefriertrocknungsanlagen GmbH	Microcystins and nodularin analysis	1200 LC and 6410A QQQ	Agilent	Cylindrospermopsin and anatoxin analysis	2900 series HPLC system	Agilent	CH_HAL cyanotoxins	EMLSdata_14Jun_dateformated.csv	Environmental Data Initiative	doi:10.6073/pasta/6bc9e0aa78389d64c134aba5c156793c	https://doi.org/10.6073/pasta/6bc9e0aa78389d64c134aba5c156793c
CH_JOU	Integrated water sample	Cyanotoxin analysis	Alpha 1-2 LD	Martin Christ Gefriertrocknungsanlagen GmbH	Microcystins and nodularin analysis	1200 LC and 6410A QQQ	Agilent	Cylindrospermopsin and anatoxin analysis	2900 series HPLC system	Agilent	CH_JOU cyanotoxins	EMLSdata_14Jun_dateformated.csv	Environmental Data Initiative	doi:10.6073/pasta/6bc9e0aa78389d64c134aba5c156793c	https://doi.org/10.6073/pasta/6bc9e0aa78389d64c134aba5c156793c
CH_LUC	Integrated water sample	Cyanotoxin analysis	Alpha 1-2 LD	Martin Christ Gefriertrocknungsanlagen GmbH	Microcystins and nodularin analysis	1200 LC and 6410A QQQ	Agilent	Cylindrospermopsin and anatoxin analysis	2900 series HPLC system	Agilent	CH_LUC cyanotoxins	EMLSdata_14Jun_dateformated.csv	Environmental Data Initiative	doi:10.6073/pasta/6bc9e0aa78389d64c134aba5c156793c	https://doi.org/10.6073/pasta/6bc9e0aa78389d64c134aba5c156793c
CH_MOR	Integrated water sample	Cyanotoxin analysis	Alpha 1-2 LD	Martin Christ Gefriertrocknungsanlagen GmbH	Microcystins and nodularin analysis	1200 LC and 6410A QQQ	Agilent	Cylindrospermopsin and anatoxin analysis	2900 series HPLC system	Agilent	CH_MOR cyanotoxins	EMLSdata_14Jun_dateformated.csv	Environmental Data Initiative	doi:10.6073/pasta/6bc9e0aa78389d64c134aba5c156793c	https://doi.org/10.6073/pasta/6bc9e0aa78389d64c134aba5c156793c
CH_OBE	Integrated water sample	Cyanotoxin analysis	Alpha 1-2 LD	Martin Christ Gefriertrocknungsanlagen GmbH	Microcystins and nodularin analysis	1200 LC and 6410A QQQ	Agilent	Cylindrospermopsin and anatoxin analysis	2900 series HPLC system	Agilent	CH_OBE cyanotoxins	EMLSdata_14Jun_dateformated.csv	Environmental Data Initiative	doi:10.6073/pasta/6bc9e0aa78389d64c134aba5c156793c	https://doi.org/10.6073/pasta/6bc9e0aa78389d64c134aba5c156793c
CH_PFA	Integrated water sample	Cyanotoxin analysis	Alpha 1-2 LD	Martin Christ Gefriertrocknungsanlagen GmbH	Microcystins and nodularin analysis	1200 LC and 6410A QQQ	Agilent	Cylindrospermopsin and anatoxin analysis	2900 series HPLC system	Agilent	CH_PFA cyanotoxins	EMLSdata_14Jun_dateformated.csv	Environmental Data Initiative	doi:10.6073/pasta/6bc9e0aa78389d64c134aba5c156793c	https://doi.org/10.6073/pasta/6bc9e0aa78389d64c134aba5c156793c
CH_SEM	Integrated water sample	Cyanotoxin analysis	Alpha 1-2 LD	Martin Christ Gefriertrocknungsanlagen GmbH	Microcystins and nodularin analysis	1200 LC and 6410A QQQ	Agilent	Cylindrospermopsin and anatoxin analysis	2900 series HPLC system	Agilent	CH_SEM cyanotoxins	EMLSdata_14Jun_dateformated.csv	Environmental Data Initiative	doi:10.6073/pasta/6bc9e0aa78389d64c134aba5c156793c	https://doi.org/10.6073/pasta/6bc9e0aa78389d64c134aba5c156793c
CH_SHL2	Integrated water sample	Cyanotoxin analysis	Alpha 1-2 LD	Martin Christ Gefriertrocknungsanlagen GmbH	Microcystins and nodularin analysis	1200 LC and 6410A QQQ	Agilent	Cylindrospermopsin and anatoxin analysis	2900 series HPLC system	Agilent	CH_SHL2 cyanotoxins	EMLSdata_14Jun_dateformated.csv	Environmental Data Initiative	doi:10.6073/pasta/6bc9e0aa78389d64c134aba5c156793c	https://doi.org/10.6073/pasta/6bc9e0aa78389d64c134aba5c156793c
CH_SOP	Integrated water sample	Cyanotoxin analysis	Alpha 1-2 LD	Martin Christ Gefriertrocknungsanlagen GmbH	Microcystins and nodularin analysis	1200 LC and 6410A QQQ	Agilent	Cylindrospermopsin and anatoxin analysis	2900 series HPLC system	Agilent	CH_SOP cyanotoxins	EMLSdata_14Jun_dateformated.csv	Environmental Data Initiative	doi:10.6073/pasta/6bc9e0aa78389d64c134aba5c156793c	https://doi.org/10.6073/pasta/6bc9e0aa78389d64c134aba5c156793c
CH_ZUR	Integrated water sample	Cyanotoxin analysis	Alpha 1-2 LD	Martin Christ Gefriertrocknungsanlagen GmbH	Microcystins and nodularin analysis	1200 LC and 6410A QQQ	Agilent	Cylindrospermopsin and anatoxin analysis	2900 series HPLC system	Agilent	CH_ZUR cyanotoxins	EMLSdata_14Jun_dateformated.csv	Environmental Data Initiative	doi:10.6073/pasta/6bc9e0aa78389d64c134aba5c156793c	https://doi.org/10.6073/pasta/6bc9e0aa78389d64c134aba5c156793c
CY_AKA	Integrated water sample	Cyanotoxin analysis	Alpha 1-2 LD	Martin Christ Gefriertrocknungsanlagen GmbH	Microcystins and nodularin analysis	1200 LC and 6410A QQQ	Agilent	Cylindrospermopsin and anatoxin analysis	2900 series HPLC system	Agilent	CY_AKA cyanotoxins	EMLSdata_14Jun_dateformated.csv	Environmental Data Initiative	doi:10.6073/pasta/6bc9e0aa78389d64c134aba5c156793c	https://doi.org/10.6073/pasta/6bc9e0aa78389d64c134aba5c156793c
CY_ASP	Integrated water sample	Cyanotoxin analysis	Alpha 1-2 LD	Martin Christ Gefriertrocknungsanlagen GmbH	Microcystins and nodularin analysis	1200 LC and 6410A QQQ	Agilent	Cylindrospermopsin and anatoxin analysis	2900 series HPLC system	Agilent	CY_ASP cyanotoxins	EMLSdata_14Jun_dateformated.csv	Environmental Data Initiative	doi:10.6073/pasta/6bc9e0aa78389d64c134aba5c156793c	https://doi.org/10.6073/pasta/6bc9e0aa78389d64c134aba5c156793c
CY_KAN	Integrated water sample	Cyanotoxin analysis	Alpha 1-2 LD	Martin Christ Gefriertrocknungsanlagen GmbH	Microcystins and nodularin analysis	1200 LC and 6410A QQQ	Agilent	Cylindrospermopsin and anatoxin analysis	2900 series HPLC system	Agilent	CY_KAN cyanotoxins	EMLSdata_14Jun_dateformated.csv	Environmental Data Initiative	doi:10.6073/pasta/6bc9e0aa78389d64c134aba5c156793c	https://doi.org/10.6073/pasta/6bc9e0aa78389d64c134aba5c156793c
CY_KOU	Integrated water sample	Cyanotoxin analysis	Alpha 1-2 LD	Martin Christ Gefriertrocknungsanlagen GmbH	Microcystins and nodularin analysis	1200 LC and 6410A QQQ	Agilent	Cylindrospermopsin and anatoxin analysis	2900 series HPLC system	Agilent	CY_KOU cyanotoxins	EMLSdata_14Jun_dateformated.csv	Environmental Data Initiative	doi:10.6073/pasta/6bc9e0aa78389d64c134aba5c156793c	https://doi.org/10.6073/pasta/6bc9e0aa78389d64c134aba5c156793c
CY_POL	Integrated water sample	Cyanotoxin analysis	Alpha 1-2 LD	Martin Christ Gefriertrocknungsanlagen GmbH	Microcystins and nodularin analysis	1200 LC and 6410A QQQ	Agilent	Cylindrospermopsin and anatoxin analysis	2900 series HPLC system	Agilent	CY_POL cyanotoxins	EMLSdata_14Jun_dateformated.csv	Environmental Data Initiative	doi:10.6073/pasta/6bc9e0aa78389d64c134aba5c156793c	https://doi.org/10.6073/pasta/6bc9e0aa78389d64c134aba5c156793c
CZ_BOS	Integrated water sample	Cyanotoxin analysis	Alpha 1-2 LD	Martin Christ Gefriertrocknungsanlagen GmbH	Microcystins and nodularin analysis	1200 LC and 6410A QQQ	Agilent	Cylindrospermopsin and anatoxin analysis	2900 series HPLC system	Agilent	CZ_BOS cyanotoxins	EMLSdata_14Jun_dateformated.csv	Environmental Data Initiative	doi:10.6073/pasta/6bc9e0aa78389d64c134aba5c156793c	https://doi.org/10.6073/pasta/6bc9e0aa78389d64c134aba5c156793c
CZ_BRN	Integrated water sample	Cyanotoxin analysis	Alpha 1-2 LD	Martin Christ Gefriertrocknungsanlagen GmbH	Microcystins and nodularin analysis	1200 LC and 6410A QQQ	Agilent	Cylindrospermopsin and anatoxin analysis	2900 series HPLC system	Agilent	CZ_BRN cyanotoxins	EMLSdata_14Jun_dateformated.csv	Environmental Data Initiative	doi:10.6073/pasta/6bc9e0aa78389d64c134aba5c156793c	https://doi.org/10.6073/pasta/6bc9e0aa78389d64c134aba5c156793c
CZ_HAM	Integrated water sample	Cyanotoxin analysis	Alpha 1-2 LD	Martin Christ Gefriertrocknungsanlagen GmbH	Microcystins and nodularin analysis	1200 LC and 6410A QQQ	Agilent	Cylindrospermopsin and anatoxin analysis	2900 series HPLC system	Agilent	CZ_HAM cyanotoxins	EMLSdata_14Jun_dateformated.csv	Environmental Data Initiative	doi:10.6073/pasta/6bc9e0aa78389d64c134aba5c156793c	https://doi.org/10.6073/pasta/6bc9e0aa78389d64c134aba5c156793c
CZ_LET	Integrated water sample	Cyanotoxin analysis	Alpha 1-2 LD	Martin Christ Gefriertrocknungsanlagen GmbH	Microcystins and nodularin analysis	1200 LC and 6410A QQQ	Agilent	Cylindrospermopsin and anatoxin analysis	2900 series HPLC system	Agilent	CZ_LET cyanotoxins	EMLSdata_14Jun_dateformated.csv	Environmental Data Initiative	doi:10.6073/pasta/6bc9e0aa78389d64c134aba5c156793c	https://doi.org/10.6073/pasta/6bc9e0aa78389d64c134aba5c156793c
CZ_LUH	Integrated water sample	Cyanotoxin analysis	Alpha 1-2 LD	Martin Christ Gefriertrocknungsanlagen GmbH	Microcystins and nodularin analysis	1200 LC and 6410A QQQ	Agilent	Cylindrospermopsin and anatoxin analysis	2900 series HPLC system	Agilent	CZ_LUH cyanotoxins	EMLSdata_14Jun_dateformated.csv	Environmental Data Initiative	doi:10.6073/pasta/6bc9e0aa78389d64c134aba5c156793c	https://doi.org/10.6073/pasta/6bc9e0aa78389d64c134aba5c156793c
CZ_MAT	Integrated water sample	Cyanotoxin analysis	Alpha 1-2 LD	Martin Christ Gefriertrocknungsanlagen GmbH	Microcystins and nodularin analysis	1200 LC and 6410A QQQ	Agilent	Cylindrospermopsin and anatoxin analysis	2900 series HPLC system	Agilent	CZ_MAT cyanotoxins	EMLSdata_14Jun_dateformated.csv	Environmental Data Initiative	doi:10.6073/pasta/6bc9e0aa78389d64c134aba5c156793c	https://doi.org/10.6073/pasta/6bc9e0aa78389d64c134aba5c156793c
CZ_MOS	Integrated water sample	Cyanotoxin analysis	Alpha 1-2 LD	Martin Christ Gefriertrocknungsanlagen GmbH	Microcystins and nodularin analysis	1200 LC and 6410A QQQ	Agilent	Cylindrospermopsin and anatoxin analysis	2900 series HPLC system	Agilent	CZ_MOS cyanotoxins	EMLSdata_14Jun_dateformated.csv	Environmental Data Initiative	doi:10.6073/pasta/6bc9e0aa78389d64c134aba5c156793c	https://doi.org/10.6073/pasta/6bc9e0aa78389d64c134aba5c156793c
CZ_NES	Integrated water sample	Cyanotoxin analysis	Alpha 1-2 LD	Martin Christ Gefriertrocknungsanlagen GmbH	Microcystins and nodularin analysis	1200 LC and 6410A QQQ	Agilent	Cylindrospermopsin and anatoxin analysis	2900 series HPLC system	Agilent	CZ_NES cyanotoxins	EMLSdata_14Jun_dateformated.csv	Environmental Data Initiative	doi:10.6073/pasta/6bc9e0aa78389d64c134aba5c156793c	https://doi.org/10.6073/pasta/6bc9e0aa78389d64c134aba5c156793c
CZ_NML	Integrated water sample	Cyanotoxin analysis	Alpha 1-2 LD	Martin Christ Gefriertrocknungsanlagen GmbH	Microcystins and nodularin analysis	1200 LC and 6410A QQQ	Agilent	Cylindrospermopsin and anatoxin analysis	2900 series HPLC system	Agilent	CZ_NML cyanotoxins	EMLSdata_14Jun_dateformated.csv	Environmental Data Initiative	doi:10.6073/pasta/6bc9e0aa78389d64c134aba5c156793c	https://doi.org/10.6073/pasta/6bc9e0aa78389d64c134aba5c156793c
CZ_NOV	Integrated water sample	Cyanotoxin analysis	Alpha 1-2 LD	Martin Christ Gefriertrocknungsanlagen GmbH	Microcystins and nodularin analysis	1200 LC and 6410A QQQ	Agilent	Cylindrospermopsin and anatoxin analysis	2900 series HPLC system	Agilent	CZ_NOV cyanotoxins	EMLSdata_14Jun_dateformated.csv	Environmental Data Initiative	doi:10.6073/pasta/6bc9e0aa78389d64c134aba5c156793c	https://doi.org/10.6073/pasta/6bc9e0aa78389d64c134aba5c156793c
CZ_VDA	Integrated water sample	Cyanotoxin analysis	Alpha 1-2 LD	Martin Christ Gefriertrocknungsanlagen GmbH	Microcystins and nodularin analysis	1200 LC and 6410A QQQ	Agilent	Cylindrospermopsin and anatoxin analysis	2900 series HPLC system	Agilent	CZ_VDA cyanotoxins	EMLSdata_14Jun_dateformated.csv	Environmental Data Initiative	doi:10.6073/pasta/6bc9e0aa78389d64c134aba5c156793c	https://doi.org/10.6073/pasta/6bc9e0aa78389d64c134aba5c156793c
DE_BIKO	Integrated water sample	Cyanotoxin analysis	Alpha 1-2 LD	Martin Christ Gefriertrocknungsanlagen GmbH	Microcystins and nodularin analysis	1200 LC and 6410A QQQ	Agilent	Cylindrospermopsin and anatoxin analysis	2900 series HPLC system	Agilent	DE_BIKO cyanotoxins	EMLSdata_14Jun_dateformated.csv	Environmental Data Initiative	doi:10.6073/pasta/6bc9e0aa78389d64c134aba5c156793c	https://doi.org/10.6073/pasta/6bc9e0aa78389d64c134aba5c156793c
DE_CARWI	Integrated water sample	Cyanotoxin analysis	Alpha 1-2 LD	Martin Christ Gefriertrocknungsanlagen GmbH	Microcystins and nodularin analysis	1200 LC and 6410A QQQ	Agilent	Cylindrospermopsin and anatoxin analysis	2900 series HPLC system	Agilent	DE_CARWI cyanotoxins	EMLSdata_14Jun_dateformated.csv	Environmental Data Initiative	doi:10.6073/pasta/6bc9e0aa78389d64c134aba5c156793c	https://doi.org/10.6073/pasta/6bc9e0aa78389d64c134aba5c156793c
DE_CON	Integrated water sample	Cyanotoxin analysis	Alpha 1-2 LD	Martin Christ Gefriertrocknungsanlagen GmbH	Microcystins and nodularin analysis	1200 LC and 6410A QQQ	Agilent	Cylindrospermopsin and anatoxin analysis	2900 series HPLC system	Agilent	DE_CON cyanotoxins	EMLSdata_14Jun_dateformated.csv	Environmental Data Initiative	doi:10.6073/pasta/6bc9e0aa78389d64c134aba5c156793c	https://doi.org/10.6073/pasta/6bc9e0aa78389d64c134aba5c156793c
DE_DABEL	Integrated water sample	Cyanotoxin analysis	Alpha 1-2 LD	Martin Christ Gefriertrocknungsanlagen GmbH	Microcystins and nodularin analysis	1200 LC and 6410A QQQ	Agilent	Cylindrospermopsin and anatoxin analysis	2900 series HPLC system	Agilent	DE_DABEL cyanotoxins	EMLSdata_14Jun_dateformated.csv	Environmental Data Initiative	doi:10.6073/pasta/6bc9e0aa78389d64c134aba5c156793c	https://doi.org/10.6073/pasta/6bc9e0aa78389d64c134aba5c156793c
DE_DAGOW	Integrated water sample	Cyanotoxin analysis	Alpha 1-2 LD	Martin Christ Gefriertrocknungsanlagen GmbH	Microcystins and nodularin analysis	1200 LC and 6410A QQQ	Agilent	Cylindrospermopsin and anatoxin analysis	2900 series HPLC system	Agilent	DE_DAGOW cyanotoxins	EMLSdata_14Jun_dateformated.csv	Environmental Data Initiative	doi:10.6073/pasta/6bc9e0aa78389d64c134aba5c156793c	https://doi.org/10.6073/pasta/6bc9e0aa78389d64c134aba5c156793c
DE_DOLLGE	Integrated water sample	Cyanotoxin analysis	Alpha 1-2 LD	Martin Christ Gefriertrocknungsanlagen GmbH	Microcystins and nodularin analysis	1200 LC and 6410A QQQ	Agilent	Cylindrospermopsin and anatoxin analysis	2900 series HPLC system	Agilent	DE_DOLLGE cyanotoxins	EMLSdata_14Jun_dateformated.csv	Environmental Data Initiative	doi:10.6073/pasta/6bc9e0aa78389d64c134aba5c156793c	https://doi.org/10.6073/pasta/6bc9e0aa78389d64c134aba5c156793c
DE_DOMJU	Integrated water sample	Cyanotoxin analysis	Alpha 1-2 LD	Martin Christ Gefriertrocknungsanlagen GmbH	Microcystins and nodularin analysis	1200 LC and 6410A QQQ	Agilent	Cylindrospermopsin and anatoxin analysis	2900 series HPLC system	Agilent	DE_DOMJU cyanotoxins	EMLSdata_14Jun_dateformated.csv	Environmental Data Initiative	doi:10.6073/pasta/6bc9e0aa78389d64c134aba5c156793c	https://doi.org/10.6073/pasta/6bc9e0aa78389d64c134aba5c156793c
DE_ELLEN	Integrated water sample	Cyanotoxin analysis	Alpha 1-2 LD	Martin Christ Gefriertrocknungsanlagen GmbH	Microcystins and nodularin analysis	1200 LC and 6410A QQQ	Agilent	Cylindrospermopsin and anatoxin analysis	2900 series HPLC system	Agilent	DE_ELLEN cyanotoxins	EMLSdata_14Jun_dateformated.csv	Environmental Data Initiative	doi:10.6073/pasta/6bc9e0aa78389d64c134aba5c156793c	https://doi.org/10.6073/pasta/6bc9e0aa78389d64c134aba5c156793c
DE_FUIRS	Integrated water sample	Cyanotoxin analysis	Alpha 1-2 LD	Martin Christ Gefriertrocknungsanlagen GmbH	Microcystins and nodularin analysis	1200 LC and 6410A QQQ	Agilent	Cylindrospermopsin and anatoxin analysis	2900 series HPLC system	Agilent	DE_FUIRS cyanotoxins	EMLSdata_14Jun_dateformated.csv	Environmental Data Initiative	doi:10.6073/pasta/6bc9e0aa78389d64c134aba5c156793c	https://doi.org/10.6073/pasta/6bc9e0aa78389d64c134aba5c156793c
DE_FUKUNE	Integrated water sample	Cyanotoxin analysis	Alpha 1-2 LD	Martin Christ Gefriertrocknungsanlagen GmbH	Microcystins and nodularin analysis	1200 LC and 6410A QQQ	Agilent	Cylindrospermopsin and anatoxin analysis	2900 series HPLC system	Agilent	DE_FUKUNE cyanotoxins	EMLSdata_14Jun_dateformated.csv	Environmental Data Initiative	doi:10.6073/pasta/6bc9e0aa78389d64c134aba5c156793c	https://doi.org/10.6073/pasta/6bc9e0aa78389d64c134aba5c156793c
DE_KLEIN	Integrated water sample	Cyanotoxin analysis	Alpha 1-2 LD	Martin Christ Gefriertrocknungsanlagen GmbH	Microcystins and nodularin analysis	1200 LC and 6410A QQQ	Agilent	Cylindrospermopsin and anatoxin analysis	2900 series HPLC system	Agilent	DE_KLEIN cyanotoxins	EMLSdata_14Jun_dateformated.csv	Environmental Data Initiative	doi:10.6073/pasta/6bc9e0aa78389d64c134aba5c156793c	https://doi.org/10.6073/pasta/6bc9e0aa78389d64c134aba5c156793c
DE_LABUS	Integrated water sample	Cyanotoxin analysis	Alpha 1-2 LD	Martin Christ Gefriertrocknungsanlagen GmbH	Microcystins and nodularin analysis	1200 LC and 6410A QQQ	Agilent	Cylindrospermopsin and anatoxin analysis	2900 series HPLC system	Agilent	DE_LABUS cyanotoxins	EMLSdata_14Jun_dateformated.csv	Environmental Data Initiative	doi:10.6073/pasta/6bc9e0aa78389d64c134aba5c156793c	https://doi.org/10.6073/pasta/6bc9e0aa78389d64c134aba5c156793c
DE_LAN	Integrated water sample	Cyanotoxin analysis	Alpha 1-2 LD	Martin Christ Gefriertrocknungsanlagen GmbH	Microcystins and nodularin analysis	1200 LC and 6410A QQQ	Agilent	Cylindrospermopsin and anatoxin analysis	2900 series HPLC system	Agilent	DE_LAN cyanotoxins	EMLSdata_14Jun_dateformated.csv	Environmental Data Initiative	doi:10.6073/pasta/6bc9e0aa78389d64c134aba5c156793c	https://doi.org/10.6073/pasta/6bc9e0aa78389d64c134aba5c156793c
DE_MUGGE	Integrated water sample	Cyanotoxin analysis	Alpha 1-2 LD	Martin Christ Gefriertrocknungsanlagen GmbH	Microcystins and nodularin analysis	1200 LC and 6410A QQQ	Agilent	Cylindrospermopsin and anatoxin analysis	2900 series HPLC system	Agilent	DE_MUGGE cyanotoxins	EMLSdata_14Jun_dateformated.csv	Environmental Data Initiative	doi:10.6073/pasta/6bc9e0aa78389d64c134aba5c156793c	https://doi.org/10.6073/pasta/6bc9e0aa78389d64c134aba5c156793c
DE_OBER	Integrated water sample	Cyanotoxin analysis	Alpha 1-2 LD	Martin Christ Gefriertrocknungsanlagen GmbH	Microcystins and nodularin analysis	1200 LC and 6410A QQQ	Agilent	Cylindrospermopsin and anatoxin analysis	2900 series HPLC system	Agilent	DE_OBER cyanotoxins	EMLSdata_14Jun_dateformated.csv	Environmental Data Initiative	doi:10.6073/pasta/6bc9e0aa78389d64c134aba5c156793c	https://doi.org/10.6073/pasta/6bc9e0aa78389d64c134aba5c156793c
DE_PEETS	Integrated water sample	Cyanotoxin analysis	Alpha 1-2 LD	Martin Christ Gefriertrocknungsanlagen GmbH	Microcystins and nodularin analysis	1200 LC and 6410A QQQ	Agilent	Cylindrospermopsin and anatoxin analysis	2900 series HPLC system	Agilent	DE_PEETS cyanotoxins	EMLSdata_14Jun_dateformated.csv	Environmental Data Initiative	doi:10.6073/pasta/6bc9e0aa78389d64c134aba5c156793c	https://doi.org/10.6073/pasta/6bc9e0aa78389d64c134aba5c156793c
DE_PFSAR	Integrated water sample	Cyanotoxin analysis	Alpha 1-2 LD	Martin Christ Gefriertrocknungsanlagen GmbH	Microcystins and nodularin analysis	1200 LC and 6410A QQQ	Agilent	Cylindrospermopsin and anatoxin analysis	2900 series HPLC system	Agilent	DE_PFSAR cyanotoxins	EMLSdata_14Jun_dateformated.csv	Environmental Data Initiative	doi:10.6073/pasta/6bc9e0aa78389d64c134aba5c156793c	https://doi.org/10.6073/pasta/6bc9e0aa78389d64c134aba5c156793c
DE_PLA	Integrated water sample	Cyanotoxin analysis	Alpha 1-2 LD	Martin Christ Gefriertrocknungsanlagen GmbH	Microcystins and nodularin analysis	1200 LC and 6410A QQQ	Agilent	Cylindrospermopsin and anatoxin analysis	2900 series HPLC system	Agilent	DE_PLA cyanotoxins	EMLSdata_14Jun_dateformated.csv	Environmental Data Initiative	doi:10.6073/pasta/6bc9e0aa78389d64c134aba5c156793c	https://doi.org/10.6073/pasta/6bc9e0aa78389d64c134aba5c156793c
DE_PLATI	Integrated water sample	Cyanotoxin analysis	Alpha 1-2 LD	Martin Christ Gefriertrocknungsanlagen GmbH	Microcystins and nodularin analysis	1200 LC and 6410A QQQ	Agilent	Cylindrospermopsin and anatoxin analysis	2900 series HPLC system	Agilent	DE_PLATI cyanotoxins	EMLSdata_14Jun_dateformated.csv	Environmental Data Initiative	doi:10.6073/pasta/6bc9e0aa78389d64c134aba5c156793c	https://doi.org/10.6073/pasta/6bc9e0aa78389d64c134aba5c156793c
DE_PREBE	Integrated water sample	Cyanotoxin analysis	Alpha 1-2 LD	Martin Christ Gefriertrocknungsanlagen GmbH	Microcystins and nodularin analysis	1200 LC and 6410A QQQ	Agilent	Cylindrospermopsin and anatoxin analysis	2900 series HPLC system	Agilent	DE_PREBE cyanotoxins	EMLSdata_14Jun_dateformated.csv	Environmental Data Initiative	doi:10.6073/pasta/6bc9e0aa78389d64c134aba5c156793c	https://doi.org/10.6073/pasta/6bc9e0aa78389d64c134aba5c156793c
DE_ROBLI	Integrated water sample	Cyanotoxin analysis	Alpha 1-2 LD	Martin Christ Gefriertrocknungsanlagen GmbH	Microcystins and nodularin analysis	1200 LC and 6410A QQQ	Agilent	Cylindrospermopsin and anatoxin analysis	2900 series HPLC system	Agilent	DE_ROBLI cyanotoxins	EMLSdata_14Jun_dateformated.csv	Environmental Data Initiative	doi:10.6073/pasta/6bc9e0aa78389d64c134aba5c156793c	https://doi.org/10.6073/pasta/6bc9e0aa78389d64c134aba5c156793c
DE_ROOFE	Integrated water sample	Cyanotoxin analysis	Alpha 1-2 LD	Martin Christ Gefriertrocknungsanlagen GmbH	Microcystins and nodularin analysis	1200 LC and 6410A QQQ	Agilent	Cylindrospermopsin and anatoxin analysis	2900 series HPLC system	Agilent	DE_ROOFE cyanotoxins	EMLSdata_14Jun_dateformated.csv	Environmental Data Initiative	doi:10.6073/pasta/6bc9e0aa78389d64c134aba5c156793c	https://doi.org/10.6073/pasta/6bc9e0aa78389d64c134aba5c156793c
DE_SCH	Integrated water sample	Cyanotoxin analysis	Alpha 1-2 LD	Martin Christ Gefriertrocknungsanlagen GmbH	Microcystins and nodularin analysis	1200 LC and 6410A QQQ	Agilent	Cylindrospermopsin and anatoxin analysis	2900 series HPLC system	Agilent	DE_SCH cyanotoxins	EMLSdata_14Jun_dateformated.csv	Environmental Data Initiative	doi:10.6073/pasta/6bc9e0aa78389d64c134aba5c156793c	https://doi.org/10.6073/pasta/6bc9e0aa78389d64c134aba5c156793c
DE_SCHAM	Integrated water sample	Cyanotoxin analysis	Alpha 1-2 LD	Martin Christ Gefriertrocknungsanlagen GmbH	Microcystins and nodularin analysis	1200 LC and 6410A QQQ	Agilent	Cylindrospermopsin and anatoxin analysis	2900 series HPLC system	Agilent	DE_SCHAM cyanotoxins	EMLSdata_14Jun_dateformated.csv	Environmental Data Initiative	doi:10.6073/pasta/6bc9e0aa78389d64c134aba5c156793c	https://doi.org/10.6073/pasta/6bc9e0aa78389d64c134aba5c156793c
DE_SCHLA	Integrated water sample	Cyanotoxin analysis	Alpha 1-2 LD	Martin Christ Gefriertrocknungsanlagen GmbH	Microcystins and nodularin analysis	1200 LC and 6410A QQQ	Agilent	Cylindrospermopsin and anatoxin analysis	2900 series HPLC system	Agilent	DE_SCHLA cyanotoxins	EMLSdata_14Jun_dateformated.csv	Environmental Data Initiative	doi:10.6073/pasta/6bc9e0aa78389d64c134aba5c156793c	https://doi.org/10.6073/pasta/6bc9e0aa78389d64c134aba5c156793c
DE_SCHWO	Integrated water sample	Cyanotoxin analysis	Alpha 1-2 LD	Martin Christ Gefriertrocknungsanlagen GmbH	Microcystins and nodularin analysis	1200 LC and 6410A QQQ	Agilent	Cylindrospermopsin and anatoxin analysis	2900 series HPLC system	Agilent	DE_SCHWO cyanotoxins	EMLSdata_14Jun_dateformated.csv	Environmental Data Initiative	doi:10.6073/pasta/6bc9e0aa78389d64c134aba5c156793c	https://doi.org/10.6073/pasta/6bc9e0aa78389d64c134aba5c156793c
DE_STAD	Integrated water sample	Cyanotoxin analysis	Alpha 1-2 LD	Martin Christ Gefriertrocknungsanlagen GmbH	Microcystins and nodularin analysis	1200 LC and 6410A QQQ	Agilent	Cylindrospermopsin and anatoxin analysis	2900 series HPLC system	Agilent	DE_STAD cyanotoxins	EMLSdata_14Jun_dateformated.csv	Environmental Data Initiative	doi:10.6073/pasta/6bc9e0aa78389d64c134aba5c156793c	https://doi.org/10.6073/pasta/6bc9e0aa78389d64c134aba5c156793c
DE_STE	Integrated water sample	Cyanotoxin analysis	Alpha 1-2 LD	Martin Christ Gefriertrocknungsanlagen GmbH	Microcystins and nodularin analysis	1200 LC and 6410A QQQ	Agilent	Cylindrospermopsin and anatoxin analysis	2900 series HPLC system	Agilent	DE_STE cyanotoxins	EMLSdata_14Jun_dateformated.csv	Environmental Data Initiative	doi:10.6073/pasta/6bc9e0aa78389d64c134aba5c156793c	https://doi.org/10.6073/pasta/6bc9e0aa78389d64c134aba5c156793c
DE_STOLP	Integrated water sample	Cyanotoxin analysis	Alpha 1-2 LD	Martin Christ Gefriertrocknungsanlagen GmbH	Microcystins and nodularin analysis	1200 LC and 6410A QQQ	Agilent	Cylindrospermopsin and anatoxin analysis	2900 series HPLC system	Agilent	DE_STOLP cyanotoxins	EMLSdata_14Jun_dateformated.csv	Environmental Data Initiative	doi:10.6073/pasta/6bc9e0aa78389d64c134aba5c156793c	https://doi.org/10.6073/pasta/6bc9e0aa78389d64c134aba5c156793c
DE_TIWAR	Integrated water sample	Cyanotoxin analysis	Alpha 1-2 LD	Martin Christ Gefriertrocknungsanlagen GmbH	Microcystins and nodularin analysis	1200 LC and 6410A QQQ	Agilent	Cylindrospermopsin and anatoxin analysis	2900 series HPLC system	Agilent	DE_TIWAR cyanotoxins	EMLSdata_14Jun_dateformated.csv	Environmental Data Initiative	doi:10.6073/pasta/6bc9e0aa78389d64c134aba5c156793c	https://doi.org/10.6073/pasta/6bc9e0aa78389d64c134aba5c156793c
DE_WANKA	Integrated water sample	Cyanotoxin analysis	Alpha 1-2 LD	Martin Christ Gefriertrocknungsanlagen GmbH	Microcystins and nodularin analysis	1200 LC and 6410A QQQ	Agilent	Cylindrospermopsin and anatoxin analysis	2900 series HPLC system	Agilent	DE_WANKA cyanotoxins	EMLSdata_14Jun_dateformated.csv	Environmental Data Initiative	doi:10.6073/pasta/6bc9e0aa78389d64c134aba5c156793c	https://doi.org/10.6073/pasta/6bc9e0aa78389d64c134aba5c156793c
DE_WENDO	Integrated water sample	Cyanotoxin analysis	Alpha 1-2 LD	Martin Christ Gefriertrocknungsanlagen GmbH	Microcystins and nodularin analysis	1200 LC and 6410A QQQ	Agilent	Cylindrospermopsin and anatoxin analysis	2900 series HPLC system	Agilent	DE_WENDO cyanotoxins	EMLSdata_14Jun_dateformated.csv	Environmental Data Initiative	doi:10.6073/pasta/6bc9e0aa78389d64c134aba5c156793c	https://doi.org/10.6073/pasta/6bc9e0aa78389d64c134aba5c156793c
DE_WITTWE	Integrated water sample	Cyanotoxin analysis	Alpha 1-2 LD	Martin Christ Gefriertrocknungsanlagen GmbH	Microcystins and nodularin analysis	1200 LC and 6410A QQQ	Agilent	Cylindrospermopsin and anatoxin analysis	2900 series HPLC system	Agilent	DE_WITTWE cyanotoxins	EMLSdata_14Jun_dateformated.csv	Environmental Data Initiative	doi:10.6073/pasta/6bc9e0aa78389d64c134aba5c156793c	https://doi.org/10.6073/pasta/6bc9e0aa78389d64c134aba5c156793c
DE_WURIS	Integrated water sample	Cyanotoxin analysis	Alpha 1-2 LD	Martin Christ Gefriertrocknungsanlagen GmbH	Microcystins and nodularin analysis	1200 LC and 6410A QQQ	Agilent	Cylindrospermopsin and anatoxin analysis	2900 series HPLC system	Agilent	DE_WURIS cyanotoxins	EMLSdata_14Jun_dateformated.csv	Environmental Data Initiative	doi:10.6073/pasta/6bc9e0aa78389d64c134aba5c156793c	https://doi.org/10.6073/pasta/6bc9e0aa78389d64c134aba5c156793c
DK_BAG	Integrated water sample	Cyanotoxin analysis	Alpha 1-2 LD	Martin Christ Gefriertrocknungsanlagen GmbH	Microcystins and nodularin analysis	1200 LC and 6410A QQQ	Agilent	Cylindrospermopsin and anatoxin analysis	2900 series HPLC system	Agilent	DK_BAG cyanotoxins	EMLSdata_14Jun_dateformated.csv	Environmental Data Initiative	doi:10.6073/pasta/6bc9e0aa78389d64c134aba5c156793c	https://doi.org/10.6073/pasta/6bc9e0aa78389d64c134aba5c156793c
DK_BAS	Integrated water sample	Cyanotoxin analysis	Alpha 1-2 LD	Martin Christ Gefriertrocknungsanlagen GmbH	Microcystins and nodularin analysis	1200 LC and 6410A QQQ	Agilent	Cylindrospermopsin and anatoxin analysis	2900 series HPLC system	Agilent	DK_BAS cyanotoxins	EMLSdata_14Jun_dateformated.csv	Environmental Data Initiative	doi:10.6073/pasta/6bc9e0aa78389d64c134aba5c156793c	https://doi.org/10.6073/pasta/6bc9e0aa78389d64c134aba5c156793c
DK_FAR	Integrated water sample	Cyanotoxin analysis	Alpha 1-2 LD	Martin Christ Gefriertrocknungsanlagen GmbH	Microcystins and nodularin analysis	1200 LC and 6410A QQQ	Agilent	Cylindrospermopsin and anatoxin analysis	2900 series HPLC system	Agilent	DK_FAR cyanotoxins	EMLSdata_14Jun_dateformated.csv	Environmental Data Initiative	doi:10.6073/pasta/6bc9e0aa78389d64c134aba5c156793c	https://doi.org/10.6073/pasta/6bc9e0aa78389d64c134aba5c156793c
DK_FUR	Integrated water sample	Cyanotoxin analysis	Alpha 1-2 LD	Martin Christ Gefriertrocknungsanlagen GmbH	Microcystins and nodularin analysis	1200 LC and 6410A QQQ	Agilent	Cylindrospermopsin and anatoxin analysis	2900 series HPLC system	Agilent	DK_FUR cyanotoxins	EMLSdata_14Jun_dateformated.csv	Environmental Data Initiative	doi:10.6073/pasta/6bc9e0aa78389d64c134aba5c156793c	https://doi.org/10.6073/pasta/6bc9e0aa78389d64c134aba5c156793c
DK_GYR	Integrated water sample	Cyanotoxin analysis	Alpha 1-2 LD	Martin Christ Gefriertrocknungsanlagen GmbH	Microcystins and nodularin analysis	1200 LC and 6410A QQQ	Agilent	Cylindrospermopsin and anatoxin analysis	2900 series HPLC system	Agilent	DK_GYR cyanotoxins	EMLSdata_14Jun_dateformated.csv	Environmental Data Initiative	doi:10.6073/pasta/6bc9e0aa78389d64c134aba5c156793c	https://doi.org/10.6073/pasta/6bc9e0aa78389d64c134aba5c156793c
DK_HAR	Integrated water sample	Cyanotoxin analysis	Alpha 1-2 LD	Martin Christ Gefriertrocknungsanlagen GmbH	Microcystins and nodularin analysis	1200 LC and 6410A QQQ	Agilent	Cylindrospermopsin and anatoxin analysis	2900 series HPLC system	Agilent	DK_HAR cyanotoxins	EMLSdata_14Jun_dateformated.csv	Environmental Data Initiative	doi:10.6073/pasta/6bc9e0aa78389d64c134aba5c156793c	https://doi.org/10.6073/pasta/6bc9e0aa78389d64c134aba5c156793c
DK_LYN	Integrated water sample	Cyanotoxin analysis	Alpha 1-2 LD	Martin Christ Gefriertrocknungsanlagen GmbH	Microcystins and nodularin analysis	1200 LC and 6410A QQQ	Agilent	Cylindrospermopsin and anatoxin analysis	2900 series HPLC system	Agilent	DK_LYN cyanotoxins	EMLSdata_14Jun_dateformated.csv	Environmental Data Initiative	doi:10.6073/pasta/6bc9e0aa78389d64c134aba5c156793c	https://doi.org/10.6073/pasta/6bc9e0aa78389d64c134aba5c156793c
DK_SLA	Integrated water sample	Cyanotoxin analysis	Alpha 1-2 LD	Martin Christ Gefriertrocknungsanlagen GmbH	Microcystins and nodularin analysis	1200 LC and 6410A QQQ	Agilent	Cylindrospermopsin and anatoxin analysis	2900 series HPLC system	Agilent	DK_SLA cyanotoxins	EMLSdata_14Jun_dateformated.csv	Environmental Data Initiative	doi:10.6073/pasta/6bc9e0aa78389d64c134aba5c156793c	https://doi.org/10.6073/pasta/6bc9e0aa78389d64c134aba5c156793c
EE_ELI	Integrated water sample	Cyanotoxin analysis	Alpha 1-2 LD	Martin Christ Gefriertrocknungsanlagen GmbH	Microcystins and nodularin analysis	1200 LC and 6410A QQQ	Agilent	Cylindrospermopsin and anatoxin analysis	2900 series HPLC system	Agilent	EE_ELI cyanotoxins	EMLSdata_14Jun_dateformated.csv	Environmental Data Initiative	doi:10.6073/pasta/6bc9e0aa78389d64c134aba5c156793c	https://doi.org/10.6073/pasta/6bc9e0aa78389d64c134aba5c156793c
EE_KAI	Integrated water sample	Cyanotoxin analysis	Alpha 1-2 LD	Martin Christ Gefriertrocknungsanlagen GmbH	Microcystins and nodularin analysis	1200 LC and 6410A QQQ	Agilent	Cylindrospermopsin and anatoxin analysis	2900 series HPLC system	Agilent	EE_KAI cyanotoxins	EMLSdata_14Jun_dateformated.csv	Environmental Data Initiative	doi:10.6073/pasta/6bc9e0aa78389d64c134aba5c156793c	https://doi.org/10.6073/pasta/6bc9e0aa78389d64c134aba5c156793c
EE_KUR	Integrated water sample	Cyanotoxin analysis	Alpha 1-2 LD	Martin Christ Gefriertrocknungsanlagen GmbH	Microcystins and nodularin analysis	1200 LC and 6410A QQQ	Agilent	Cylindrospermopsin and anatoxin analysis	2900 series HPLC system	Agilent	EE_KUR cyanotoxins	EMLSdata_14Jun_dateformated.csv	Environmental Data Initiative	doi:10.6073/pasta/6bc9e0aa78389d64c134aba5c156793c	https://doi.org/10.6073/pasta/6bc9e0aa78389d64c134aba5c156793c
EE_LAM	Integrated water sample	Cyanotoxin analysis	Alpha 1-2 LD	Martin Christ Gefriertrocknungsanlagen GmbH	Microcystins and nodularin analysis	1200 LC and 6410A QQQ	Agilent	Cylindrospermopsin and anatoxin analysis	2900 series HPLC system	Agilent	EE_LAM cyanotoxins	EMLSdata_14Jun_dateformated.csv	Environmental Data Initiative	doi:10.6073/pasta/6bc9e0aa78389d64c134aba5c156793c	https://doi.org/10.6073/pasta/6bc9e0aa78389d64c134aba5c156793c
EE_PEI	Integrated water sample	Cyanotoxin analysis	Alpha 1-2 LD	Martin Christ Gefriertrocknungsanlagen GmbH	Microcystins and nodularin analysis	1200 LC and 6410A QQQ	Agilent	Cylindrospermopsin and anatoxin analysis	2900 series HPLC system	Agilent	EE_PEI cyanotoxins	EMLSdata_14Jun_dateformated.csv	Environmental Data Initiative	doi:10.6073/pasta/6bc9e0aa78389d64c134aba5c156793c	https://doi.org/10.6073/pasta/6bc9e0aa78389d64c134aba5c156793c
EE_RAI	Integrated water sample	Cyanotoxin analysis	Alpha 1-2 LD	Martin Christ Gefriertrocknungsanlagen GmbH	Microcystins and nodularin analysis	1200 LC and 6410A QQQ	Agilent	Cylindrospermopsin and anatoxin analysis	2900 series HPLC system	Agilent	EE_RAI cyanotoxins	EMLSdata_14Jun_dateformated.csv	Environmental Data Initiative	doi:10.6073/pasta/6bc9e0aa78389d64c134aba5c156793c	https://doi.org/10.6073/pasta/6bc9e0aa78389d64c134aba5c156793c
EE_SAA	Integrated water sample	Cyanotoxin analysis	Alpha 1-2 LD	Martin Christ Gefriertrocknungsanlagen GmbH	Microcystins and nodularin analysis	1200 LC and 6410A QQQ	Agilent	Cylindrospermopsin and anatoxin analysis	2900 series HPLC system	Agilent	EE_SAA cyanotoxins	EMLSdata_14Jun_dateformated.csv	Environmental Data Initiative	doi:10.6073/pasta/6bc9e0aa78389d64c134aba5c156793c	https://doi.org/10.6073/pasta/6bc9e0aa78389d64c134aba5c156793c
EE_VER	Integrated water sample	Cyanotoxin analysis	Alpha 1-2 LD	Martin Christ Gefriertrocknungsanlagen GmbH	Microcystins and nodularin analysis	1200 LC and 6410A QQQ	Agilent	Cylindrospermopsin and anatoxin analysis	2900 series HPLC system	Agilent	EE_VER cyanotoxins	EMLSdata_14Jun_dateformated.csv	Environmental Data Initiative	doi:10.6073/pasta/6bc9e0aa78389d64c134aba5c156793c	https://doi.org/10.6073/pasta/6bc9e0aa78389d64c134aba5c156793c
EE_VOR	Integrated water sample	Cyanotoxin analysis	Alpha 1-2 LD	Martin Christ Gefriertrocknungsanlagen GmbH	Microcystins and nodularin analysis	1200 LC and 6410A QQQ	Agilent	Cylindrospermopsin and anatoxin analysis	2900 series HPLC system	Agilent	EE_VOR cyanotoxins	EMLSdata_14Jun_dateformated.csv	Environmental Data Initiative	doi:10.6073/pasta/6bc9e0aa78389d64c134aba5c156793c	https://doi.org/10.6073/pasta/6bc9e0aa78389d64c134aba5c156793c
ES_ABE	Integrated water sample	Cyanotoxin analysis	Alpha 1-2 LD	Martin Christ Gefriertrocknungsanlagen GmbH	Microcystins and nodularin analysis	1200 LC and 6410A QQQ	Agilent	Cylindrospermopsin and anatoxin analysis	2900 series HPLC system	Agilent	ES_ABE cyanotoxins	EMLSdata_14Jun_dateformated.csv	Environmental Data Initiative	doi:10.6073/pasta/6bc9e0aa78389d64c134aba5c156793c	https://doi.org/10.6073/pasta/6bc9e0aa78389d64c134aba5c156793c
ES_ALBUF	Integrated water sample	Cyanotoxin analysis	Alpha 1-2 LD	Martin Christ Gefriertrocknungsanlagen GmbH	Microcystins and nodularin analysis	1200 LC and 6410A QQQ	Agilent	Cylindrospermopsin and anatoxin analysis	2900 series HPLC system	Agilent	ES_ALBUF cyanotoxins	EMLSdata_14Jun_dateformated.csv	Environmental Data Initiative	doi:10.6073/pasta/6bc9e0aa78389d64c134aba5c156793c	https://doi.org/10.6073/pasta/6bc9e0aa78389d64c134aba5c156793c
ES_ALC	Integrated water sample	Cyanotoxin analysis	Alpha 1-2 LD	Martin Christ Gefriertrocknungsanlagen GmbH	Microcystins and nodularin analysis	1200 LC and 6410A QQQ	Agilent	Cylindrospermopsin and anatoxin analysis	2900 series HPLC system	Agilent	ES_ALC cyanotoxins	EMLSdata_14Jun_dateformated.csv	Environmental Data Initiative	doi:10.6073/pasta/6bc9e0aa78389d64c134aba5c156793c	https://doi.org/10.6073/pasta/6bc9e0aa78389d64c134aba5c156793c
ES_ARC	Integrated water sample	Cyanotoxin analysis	Alpha 1-2 LD	Martin Christ Gefriertrocknungsanlagen GmbH	Microcystins and nodularin analysis	1200 LC and 6410A QQQ	Agilent	Cylindrospermopsin and anatoxin analysis	2900 series HPLC system	Agilent	ES_ARC cyanotoxins	EMLSdata_14Jun_dateformated.csv	Environmental Data Initiative	doi:10.6073/pasta/6bc9e0aa78389d64c134aba5c156793c	https://doi.org/10.6073/pasta/6bc9e0aa78389d64c134aba5c156793c
ES_AZU	Integrated water sample	Cyanotoxin analysis	Alpha 1-2 LD	Martin Christ Gefriertrocknungsanlagen GmbH	Microcystins and nodularin analysis	1200 LC and 6410A QQQ	Agilent	Cylindrospermopsin and anatoxin analysis	2900 series HPLC system	Agilent	ES_AZU cyanotoxins	EMLSdata_14Jun_dateformated.csv	Environmental Data Initiative	doi:10.6073/pasta/6bc9e0aa78389d64c134aba5c156793c	https://doi.org/10.6073/pasta/6bc9e0aa78389d64c134aba5c156793c
ES_BAE	Integrated water sample	Cyanotoxin analysis	Alpha 1-2 LD	Martin Christ Gefriertrocknungsanlagen GmbH	Microcystins and nodularin analysis	1200 LC and 6410A QQQ	Agilent	Cylindrospermopsin and anatoxin analysis	2900 series HPLC system	Agilent	ES_BAE cyanotoxins	EMLSdata_14Jun_dateformated.csv	Environmental Data Initiative	doi:10.6073/pasta/6bc9e0aa78389d64c134aba5c156793c	https://doi.org/10.6073/pasta/6bc9e0aa78389d64c134aba5c156793c
ES_BAX	Integrated water sample	Cyanotoxin analysis	Alpha 1-2 LD	Martin Christ Gefriertrocknungsanlagen GmbH	Microcystins and nodularin analysis	1200 LC and 6410A QQQ	Agilent	Cylindrospermopsin and anatoxin analysis	2900 series HPLC system	Agilent	ES_BAX cyanotoxins	EMLSdata_14Jun_dateformated.csv	Environmental Data Initiative	doi:10.6073/pasta/6bc9e0aa78389d64c134aba5c156793c	https://doi.org/10.6073/pasta/6bc9e0aa78389d64c134aba5c156793c
ES_BOA	Integrated water sample	Cyanotoxin analysis	Alpha 1-2 LD	Martin Christ Gefriertrocknungsanlagen GmbH	Microcystins and nodularin analysis	1200 LC and 6410A QQQ	Agilent	Cylindrospermopsin and anatoxin analysis	2900 series HPLC system	Agilent	ES_BOA cyanotoxins	EMLSdata_14Jun_dateformated.csv	Environmental Data Initiative	doi:10.6073/pasta/6bc9e0aa78389d64c134aba5c156793c	https://doi.org/10.6073/pasta/6bc9e0aa78389d64c134aba5c156793c
ES_BRS	Integrated water sample	Cyanotoxin analysis	Alpha 1-2 LD	Martin Christ Gefriertrocknungsanlagen GmbH	Microcystins and nodularin analysis	1200 LC and 6410A QQQ	Agilent	Cylindrospermopsin and anatoxin analysis	2900 series HPLC system	Agilent	ES_BRS cyanotoxins	EMLSdata_14Jun_dateformated.csv	Environmental Data Initiative	doi:10.6073/pasta/6bc9e0aa78389d64c134aba5c156793c	https://doi.org/10.6073/pasta/6bc9e0aa78389d64c134aba5c156793c
ES_BSP	Integrated water sample	Cyanotoxin analysis	Alpha 1-2 LD	Martin Christ Gefriertrocknungsanlagen GmbH	Microcystins and nodularin analysis	1200 LC and 6410A QQQ	Agilent	Cylindrospermopsin and anatoxin analysis	2900 series HPLC system	Agilent	ES_BSP cyanotoxins	EMLSdata_14Jun_dateformated.csv	Environmental Data Initiative	doi:10.6073/pasta/6bc9e0aa78389d64c134aba5c156793c	https://doi.org/10.6073/pasta/6bc9e0aa78389d64c134aba5c156793c
ES_BST	Integrated water sample	Cyanotoxin analysis	Alpha 1-2 LD	Martin Christ Gefriertrocknungsanlagen GmbH	Microcystins and nodularin analysis	1200 LC and 6410A QQQ	Agilent	Cylindrospermopsin and anatoxin analysis	2900 series HPLC system	Agilent	ES_BST cyanotoxins	EMLSdata_14Jun_dateformated.csv	Environmental Data Initiative	doi:10.6073/pasta/6bc9e0aa78389d64c134aba5c156793c	https://doi.org/10.6073/pasta/6bc9e0aa78389d64c134aba5c156793c
ES_CAM	Integrated water sample	Cyanotoxin analysis	Alpha 1-2 LD	Martin Christ Gefriertrocknungsanlagen GmbH	Microcystins and nodularin analysis	1200 LC and 6410A QQQ	Agilent	Cylindrospermopsin and anatoxin analysis	2900 series HPLC system	Agilent	ES_CAM cyanotoxins	EMLSdata_14Jun_dateformated.csv	Environmental Data Initiative	doi:10.6073/pasta/6bc9e0aa78389d64c134aba5c156793c	https://doi.org/10.6073/pasta/6bc9e0aa78389d64c134aba5c156793c
ES_CAN	Integrated water sample	Cyanotoxin analysis	Alpha 1-2 LD	Martin Christ Gefriertrocknungsanlagen GmbH	Microcystins and nodularin analysis	1200 LC and 6410A QQQ	Agilent	Cylindrospermopsin and anatoxin analysis	2900 series HPLC system	Agilent	ES_CAN cyanotoxins	EMLSdata_14Jun_dateformated.csv	Environmental Data Initiative	doi:10.6073/pasta/6bc9e0aa78389d64c134aba5c156793c	https://doi.org/10.6073/pasta/6bc9e0aa78389d64c134aba5c156793c
ES_CED	Integrated water sample	Cyanotoxin analysis	Alpha 1-2 LD	Martin Christ Gefriertrocknungsanlagen GmbH	Microcystins and nodularin analysis	1200 LC and 6410A QQQ	Agilent	Cylindrospermopsin and anatoxin analysis	2900 series HPLC system	Agilent	ES_CED cyanotoxins	EMLSdata_14Jun_dateformated.csv	Environmental Data Initiative	doi:10.6073/pasta/6bc9e0aa78389d64c134aba5c156793c	https://doi.org/10.6073/pasta/6bc9e0aa78389d64c134aba5c156793c
ES_CON	Integrated water sample	Cyanotoxin analysis	Alpha 1-2 LD	Martin Christ Gefriertrocknungsanlagen GmbH	Microcystins and nodularin analysis	1200 LC and 6410A QQQ	Agilent	Cylindrospermopsin and anatoxin analysis	2900 series HPLC system	Agilent	ES_CON cyanotoxins	EMLSdata_14Jun_dateformated.csv	Environmental Data Initiative	doi:10.6073/pasta/6bc9e0aa78389d64c134aba5c156793c	https://doi.org/10.6073/pasta/6bc9e0aa78389d64c134aba5c156793c
ES_COS	Integrated water sample	Cyanotoxin analysis	Alpha 1-2 LD	Martin Christ Gefriertrocknungsanlagen GmbH	Microcystins and nodularin analysis	1200 LC and 6410A QQQ	Agilent	Cylindrospermopsin and anatoxin analysis	2900 series HPLC system	Agilent	ES_COS cyanotoxins	EMLSdata_14Jun_dateformated.csv	Environmental Data Initiative	doi:10.6073/pasta/6bc9e0aa78389d64c134aba5c156793c	https://doi.org/10.6073/pasta/6bc9e0aa78389d64c134aba5c156793c
ES_CUB	Integrated water sample	Cyanotoxin analysis	Alpha 1-2 LD	Martin Christ Gefriertrocknungsanlagen GmbH	Microcystins and nodularin analysis	1200 LC and 6410A QQQ	Agilent	Cylindrospermopsin and anatoxin analysis	2900 series HPLC system	Agilent	ES_CUB cyanotoxins	EMLSdata_14Jun_dateformated.csv	Environmental Data Initiative	doi:10.6073/pasta/6bc9e0aa78389d64c134aba5c156793c	https://doi.org/10.6073/pasta/6bc9e0aa78389d64c134aba5c156793c
ES_DNS	Integrated water sample	Cyanotoxin analysis	Alpha 1-2 LD	Martin Christ Gefriertrocknungsanlagen GmbH	Microcystins and nodularin analysis	1200 LC and 6410A QQQ	Agilent	Cylindrospermopsin and anatoxin analysis	2900 series HPLC system	Agilent	ES_DNS cyanotoxins	EMLSdata_14Jun_dateformated.csv	Environmental Data Initiative	doi:10.6073/pasta/6bc9e0aa78389d64c134aba5c156793c	https://doi.org/10.6073/pasta/6bc9e0aa78389d64c134aba5c156793c
ES_ESC	Integrated water sample	Cyanotoxin analysis	Alpha 1-2 LD	Martin Christ Gefriertrocknungsanlagen GmbH	Microcystins and nodularin analysis	1200 LC and 6410A QQQ	Agilent	Cylindrospermopsin and anatoxin analysis	2900 series HPLC system	Agilent	ES_ESC cyanotoxins	EMLSdata_14Jun_dateformated.csv	Environmental Data Initiative	doi:10.6073/pasta/6bc9e0aa78389d64c134aba5c156793c	https://doi.org/10.6073/pasta/6bc9e0aa78389d64c134aba5c156793c
ES_ESC2	Integrated water sample	Cyanotoxin analysis	Alpha 1-2 LD	Martin Christ Gefriertrocknungsanlagen GmbH	Microcystins and nodularin analysis	1200 LC and 6410A QQQ	Agilent	Cylindrospermopsin and anatoxin analysis	2900 series HPLC system	Agilent	ES_ESC2 cyanotoxins	EMLSdata_14Jun_dateformated.csv	Environmental Data Initiative	doi:10.6073/pasta/6bc9e0aa78389d64c134aba5c156793c	https://doi.org/10.6073/pasta/6bc9e0aa78389d64c134aba5c156793c
ES_EUC	Integrated water sample	Cyanotoxin analysis	Alpha 1-2 LD	Martin Christ Gefriertrocknungsanlagen GmbH	Microcystins and nodularin analysis	1200 LC and 6410A QQQ	Agilent	Cylindrospermopsin and anatoxin analysis	2900 series HPLC system	Agilent	ES_EUC cyanotoxins	EMLSdata_14Jun_dateformated.csv	Environmental Data Initiative	doi:10.6073/pasta/6bc9e0aa78389d64c134aba5c156793c	https://doi.org/10.6073/pasta/6bc9e0aa78389d64c134aba5c156793c
ES_FOI	Integrated water sample	Cyanotoxin analysis	Alpha 1-2 LD	Martin Christ Gefriertrocknungsanlagen GmbH	Microcystins and nodularin analysis	1200 LC and 6410A QQQ	Agilent	Cylindrospermopsin and anatoxin analysis	2900 series HPLC system	Agilent	ES_FOI cyanotoxins	EMLSdata_14Jun_dateformated.csv	Environmental Data Initiative	doi:10.6073/pasta/6bc9e0aa78389d64c134aba5c156793c	https://doi.org/10.6073/pasta/6bc9e0aa78389d64c134aba5c156793c
ES_FOR	Integrated water sample	Cyanotoxin analysis	Alpha 1-2 LD	Martin Christ Gefriertrocknungsanlagen GmbH	Microcystins and nodularin analysis	1200 LC and 6410A QQQ	Agilent	Cylindrospermopsin and anatoxin analysis	2900 series HPLC system	Agilent	ES_FOR cyanotoxins	EMLSdata_14Jun_dateformated.csv	Environmental Data Initiative	doi:10.6073/pasta/6bc9e0aa78389d64c134aba5c156793c	https://doi.org/10.6073/pasta/6bc9e0aa78389d64c134aba5c156793c
ES_GRA	Integrated water sample	Cyanotoxin analysis	Alpha 1-2 LD	Martin Christ Gefriertrocknungsanlagen GmbH	Microcystins and nodularin analysis	1200 LC and 6410A QQQ	Agilent	Cylindrospermopsin and anatoxin analysis	2900 series HPLC system	Agilent	ES_GRA cyanotoxins	EMLSdata_14Jun_dateformated.csv	Environmental Data Initiative	doi:10.6073/pasta/6bc9e0aa78389d64c134aba5c156793c	https://doi.org/10.6073/pasta/6bc9e0aa78389d64c134aba5c156793c
ES_GRA2	Integrated water sample	Cyanotoxin analysis	Alpha 1-2 LD	Martin Christ Gefriertrocknungsanlagen GmbH	Microcystins and nodularin analysis	1200 LC and 6410A QQQ	Agilent	Cylindrospermopsin and anatoxin analysis	2900 series HPLC system	Agilent	ES_GRA2 cyanotoxins	EMLSdata_14Jun_dateformated.csv	Environmental Data Initiative	doi:10.6073/pasta/6bc9e0aa78389d64c134aba5c156793c	https://doi.org/10.6073/pasta/6bc9e0aa78389d64c134aba5c156793c
ES_HON	Integrated water sample	Cyanotoxin analysis	Alpha 1-2 LD	Martin Christ Gefriertrocknungsanlagen GmbH	Microcystins and nodularin analysis	1200 LC and 6410A QQQ	Agilent	Cylindrospermopsin and anatoxin analysis	2900 series HPLC system	Agilent	ES_HON cyanotoxins	EMLSdata_14Jun_dateformated.csv	Environmental Data Initiative	doi:10.6073/pasta/6bc9e0aa78389d64c134aba5c156793c	https://doi.org/10.6073/pasta/6bc9e0aa78389d64c134aba5c156793c
ES_MEQ	Integrated water sample	Cyanotoxin analysis	Alpha 1-2 LD	Martin Christ Gefriertrocknungsanlagen GmbH	Microcystins and nodularin analysis	1200 LC and 6410A QQQ	Agilent	Cylindrospermopsin and anatoxin analysis	2900 series HPLC system	Agilent	ES_MEQ cyanotoxins	EMLSdata_14Jun_dateformated.csv	Environmental Data Initiative	doi:10.6073/pasta/6bc9e0aa78389d64c134aba5c156793c	https://doi.org/10.6073/pasta/6bc9e0aa78389d64c134aba5c156793c
ES_MNT	Integrated water sample	Cyanotoxin analysis	Alpha 1-2 LD	Martin Christ Gefriertrocknungsanlagen GmbH	Microcystins and nodularin analysis	1200 LC and 6410A QQQ	Agilent	Cylindrospermopsin and anatoxin analysis	2900 series HPLC system	Agilent	ES_MNT cyanotoxins	EMLSdata_14Jun_dateformated.csv	Environmental Data Initiative	doi:10.6073/pasta/6bc9e0aa78389d64c134aba5c156793c	https://doi.org/10.6073/pasta/6bc9e0aa78389d64c134aba5c156793c
ES_RIB	Integrated water sample	Cyanotoxin analysis	Alpha 1-2 LD	Martin Christ Gefriertrocknungsanlagen GmbH	Microcystins and nodularin analysis	1200 LC and 6410A QQQ	Agilent	Cylindrospermopsin and anatoxin analysis	2900 series HPLC system	Agilent	ES_RIB cyanotoxins	EMLSdata_14Jun_dateformated.csv	Environmental Data Initiative	doi:10.6073/pasta/6bc9e0aa78389d64c134aba5c156793c	https://doi.org/10.6073/pasta/6bc9e0aa78389d64c134aba5c156793c
ES_RIO	Integrated water sample	Cyanotoxin analysis	Alpha 1-2 LD	Martin Christ Gefriertrocknungsanlagen GmbH	Microcystins and nodularin analysis	1200 LC and 6410A QQQ	Agilent	Cylindrospermopsin and anatoxin analysis	2900 series HPLC system	Agilent	ES_RIO cyanotoxins	EMLSdata_14Jun_dateformated.csv	Environmental Data Initiative	doi:10.6073/pasta/6bc9e0aa78389d64c134aba5c156793c	https://doi.org/10.6073/pasta/6bc9e0aa78389d64c134aba5c156793c
ES_SAU	Integrated water sample	Cyanotoxin analysis	Alpha 1-2 LD	Martin Christ Gefriertrocknungsanlagen GmbH	Microcystins and nodularin analysis	1200 LC and 6410A QQQ	Agilent	Cylindrospermopsin and anatoxin analysis	2900 series HPLC system	Agilent	ES_SAU cyanotoxins	EMLSdata_14Jun_dateformated.csv	Environmental Data Initiative	doi:10.6073/pasta/6bc9e0aa78389d64c134aba5c156793c	https://doi.org/10.6073/pasta/6bc9e0aa78389d64c134aba5c156793c
ES_SBD	Integrated water sample	Cyanotoxin analysis	Alpha 1-2 LD	Martin Christ Gefriertrocknungsanlagen GmbH	Microcystins and nodularin analysis	1200 LC and 6410A QQQ	Agilent	Cylindrospermopsin and anatoxin analysis	2900 series HPLC system	Agilent	ES_SBD cyanotoxins	EMLSdata_14Jun_dateformated.csv	Environmental Data Initiative	doi:10.6073/pasta/6bc9e0aa78389d64c134aba5c156793c	https://doi.org/10.6073/pasta/6bc9e0aa78389d64c134aba5c156793c
ES_SOB	Integrated water sample	Cyanotoxin analysis	Alpha 1-2 LD	Martin Christ Gefriertrocknungsanlagen GmbH	Microcystins and nodularin analysis	1200 LC and 6410A QQQ	Agilent	Cylindrospermopsin and anatoxin analysis	2900 series HPLC system	Agilent	ES_SOB cyanotoxins	EMLSdata_14Jun_dateformated.csv	Environmental Data Initiative	doi:10.6073/pasta/6bc9e0aa78389d64c134aba5c156793c	https://doi.org/10.6073/pasta/6bc9e0aa78389d64c134aba5c156793c
ES_SUR	Integrated water sample	Cyanotoxin analysis	Alpha 1-2 LD	Martin Christ Gefriertrocknungsanlagen GmbH	Microcystins and nodularin analysis	1200 LC and 6410A QQQ	Agilent	Cylindrospermopsin and anatoxin analysis	2900 series HPLC system	Agilent	ES_SUR cyanotoxins	EMLSdata_14Jun_dateformated.csv	Environmental Data Initiative	doi:10.6073/pasta/6bc9e0aa78389d64c134aba5c156793c	https://doi.org/10.6073/pasta/6bc9e0aa78389d64c134aba5c156793c
ES_TOU	Integrated water sample	Cyanotoxin analysis	Alpha 1-2 LD	Martin Christ Gefriertrocknungsanlagen GmbH	Microcystins and nodularin analysis	1200 LC and 6410A QQQ	Agilent	Cylindrospermopsin and anatoxin analysis	2900 series HPLC system	Agilent	ES_TOU cyanotoxins	EMLSdata_14Jun_dateformated.csv	Environmental Data Initiative	doi:10.6073/pasta/6bc9e0aa78389d64c134aba5c156793c	https://doi.org/10.6073/pasta/6bc9e0aa78389d64c134aba5c156793c
ES_VAL	Integrated water sample	Cyanotoxin analysis	Alpha 1-2 LD	Martin Christ Gefriertrocknungsanlagen GmbH	Microcystins and nodularin analysis	1200 LC and 6410A QQQ	Agilent	Cylindrospermopsin and anatoxin analysis	2900 series HPLC system	Agilent	ES_VAL cyanotoxins	EMLSdata_14Jun_dateformated.csv	Environmental Data Initiative	doi:10.6073/pasta/6bc9e0aa78389d64c134aba5c156793c	https://doi.org/10.6073/pasta/6bc9e0aa78389d64c134aba5c156793c
ES_VALL	Integrated water sample	Cyanotoxin analysis	Alpha 1-2 LD	Martin Christ Gefriertrocknungsanlagen GmbH	Microcystins and nodularin analysis	1200 LC and 6410A QQQ	Agilent	Cylindrospermopsin and anatoxin analysis	2900 series HPLC system	Agilent	ES_VALL cyanotoxins	EMLSdata_14Jun_dateformated.csv	Environmental Data Initiative	doi:10.6073/pasta/6bc9e0aa78389d64c134aba5c156793c	https://doi.org/10.6073/pasta/6bc9e0aa78389d64c134aba5c156793c
ES_YEG	Integrated water sample	Cyanotoxin analysis	Alpha 1-2 LD	Martin Christ Gefriertrocknungsanlagen GmbH	Microcystins and nodularin analysis	1200 LC and 6410A QQQ	Agilent	Cylindrospermopsin and anatoxin analysis	2900 series HPLC system	Agilent	ES_YEG cyanotoxins	EMLSdata_14Jun_dateformated.csv	Environmental Data Initiative	doi:10.6073/pasta/6bc9e0aa78389d64c134aba5c156793c	https://doi.org/10.6073/pasta/6bc9e0aa78389d64c134aba5c156793c
FI_HAR	Integrated water sample	Cyanotoxin analysis	Alpha 1-2 LD	Martin Christ Gefriertrocknungsanlagen GmbH	Microcystins and nodularin analysis	1200 LC and 6410A QQQ	Agilent	Cylindrospermopsin and anatoxin analysis	2900 series HPLC system	Agilent	FI_HAR cyanotoxins	EMLSdata_14Jun_dateformated.csv	Environmental Data Initiative	doi:10.6073/pasta/6bc9e0aa78389d64c134aba5c156793c	https://doi.org/10.6073/pasta/6bc9e0aa78389d64c134aba5c156793c
FI_JJ	Integrated water sample	Cyanotoxin analysis	Alpha 1-2 LD	Martin Christ Gefriertrocknungsanlagen GmbH	Microcystins and nodularin analysis	1200 LC and 6410A QQQ	Agilent	Cylindrospermopsin and anatoxin analysis	2900 series HPLC system	Agilent	FI_JJ cyanotoxins	EMLSdata_14Jun_dateformated.csv	Environmental Data Initiative	doi:10.6073/pasta/6bc9e0aa78389d64c134aba5c156793c	https://doi.org/10.6073/pasta/6bc9e0aa78389d64c134aba5c156793c
FI_KAK	Integrated water sample	Cyanotoxin analysis	Alpha 1-2 LD	Martin Christ Gefriertrocknungsanlagen GmbH	Microcystins and nodularin analysis	1200 LC and 6410A QQQ	Agilent	Cylindrospermopsin and anatoxin analysis	2900 series HPLC system	Agilent	FI_KAK cyanotoxins	EMLSdata_14Jun_dateformated.csv	Environmental Data Initiative	doi:10.6073/pasta/6bc9e0aa78389d64c134aba5c156793c	https://doi.org/10.6073/pasta/6bc9e0aa78389d64c134aba5c156793c
FI_LIT	Integrated water sample	Cyanotoxin analysis	Alpha 1-2 LD	Martin Christ Gefriertrocknungsanlagen GmbH	Microcystins and nodularin analysis	1200 LC and 6410A QQQ	Agilent	Cylindrospermopsin and anatoxin analysis	2900 series HPLC system	Agilent	FI_LIT cyanotoxins	EMLSdata_14Jun_dateformated.csv	Environmental Data Initiative	doi:10.6073/pasta/6bc9e0aa78389d64c134aba5c156793c	https://doi.org/10.6073/pasta/6bc9e0aa78389d64c134aba5c156793c
FI_MJ	Integrated water sample	Cyanotoxin analysis	Alpha 1-2 LD	Martin Christ Gefriertrocknungsanlagen GmbH	Microcystins and nodularin analysis	1200 LC and 6410A QQQ	Agilent	Cylindrospermopsin and anatoxin analysis	2900 series HPLC system	Agilent	FI_MJ cyanotoxins	EMLSdata_14Jun_dateformated.csv	Environmental Data Initiative	doi:10.6073/pasta/6bc9e0aa78389d64c134aba5c156793c	https://doi.org/10.6073/pasta/6bc9e0aa78389d64c134aba5c156793c
FI_STO	Integrated water sample	Cyanotoxin analysis	Alpha 1-2 LD	Martin Christ Gefriertrocknungsanlagen GmbH	Microcystins and nodularin analysis	1200 LC and 6410A QQQ	Agilent	Cylindrospermopsin and anatoxin analysis	2900 series HPLC system	Agilent	FI_STO cyanotoxins	EMLSdata_14Jun_dateformated.csv	Environmental Data Initiative	doi:10.6073/pasta/6bc9e0aa78389d64c134aba5c156793c	https://doi.org/10.6073/pasta/6bc9e0aa78389d64c134aba5c156793c
FI_VAN	Integrated water sample	Cyanotoxin analysis	Alpha 1-2 LD	Martin Christ Gefriertrocknungsanlagen GmbH	Microcystins and nodularin analysis	1200 LC and 6410A QQQ	Agilent	Cylindrospermopsin and anatoxin analysis	2900 series HPLC system	Agilent	FI_VAN cyanotoxins	EMLSdata_14Jun_dateformated.csv	Environmental Data Initiative	doi:10.6073/pasta/6bc9e0aa78389d64c134aba5c156793c	https://doi.org/10.6073/pasta/6bc9e0aa78389d64c134aba5c156793c
FR_AYD	Integrated water sample	Cyanotoxin analysis	Alpha 1-2 LD	Martin Christ Gefriertrocknungsanlagen GmbH	Microcystins and nodularin analysis	1200 LC and 6410A QQQ	Agilent	Cylindrospermopsin and anatoxin analysis	2900 series HPLC system	Agilent	FR_AYD cyanotoxins	EMLSdata_14Jun_dateformated.csv	Environmental Data Initiative	doi:10.6073/pasta/6bc9e0aa78389d64c134aba5c156793c	https://doi.org/10.6073/pasta/6bc9e0aa78389d64c134aba5c156793c
FR_PAV	Integrated water sample	Cyanotoxin analysis	Alpha 1-2 LD	Martin Christ Gefriertrocknungsanlagen GmbH	Microcystins and nodularin analysis	1200 LC and 6410A QQQ	Agilent	Cylindrospermopsin and anatoxin analysis	2900 series HPLC system	Agilent	FR_PAV cyanotoxins	EMLSdata_14Jun_dateformated.csv	Environmental Data Initiative	doi:10.6073/pasta/6bc9e0aa78389d64c134aba5c156793c	https://doi.org/10.6073/pasta/6bc9e0aa78389d64c134aba5c156793c
GR_MAR	Integrated water sample	Cyanotoxin analysis	Alpha 1-2 LD	Martin Christ Gefriertrocknungsanlagen GmbH	Microcystins and nodularin analysis	1200 LC and 6410A QQQ	Agilent	Cylindrospermopsin and anatoxin analysis	2900 series HPLC system	Agilent	GR_MAR cyanotoxins	EMLSdata_14Jun_dateformated.csv	Environmental Data Initiative	doi:10.6073/pasta/6bc9e0aa78389d64c134aba5c156793c	https://doi.org/10.6073/pasta/6bc9e0aa78389d64c134aba5c156793c
GR_PRE	Integrated water sample	Cyanotoxin analysis	Alpha 1-2 LD	Martin Christ Gefriertrocknungsanlagen GmbH	Microcystins and nodularin analysis	1200 LC and 6410A QQQ	Agilent	Cylindrospermopsin and anatoxin analysis	2900 series HPLC system	Agilent	GR_PRE cyanotoxins	EMLSdata_14Jun_dateformated.csv	Environmental Data Initiative	doi:10.6073/pasta/6bc9e0aa78389d64c134aba5c156793c	https://doi.org/10.6073/pasta/6bc9e0aa78389d64c134aba5c156793c
GR_VOL	Integrated water sample	Cyanotoxin analysis	Alpha 1-2 LD	Martin Christ Gefriertrocknungsanlagen GmbH	Microcystins and nodularin analysis	1200 LC and 6410A QQQ	Agilent	Cylindrospermopsin and anatoxin analysis	2900 series HPLC system	Agilent	GR_VOL cyanotoxins	EMLSdata_14Jun_dateformated.csv	Environmental Data Initiative	doi:10.6073/pasta/6bc9e0aa78389d64c134aba5c156793c	https://doi.org/10.6073/pasta/6bc9e0aa78389d64c134aba5c156793c
HR_BAJ	Integrated water sample	Cyanotoxin analysis	Alpha 1-2 LD	Martin Christ Gefriertrocknungsanlagen GmbH	Microcystins and nodularin analysis	1200 LC and 6410A QQQ	Agilent	Cylindrospermopsin and anatoxin analysis	2900 series HPLC system	Agilent	HR_BAJ cyanotoxins	EMLSdata_14Jun_dateformated.csv	Environmental Data Initiative	doi:10.6073/pasta/6bc9e0aa78389d64c134aba5c156793c	https://doi.org/10.6073/pasta/6bc9e0aa78389d64c134aba5c156793c
HR_BUT	Integrated water sample	Cyanotoxin analysis	Alpha 1-2 LD	Martin Christ Gefriertrocknungsanlagen GmbH	Microcystins and nodularin analysis	1200 LC and 6410A QQQ	Agilent	Cylindrospermopsin and anatoxin analysis	2900 series HPLC system	Agilent	HR_BUT cyanotoxins	EMLSdata_14Jun_dateformated.csv	Environmental Data Initiative	doi:10.6073/pasta/6bc9e0aa78389d64c134aba5c156793c	https://doi.org/10.6073/pasta/6bc9e0aa78389d64c134aba5c156793c
HR_KOP	Integrated water sample	Cyanotoxin analysis	Alpha 1-2 LD	Martin Christ Gefriertrocknungsanlagen GmbH	Microcystins and nodularin analysis	1200 LC and 6410A QQQ	Agilent	Cylindrospermopsin and anatoxin analysis	2900 series HPLC system	Agilent	HR_KOP cyanotoxins	EMLSdata_14Jun_dateformated.csv	Environmental Data Initiative	doi:10.6073/pasta/6bc9e0aa78389d64c134aba5c156793c	https://doi.org/10.6073/pasta/6bc9e0aa78389d64c134aba5c156793c
HR_KOZ	Integrated water sample	Cyanotoxin analysis	Alpha 1-2 LD	Martin Christ Gefriertrocknungsanlagen GmbH	Microcystins and nodularin analysis	1200 LC and 6410A QQQ	Agilent	Cylindrospermopsin and anatoxin analysis	2900 series HPLC system	Agilent	HR_KOZ cyanotoxins	EMLSdata_14Jun_dateformated.csv	Environmental Data Initiative	doi:10.6073/pasta/6bc9e0aa78389d64c134aba5c156793c	https://doi.org/10.6073/pasta/6bc9e0aa78389d64c134aba5c156793c
HR_LES	Integrated water sample	Cyanotoxin analysis	Alpha 1-2 LD	Martin Christ Gefriertrocknungsanlagen GmbH	Microcystins and nodularin analysis	1200 LC and 6410A QQQ	Agilent	Cylindrospermopsin and anatoxin analysis	2900 series HPLC system	Agilent	HR_LES cyanotoxins	EMLSdata_14Jun_dateformated.csv	Environmental Data Initiative	doi:10.6073/pasta/6bc9e0aa78389d64c134aba5c156793c	https://doi.org/10.6073/pasta/6bc9e0aa78389d64c134aba5c156793c
HR_LOK	Integrated water sample	Cyanotoxin analysis	Alpha 1-2 LD	Martin Christ Gefriertrocknungsanlagen GmbH	Microcystins and nodularin analysis	1200 LC and 6410A QQQ	Agilent	Cylindrospermopsin and anatoxin analysis	2900 series HPLC system	Agilent	HR_LOK cyanotoxins	EMLSdata_14Jun_dateformated.csv	Environmental Data Initiative	doi:10.6073/pasta/6bc9e0aa78389d64c134aba5c156793c	https://doi.org/10.6073/pasta/6bc9e0aa78389d64c134aba5c156793c
HR_MAL	Integrated water sample	Cyanotoxin analysis	Alpha 1-2 LD	Martin Christ Gefriertrocknungsanlagen GmbH	Microcystins and nodularin analysis	1200 LC and 6410A QQQ	Agilent	Cylindrospermopsin and anatoxin analysis	2900 series HPLC system	Agilent	HR_MAL cyanotoxins	EMLSdata_14Jun_dateformated.csv	Environmental Data Initiative	doi:10.6073/pasta/6bc9e0aa78389d64c134aba5c156793c	https://doi.org/10.6073/pasta/6bc9e0aa78389d64c134aba5c156793c
HR_NJI	Integrated water sample	Cyanotoxin analysis	Alpha 1-2 LD	Martin Christ Gefriertrocknungsanlagen GmbH	Microcystins and nodularin analysis	1200 LC and 6410A QQQ	Agilent	Cylindrospermopsin and anatoxin analysis	2900 series HPLC system	Agilent	HR_NJI cyanotoxins	EMLSdata_14Jun_dateformated.csv	Environmental Data Initiative	doi:10.6073/pasta/6bc9e0aa78389d64c134aba5c156793c	https://doi.org/10.6073/pasta/6bc9e0aa78389d64c134aba5c156793c
HR_PET	Integrated water sample	Cyanotoxin analysis	Alpha 1-2 LD	Martin Christ Gefriertrocknungsanlagen GmbH	Microcystins and nodularin analysis	1200 LC and 6410A QQQ	Agilent	Cylindrospermopsin and anatoxin analysis	2900 series HPLC system	Agilent	HR_PET cyanotoxins	EMLSdata_14Jun_dateformated.csv	Environmental Data Initiative	doi:10.6073/pasta/6bc9e0aa78389d64c134aba5c156793c	https://doi.org/10.6073/pasta/6bc9e0aa78389d64c134aba5c156793c
HR_PON	Integrated water sample	Cyanotoxin analysis	Alpha 1-2 LD	Martin Christ Gefriertrocknungsanlagen GmbH	Microcystins and nodularin analysis	1200 LC and 6410A QQQ	Agilent	Cylindrospermopsin and anatoxin analysis	2900 series HPLC system	Agilent	HR_PON cyanotoxins	EMLSdata_14Jun_dateformated.csv	Environmental Data Initiative	doi:10.6073/pasta/6bc9e0aa78389d64c134aba5c156793c	https://doi.org/10.6073/pasta/6bc9e0aa78389d64c134aba5c156793c
HR_PRO	Integrated water sample	Cyanotoxin analysis	Alpha 1-2 LD	Martin Christ Gefriertrocknungsanlagen GmbH	Microcystins and nodularin analysis	1200 LC and 6410A QQQ	Agilent	Cylindrospermopsin and anatoxin analysis	2900 series HPLC system	Agilent	HR_PRO cyanotoxins	EMLSdata_14Jun_dateformated.csv	Environmental Data Initiative	doi:10.6073/pasta/6bc9e0aa78389d64c134aba5c156793c	https://doi.org/10.6073/pasta/6bc9e0aa78389d64c134aba5c156793c
HR_SAK	Integrated water sample	Cyanotoxin analysis	Alpha 1-2 LD	Martin Christ Gefriertrocknungsanlagen GmbH	Microcystins and nodularin analysis	1200 LC and 6410A QQQ	Agilent	Cylindrospermopsin and anatoxin analysis	2900 series HPLC system	Agilent	HR_SAK cyanotoxins	EMLSdata_14Jun_dateformated.csv	Environmental Data Initiative	doi:10.6073/pasta/6bc9e0aa78389d64c134aba5c156793c	https://doi.org/10.6073/pasta/6bc9e0aa78389d64c134aba5c156793c
HR_SAV	Integrated water sample	Cyanotoxin analysis	Alpha 1-2 LD	Martin Christ Gefriertrocknungsanlagen GmbH	Microcystins and nodularin analysis	1200 LC and 6410A QQQ	Agilent	Cylindrospermopsin and anatoxin analysis	2900 series HPLC system	Agilent	HR_SAV cyanotoxins	EMLSdata_14Jun_dateformated.csv	Environmental Data Initiative	doi:10.6073/pasta/6bc9e0aa78389d64c134aba5c156793c	https://doi.org/10.6073/pasta/6bc9e0aa78389d64c134aba5c156793c
HR_TRI	Integrated water sample	Cyanotoxin analysis	Alpha 1-2 LD	Martin Christ Gefriertrocknungsanlagen GmbH	Microcystins and nodularin analysis	1200 LC and 6410A QQQ	Agilent	Cylindrospermopsin and anatoxin analysis	2900 series HPLC system	Agilent	HR_TRI cyanotoxins	EMLSdata_14Jun_dateformated.csv	Environmental Data Initiative	doi:10.6073/pasta/6bc9e0aa78389d64c134aba5c156793c	https://doi.org/10.6073/pasta/6bc9e0aa78389d64c134aba5c156793c
HR_VRA	Integrated water sample	Cyanotoxin analysis	Alpha 1-2 LD	Martin Christ Gefriertrocknungsanlagen GmbH	Microcystins and nodularin analysis	1200 LC and 6410A QQQ	Agilent	Cylindrospermopsin and anatoxin analysis	2900 series HPLC system	Agilent	HR_VRA cyanotoxins	EMLSdata_14Jun_dateformated.csv	Environmental Data Initiative	doi:10.6073/pasta/6bc9e0aa78389d64c134aba5c156793c	https://doi.org/10.6073/pasta/6bc9e0aa78389d64c134aba5c156793c
HU_PAT	Integrated water sample	Cyanotoxin analysis	Alpha 1-2 LD	Martin Christ Gefriertrocknungsanlagen GmbH	Microcystins and nodularin analysis	1200 LC and 6410A QQQ	Agilent	Cylindrospermopsin and anatoxin analysis	2900 series HPLC system	Agilent	HU_PAT cyanotoxins	EMLSdata_14Jun_dateformated.csv	Environmental Data Initiative	doi:10.6073/pasta/6bc9e0aa78389d64c134aba5c156793c	https://doi.org/10.6073/pasta/6bc9e0aa78389d64c134aba5c156793c
HU_VEL	Integrated water sample	Cyanotoxin analysis	Alpha 1-2 LD	Martin Christ Gefriertrocknungsanlagen GmbH	Microcystins and nodularin analysis	1200 LC and 6410A QQQ	Agilent	Cylindrospermopsin and anatoxin analysis	2900 series HPLC system	Agilent	HU_VEL cyanotoxins	EMLSdata_14Jun_dateformated.csv	Environmental Data Initiative	doi:10.6073/pasta/6bc9e0aa78389d64c134aba5c156793c	https://doi.org/10.6073/pasta/6bc9e0aa78389d64c134aba5c156793c
HU_ZAM	Integrated water sample	Cyanotoxin analysis	Alpha 1-2 LD	Martin Christ Gefriertrocknungsanlagen GmbH	Microcystins and nodularin analysis	1200 LC and 6410A QQQ	Agilent	Cylindrospermopsin and anatoxin analysis	2900 series HPLC system	Agilent	HU_ZAM cyanotoxins	EMLSdata_14Jun_dateformated.csv	Environmental Data Initiative	doi:10.6073/pasta/6bc9e0aa78389d64c134aba5c156793c	https://doi.org/10.6073/pasta/6bc9e0aa78389d64c134aba5c156793c
IE_COL	Integrated water sample	Cyanotoxin analysis	Alpha 1-2 LD	Martin Christ Gefriertrocknungsanlagen GmbH	Microcystins and nodularin analysis	1200 LC and 6410A QQQ	Agilent	Cylindrospermopsin and anatoxin analysis	2900 series HPLC system	Agilent	IE_COL cyanotoxins	EMLSdata_14Jun_dateformated.csv	Environmental Data Initiative	doi:10.6073/pasta/6bc9e0aa78389d64c134aba5c156793c	https://doi.org/10.6073/pasta/6bc9e0aa78389d64c134aba5c156793c
IE_CORD	Integrated water sample	Cyanotoxin analysis	Alpha 1-2 LD	Martin Christ Gefriertrocknungsanlagen GmbH	Microcystins and nodularin analysis	1200 LC and 6410A QQQ	Agilent	Cylindrospermopsin and anatoxin analysis	2900 series HPLC system	Agilent	IE_CORD cyanotoxins	EMLSdata_14Jun_dateformated.csv	Environmental Data Initiative	doi:10.6073/pasta/6bc9e0aa78389d64c134aba5c156793c	https://doi.org/10.6073/pasta/6bc9e0aa78389d64c134aba5c156793c
IE_MILL	Integrated water sample	Cyanotoxin analysis	Alpha 1-2 LD	Martin Christ Gefriertrocknungsanlagen GmbH	Microcystins and nodularin analysis	1200 LC and 6410A QQQ	Agilent	Cylindrospermopsin and anatoxin analysis	2900 series HPLC system	Agilent	IE_MILL cyanotoxins	EMLSdata_14Jun_dateformated.csv	Environmental Data Initiative	doi:10.6073/pasta/6bc9e0aa78389d64c134aba5c156793c	https://doi.org/10.6073/pasta/6bc9e0aa78389d64c134aba5c156793c
IE_TEMP	Integrated water sample	Cyanotoxin analysis	Alpha 1-2 LD	Martin Christ Gefriertrocknungsanlagen GmbH	Microcystins and nodularin analysis	1200 LC and 6410A QQQ	Agilent	Cylindrospermopsin and anatoxin analysis	2900 series HPLC system	Agilent	IE_TEMP cyanotoxins	EMLSdata_14Jun_dateformated.csv	Environmental Data Initiative	doi:10.6073/pasta/6bc9e0aa78389d64c134aba5c156793c	https://doi.org/10.6073/pasta/6bc9e0aa78389d64c134aba5c156793c
IT_CAL	Integrated water sample	Cyanotoxin analysis	Alpha 1-2 LD	Martin Christ Gefriertrocknungsanlagen GmbH	Microcystins and nodularin analysis	1200 LC and 6410A QQQ	Agilent	Cylindrospermopsin and anatoxin analysis	2900 series HPLC system	Agilent	IT_CAL cyanotoxins	EMLSdata_14Jun_dateformated.csv	Environmental Data Initiative	doi:10.6073/pasta/6bc9e0aa78389d64c134aba5c156793c	https://doi.org/10.6073/pasta/6bc9e0aa78389d64c134aba5c156793c
IT_CAMPO	Integrated water sample	Cyanotoxin analysis	Alpha 1-2 LD	Martin Christ Gefriertrocknungsanlagen GmbH	Microcystins and nodularin analysis	1200 LC and 6410A QQQ	Agilent	Cylindrospermopsin and anatoxin analysis	2900 series HPLC system	Agilent	IT_CAMPO cyanotoxins	EMLSdata_14Jun_dateformated.csv	Environmental Data Initiative	doi:10.6073/pasta/6bc9e0aa78389d64c134aba5c156793c	https://doi.org/10.6073/pasta/6bc9e0aa78389d64c134aba5c156793c
IT_GAR	Integrated water sample	Cyanotoxin analysis	Alpha 1-2 LD	Martin Christ Gefriertrocknungsanlagen GmbH	Microcystins and nodularin analysis	1200 LC and 6410A QQQ	Agilent	Cylindrospermopsin and anatoxin analysis	2900 series HPLC system	Agilent	IT_GAR cyanotoxins	EMLSdata_14Jun_dateformated.csv	Environmental Data Initiative	doi:10.6073/pasta/6bc9e0aa78389d64c134aba5c156793c	https://doi.org/10.6073/pasta/6bc9e0aa78389d64c134aba5c156793c
IT_ISE	Integrated water sample	Cyanotoxin analysis	Alpha 1-2 LD	Martin Christ Gefriertrocknungsanlagen GmbH	Microcystins and nodularin analysis	1200 LC and 6410A QQQ	Agilent	Cylindrospermopsin and anatoxin analysis	2900 series HPLC system	Agilent	IT_ISE cyanotoxins	EMLSdata_14Jun_dateformated.csv	Environmental Data Initiative	doi:10.6073/pasta/6bc9e0aa78389d64c134aba5c156793c	https://doi.org/10.6073/pasta/6bc9e0aa78389d64c134aba5c156793c
IT_LEV	Integrated water sample	Cyanotoxin analysis	Alpha 1-2 LD	Martin Christ Gefriertrocknungsanlagen GmbH	Microcystins and nodularin analysis	1200 LC and 6410A QQQ	Agilent	Cylindrospermopsin and anatoxin analysis	2900 series HPLC system	Agilent	IT_LEV cyanotoxins	EMLSdata_14Jun_dateformated.csv	Environmental Data Initiative	doi:10.6073/pasta/6bc9e0aa78389d64c134aba5c156793c	https://doi.org/10.6073/pasta/6bc9e0aa78389d64c134aba5c156793c
IT_SER	Integrated water sample	Cyanotoxin analysis	Alpha 1-2 LD	Martin Christ Gefriertrocknungsanlagen GmbH	Microcystins and nodularin analysis	1200 LC and 6410A QQQ	Agilent	Cylindrospermopsin and anatoxin analysis	2900 series HPLC system	Agilent	IT_SER cyanotoxins	EMLSdata_14Jun_dateformated.csv	Environmental Data Initiative	doi:10.6073/pasta/6bc9e0aa78389d64c134aba5c156793c	https://doi.org/10.6073/pasta/6bc9e0aa78389d64c134aba5c156793c
IT_TOVEL	Integrated water sample	Cyanotoxin analysis	Alpha 1-2 LD	Martin Christ Gefriertrocknungsanlagen GmbH	Microcystins and nodularin analysis	1200 LC and 6410A QQQ	Agilent	Cylindrospermopsin and anatoxin analysis	2900 series HPLC system	Agilent	IT_TOVEL cyanotoxins	EMLSdata_14Jun_dateformated.csv	Environmental Data Initiative	doi:10.6073/pasta/6bc9e0aa78389d64c134aba5c156793c	https://doi.org/10.6073/pasta/6bc9e0aa78389d64c134aba5c156793c
LT_BAL	Integrated water sample	Cyanotoxin analysis	Alpha 1-2 LD	Martin Christ Gefriertrocknungsanlagen GmbH	Microcystins and nodularin analysis	1200 LC and 6410A QQQ	Agilent	Cylindrospermopsin and anatoxin analysis	2900 series HPLC system	Agilent	LT_BAL cyanotoxins	EMLSdata_14Jun_dateformated.csv	Environmental Data Initiative	doi:10.6073/pasta/6bc9e0aa78389d64c134aba5c156793c	https://doi.org/10.6073/pasta/6bc9e0aa78389d64c134aba5c156793c
LT_DID	Integrated water sample	Cyanotoxin analysis	Alpha 1-2 LD	Martin Christ Gefriertrocknungsanlagen GmbH	Microcystins and nodularin analysis	1200 LC and 6410A QQQ	Agilent	Cylindrospermopsin and anatoxin analysis	2900 series HPLC system	Agilent	LT_DID cyanotoxins	EMLSdata_14Jun_dateformated.csv	Environmental Data Initiative	doi:10.6073/pasta/6bc9e0aa78389d64c134aba5c156793c	https://doi.org/10.6073/pasta/6bc9e0aa78389d64c134aba5c156793c
LT_GAU	Integrated water sample	Cyanotoxin analysis	Alpha 1-2 LD	Martin Christ Gefriertrocknungsanlagen GmbH	Microcystins and nodularin analysis	1200 LC and 6410A QQQ	Agilent	Cylindrospermopsin and anatoxin analysis	2900 series HPLC system	Agilent	LT_GAU cyanotoxins	EMLSdata_14Jun_dateformated.csv	Environmental Data Initiative	doi:10.6073/pasta/6bc9e0aa78389d64c134aba5c156793c	https://doi.org/10.6073/pasta/6bc9e0aa78389d64c134aba5c156793c
LT_GIN	Integrated water sample	Cyanotoxin analysis	Alpha 1-2 LD	Martin Christ Gefriertrocknungsanlagen GmbH	Microcystins and nodularin analysis	1200 LC and 6410A QQQ	Agilent	Cylindrospermopsin and anatoxin analysis	2900 series HPLC system	Agilent	LT_GIN cyanotoxins	EMLSdata_14Jun_dateformated.csv	Environmental Data Initiative	doi:10.6073/pasta/6bc9e0aa78389d64c134aba5c156793c	https://doi.org/10.6073/pasta/6bc9e0aa78389d64c134aba5c156793c
LT_GUL	Integrated water sample	Cyanotoxin analysis	Alpha 1-2 LD	Martin Christ Gefriertrocknungsanlagen GmbH	Microcystins and nodularin analysis	1200 LC and 6410A QQQ	Agilent	Cylindrospermopsin and anatoxin analysis	2900 series HPLC system	Agilent	LT_GUL cyanotoxins	EMLSdata_14Jun_dateformated.csv	Environmental Data Initiative	doi:10.6073/pasta/6bc9e0aa78389d64c134aba5c156793c	https://doi.org/10.6073/pasta/6bc9e0aa78389d64c134aba5c156793c
LT_JIE	Integrated water sample	Cyanotoxin analysis	Alpha 1-2 LD	Martin Christ Gefriertrocknungsanlagen GmbH	Microcystins and nodularin analysis	1200 LC and 6410A QQQ	Agilent	Cylindrospermopsin and anatoxin analysis	2900 series HPLC system	Agilent	LT_JIE cyanotoxins	EMLSdata_14Jun_dateformated.csv	Environmental Data Initiative	doi:10.6073/pasta/6bc9e0aa78389d64c134aba5c156793c	https://doi.org/10.6073/pasta/6bc9e0aa78389d64c134aba5c156793c
LT_LUK	Integrated water sample	Cyanotoxin analysis	Alpha 1-2 LD	Martin Christ Gefriertrocknungsanlagen GmbH	Microcystins and nodularin analysis	1200 LC and 6410A QQQ	Agilent	Cylindrospermopsin and anatoxin analysis	2900 series HPLC system	Agilent	LT_LUK cyanotoxins	EMLSdata_14Jun_dateformated.csv	Environmental Data Initiative	doi:10.6073/pasta/6bc9e0aa78389d64c134aba5c156793c	https://doi.org/10.6073/pasta/6bc9e0aa78389d64c134aba5c156793c
LT_MAS	Integrated water sample	Cyanotoxin analysis	Alpha 1-2 LD	Martin Christ Gefriertrocknungsanlagen GmbH	Microcystins and nodularin analysis	1200 LC and 6410A QQQ	Agilent	Cylindrospermopsin and anatoxin analysis	2900 series HPLC system	Agilent	LT_MAS cyanotoxins	EMLSdata_14Jun_dateformated.csv	Environmental Data Initiative	doi:10.6073/pasta/6bc9e0aa78389d64c134aba5c156793c	https://doi.org/10.6073/pasta/6bc9e0aa78389d64c134aba5c156793c
LT_NIE	Integrated water sample	Cyanotoxin analysis	Alpha 1-2 LD	Martin Christ Gefriertrocknungsanlagen GmbH	Microcystins and nodularin analysis	1200 LC and 6410A QQQ	Agilent	Cylindrospermopsin and anatoxin analysis	2900 series HPLC system	Agilent	LT_NIE cyanotoxins	EMLSdata_14Jun_dateformated.csv	Environmental Data Initiative	doi:10.6073/pasta/6bc9e0aa78389d64c134aba5c156793c	https://doi.org/10.6073/pasta/6bc9e0aa78389d64c134aba5c156793c
LT_PAB	Integrated water sample	Cyanotoxin analysis	Alpha 1-2 LD	Martin Christ Gefriertrocknungsanlagen GmbH	Microcystins and nodularin analysis	1200 LC and 6410A QQQ	Agilent	Cylindrospermopsin and anatoxin analysis	2900 series HPLC system	Agilent	LT_PAB cyanotoxins	EMLSdata_14Jun_dateformated.csv	Environmental Data Initiative	doi:10.6073/pasta/6bc9e0aa78389d64c134aba5c156793c	https://doi.org/10.6073/pasta/6bc9e0aa78389d64c134aba5c156793c
LT_REK	Integrated water sample	Cyanotoxin analysis	Alpha 1-2 LD	Martin Christ Gefriertrocknungsanlagen GmbH	Microcystins and nodularin analysis	1200 LC and 6410A QQQ	Agilent	Cylindrospermopsin and anatoxin analysis	2900 series HPLC system	Agilent	LT_REK cyanotoxins	EMLSdata_14Jun_dateformated.csv	Environmental Data Initiative	doi:10.6073/pasta/6bc9e0aa78389d64c134aba5c156793c	https://doi.org/10.6073/pasta/6bc9e0aa78389d64c134aba5c156793c
LT_SIM	Integrated water sample	Cyanotoxin analysis	Alpha 1-2 LD	Martin Christ Gefriertrocknungsanlagen GmbH	Microcystins and nodularin analysis	1200 LC and 6410A QQQ	Agilent	Cylindrospermopsin and anatoxin analysis	2900 series HPLC system	Agilent	LT_SIM cyanotoxins	EMLSdata_14Jun_dateformated.csv	Environmental Data Initiative	doi:10.6073/pasta/6bc9e0aa78389d64c134aba5c156793c	https://doi.org/10.6073/pasta/6bc9e0aa78389d64c134aba5c156793c
LT_SIR	Integrated water sample	Cyanotoxin analysis	Alpha 1-2 LD	Martin Christ Gefriertrocknungsanlagen GmbH	Microcystins and nodularin analysis	1200 LC and 6410A QQQ	Agilent	Cylindrospermopsin and anatoxin analysis	2900 series HPLC system	Agilent	LT_SIR cyanotoxins	EMLSdata_14Jun_dateformated.csv	Environmental Data Initiative	doi:10.6073/pasta/6bc9e0aa78389d64c134aba5c156793c	https://doi.org/10.6073/pasta/6bc9e0aa78389d64c134aba5c156793c
LT_TAL	Integrated water sample	Cyanotoxin analysis	Alpha 1-2 LD	Martin Christ Gefriertrocknungsanlagen GmbH	Microcystins and nodularin analysis	1200 LC and 6410A QQQ	Agilent	Cylindrospermopsin and anatoxin analysis	2900 series HPLC system	Agilent	LT_TAL cyanotoxins	EMLSdata_14Jun_dateformated.csv	Environmental Data Initiative	doi:10.6073/pasta/6bc9e0aa78389d64c134aba5c156793c	https://doi.org/10.6073/pasta/6bc9e0aa78389d64c134aba5c156793c
LT_UDR	Integrated water sample	Cyanotoxin analysis	Alpha 1-2 LD	Martin Christ Gefriertrocknungsanlagen GmbH	Microcystins and nodularin analysis	1200 LC and 6410A QQQ	Agilent	Cylindrospermopsin and anatoxin analysis	2900 series HPLC system	Agilent	LT_UDR cyanotoxins	EMLSdata_14Jun_dateformated.csv	Environmental Data Initiative	doi:10.6073/pasta/6bc9e0aa78389d64c134aba5c156793c	https://doi.org/10.6073/pasta/6bc9e0aa78389d64c134aba5c156793c
MK_DOJ	Integrated water sample	Cyanotoxin analysis	Alpha 1-2 LD	Martin Christ Gefriertrocknungsanlagen GmbH	Microcystins and nodularin analysis	1200 LC and 6410A QQQ	Agilent	Cylindrospermopsin and anatoxin analysis	2900 series HPLC system	Agilent	MK_DOJ cyanotoxins	EMLSdata_14Jun_dateformated.csv	Environmental Data Initiative	doi:10.6073/pasta/6bc9e0aa78389d64c134aba5c156793c	https://doi.org/10.6073/pasta/6bc9e0aa78389d64c134aba5c156793c
MK_OHR	Integrated water sample	Cyanotoxin analysis	Alpha 1-2 LD	Martin Christ Gefriertrocknungsanlagen GmbH	Microcystins and nodularin analysis	1200 LC and 6410A QQQ	Agilent	Cylindrospermopsin and anatoxin analysis	2900 series HPLC system	Agilent	MK_OHR cyanotoxins	EMLSdata_14Jun_dateformated.csv	Environmental Data Initiative	doi:10.6073/pasta/6bc9e0aa78389d64c134aba5c156793c	https://doi.org/10.6073/pasta/6bc9e0aa78389d64c134aba5c156793c
MK_PRE	Integrated water sample	Cyanotoxin analysis	Alpha 1-2 LD	Martin Christ Gefriertrocknungsanlagen GmbH	Microcystins and nodularin analysis	1200 LC and 6410A QQQ	Agilent	Cylindrospermopsin and anatoxin analysis	2900 series HPLC system	Agilent	MK_PRE cyanotoxins	EMLSdata_14Jun_dateformated.csv	Environmental Data Initiative	doi:10.6073/pasta/6bc9e0aa78389d64c134aba5c156793c	https://doi.org/10.6073/pasta/6bc9e0aa78389d64c134aba5c156793c
NL_AMS	Integrated water sample	Cyanotoxin analysis	Alpha 1-2 LD	Martin Christ Gefriertrocknungsanlagen GmbH	Microcystins and nodularin analysis	1200 LC and 6410A QQQ	Agilent	Cylindrospermopsin and anatoxin analysis	2900 series HPLC system	Agilent	NL_AMS cyanotoxins	EMLSdata_14Jun_dateformated.csv	Environmental Data Initiative	doi:10.6073/pasta/6bc9e0aa78389d64c134aba5c156793c	https://doi.org/10.6073/pasta/6bc9e0aa78389d64c134aba5c156793c
NL_EM	Integrated water sample	Cyanotoxin analysis	Alpha 1-2 LD	Martin Christ Gefriertrocknungsanlagen GmbH	Microcystins and nodularin analysis	1200 LC and 6410A QQQ	Agilent	Cylindrospermopsin and anatoxin analysis	2900 series HPLC system	Agilent	NL_EM cyanotoxins	EMLSdata_14Jun_dateformated.csv	Environmental Data Initiative	doi:10.6073/pasta/6bc9e0aa78389d64c134aba5c156793c	https://doi.org/10.6073/pasta/6bc9e0aa78389d64c134aba5c156793c
NL_ERT	Integrated water sample	Cyanotoxin analysis	Alpha 1-2 LD	Martin Christ Gefriertrocknungsanlagen GmbH	Microcystins and nodularin analysis	1200 LC and 6410A QQQ	Agilent	Cylindrospermopsin and anatoxin analysis	2900 series HPLC system	Agilent	NL_ERT cyanotoxins	EMLSdata_14Jun_dateformated.csv	Environmental Data Initiative	doi:10.6073/pasta/6bc9e0aa78389d64c134aba5c156793c	https://doi.org/10.6073/pasta/6bc9e0aa78389d64c134aba5c156793c
NL_GEF	Integrated water sample	Cyanotoxin analysis	Alpha 1-2 LD	Martin Christ Gefriertrocknungsanlagen GmbH	Microcystins and nodularin analysis	1200 LC and 6410A QQQ	Agilent	Cylindrospermopsin and anatoxin analysis	2900 series HPLC system	Agilent	NL_GEF cyanotoxins	EMLSdata_14Jun_dateformated.csv	Environmental Data Initiative	doi:10.6073/pasta/6bc9e0aa78389d64c134aba5c156793c	https://doi.org/10.6073/pasta/6bc9e0aa78389d64c134aba5c156793c
NL_HEW	Integrated water sample	Cyanotoxin analysis	Alpha 1-2 LD	Martin Christ Gefriertrocknungsanlagen GmbH	Microcystins and nodularin analysis	1200 LC and 6410A QQQ	Agilent	Cylindrospermopsin and anatoxin analysis	2900 series HPLC system	Agilent	NL_HEW cyanotoxins	EMLSdata_14Jun_dateformated.csv	Environmental Data Initiative	doi:10.6073/pasta/6bc9e0aa78389d64c134aba5c156793c	https://doi.org/10.6073/pasta/6bc9e0aa78389d64c134aba5c156793c
NL_KIN	Integrated water sample	Cyanotoxin analysis	Alpha 1-2 LD	Martin Christ Gefriertrocknungsanlagen GmbH	Microcystins and nodularin analysis	1200 LC and 6410A QQQ	Agilent	Cylindrospermopsin and anatoxin analysis	2900 series HPLC system	Agilent	NL_KIN cyanotoxins	EMLSdata_14Jun_dateformated.csv	Environmental Data Initiative	doi:10.6073/pasta/6bc9e0aa78389d64c134aba5c156793c	https://doi.org/10.6073/pasta/6bc9e0aa78389d64c134aba5c156793c
NL_KON	Integrated water sample	Cyanotoxin analysis	Alpha 1-2 LD	Martin Christ Gefriertrocknungsanlagen GmbH	Microcystins and nodularin analysis	1200 LC and 6410A QQQ	Agilent	Cylindrospermopsin and anatoxin analysis	2900 series HPLC system	Agilent	NL_KON cyanotoxins	EMLSdata_14Jun_dateformated.csv	Environmental Data Initiative	doi:10.6073/pasta/6bc9e0aa78389d64c134aba5c156793c	https://doi.org/10.6073/pasta/6bc9e0aa78389d64c134aba5c156793c
NL_MEE	Integrated water sample	Cyanotoxin analysis	Alpha 1-2 LD	Martin Christ Gefriertrocknungsanlagen GmbH	Microcystins and nodularin analysis	1200 LC and 6410A QQQ	Agilent	Cylindrospermopsin and anatoxin analysis	2900 series HPLC system	Agilent	NL_MEE cyanotoxins	EMLSdata_14Jun_dateformated.csv	Environmental Data Initiative	doi:10.6073/pasta/6bc9e0aa78389d64c134aba5c156793c	https://doi.org/10.6073/pasta/6bc9e0aa78389d64c134aba5c156793c
NL_MOL	Integrated water sample	Cyanotoxin analysis	Alpha 1-2 LD	Martin Christ Gefriertrocknungsanlagen GmbH	Microcystins and nodularin analysis	1200 LC and 6410A QQQ	Agilent	Cylindrospermopsin and anatoxin analysis	2900 series HPLC system	Agilent	NL_MOL cyanotoxins	EMLSdata_14Jun_dateformated.csv	Environmental Data Initiative	doi:10.6073/pasta/6bc9e0aa78389d64c134aba5c156793c	https://doi.org/10.6073/pasta/6bc9e0aa78389d64c134aba5c156793c
NL_NM	Integrated water sample	Cyanotoxin analysis	Alpha 1-2 LD	Martin Christ Gefriertrocknungsanlagen GmbH	Microcystins and nodularin analysis	1200 LC and 6410A QQQ	Agilent	Cylindrospermopsin and anatoxin analysis	2900 series HPLC system	Agilent	NL_NM cyanotoxins	EMLSdata_14Jun_dateformated.csv	Environmental Data Initiative	doi:10.6073/pasta/6bc9e0aa78389d64c134aba5c156793c	https://doi.org/10.6073/pasta/6bc9e0aa78389d64c134aba5c156793c
NL_PUT	Integrated water sample	Cyanotoxin analysis	Alpha 1-2 LD	Martin Christ Gefriertrocknungsanlagen GmbH	Microcystins and nodularin analysis	1200 LC and 6410A QQQ	Agilent	Cylindrospermopsin and anatoxin analysis	2900 series HPLC system	Agilent	NL_PUT cyanotoxins	EMLSdata_14Jun_dateformated.csv	Environmental Data Initiative	doi:10.6073/pasta/6bc9e0aa78389d64c134aba5c156793c	https://doi.org/10.6073/pasta/6bc9e0aa78389d64c134aba5c156793c
NL_REE	Integrated water sample	Cyanotoxin analysis	Alpha 1-2 LD	Martin Christ Gefriertrocknungsanlagen GmbH	Microcystins and nodularin analysis	1200 LC and 6410A QQQ	Agilent	Cylindrospermopsin and anatoxin analysis	2900 series HPLC system	Agilent	NL_REE cyanotoxins	EMLSdata_14Jun_dateformated.csv	Environmental Data Initiative	doi:10.6073/pasta/6bc9e0aa78389d64c134aba5c156793c	https://doi.org/10.6073/pasta/6bc9e0aa78389d64c134aba5c156793c
NL_SLO	Integrated water sample	Cyanotoxin analysis	Alpha 1-2 LD	Martin Christ Gefriertrocknungsanlagen GmbH	Microcystins and nodularin analysis	1200 LC and 6410A QQQ	Agilent	Cylindrospermopsin and anatoxin analysis	2900 series HPLC system	Agilent	NL_SLO cyanotoxins	EMLSdata_14Jun_dateformated.csv	Environmental Data Initiative	doi:10.6073/pasta/6bc9e0aa78389d64c134aba5c156793c	https://doi.org/10.6073/pasta/6bc9e0aa78389d64c134aba5c156793c
NL_STOO	Integrated water sample	Cyanotoxin analysis	Alpha 1-2 LD	Martin Christ Gefriertrocknungsanlagen GmbH	Microcystins and nodularin analysis	1200 LC and 6410A QQQ	Agilent	Cylindrospermopsin and anatoxin analysis	2900 series HPLC system	Agilent	NL_STOO cyanotoxins	EMLSdata_14Jun_dateformated.csv	Environmental Data Initiative	doi:10.6073/pasta/6bc9e0aa78389d64c134aba5c156793c	https://doi.org/10.6073/pasta/6bc9e0aa78389d64c134aba5c156793c
NL_WES	Integrated water sample	Cyanotoxin analysis	Alpha 1-2 LD	Martin Christ Gefriertrocknungsanlagen GmbH	Microcystins and nodularin analysis	1200 LC and 6410A QQQ	Agilent	Cylindrospermopsin and anatoxin analysis	2900 series HPLC system	Agilent	NL_WES cyanotoxins	EMLSdata_14Jun_dateformated.csv	Environmental Data Initiative	doi:10.6073/pasta/6bc9e0aa78389d64c134aba5c156793c	https://doi.org/10.6073/pasta/6bc9e0aa78389d64c134aba5c156793c
NL_WYL	Integrated water sample	Cyanotoxin analysis	Alpha 1-2 LD	Martin Christ Gefriertrocknungsanlagen GmbH	Microcystins and nodularin analysis	1200 LC and 6410A QQQ	Agilent	Cylindrospermopsin and anatoxin analysis	2900 series HPLC system	Agilent	NL_WYL cyanotoxins	EMLSdata_14Jun_dateformated.csv	Environmental Data Initiative	doi:10.6073/pasta/6bc9e0aa78389d64c134aba5c156793c	https://doi.org/10.6073/pasta/6bc9e0aa78389d64c134aba5c156793c
NO_AKE	Integrated water sample	Cyanotoxin analysis	Alpha 1-2 LD	Martin Christ Gefriertrocknungsanlagen GmbH	Microcystins and nodularin analysis	1200 LC and 6410A QQQ	Agilent	Cylindrospermopsin and anatoxin analysis	2900 series HPLC system	Agilent	NO_AKE cyanotoxins	EMLSdata_14Jun_dateformated.csv	Environmental Data Initiative	doi:10.6073/pasta/6bc9e0aa78389d64c134aba5c156793c	https://doi.org/10.6073/pasta/6bc9e0aa78389d64c134aba5c156793c
NO_ARU	Integrated water sample	Cyanotoxin analysis	Alpha 1-2 LD	Martin Christ Gefriertrocknungsanlagen GmbH	Microcystins and nodularin analysis	1200 LC and 6410A QQQ	Agilent	Cylindrospermopsin and anatoxin analysis	2900 series HPLC system	Agilent	NO_ARU cyanotoxins	EMLSdata_14Jun_dateformated.csv	Environmental Data Initiative	doi:10.6073/pasta/6bc9e0aa78389d64c134aba5c156793c	https://doi.org/10.6073/pasta/6bc9e0aa78389d64c134aba5c156793c
NO_HIL	Integrated water sample	Cyanotoxin analysis	Alpha 1-2 LD	Martin Christ Gefriertrocknungsanlagen GmbH	Microcystins and nodularin analysis	1200 LC and 6410A QQQ	Agilent	Cylindrospermopsin and anatoxin analysis	2900 series HPLC system	Agilent	NO_HIL cyanotoxins	EMLSdata_14Jun_dateformated.csv	Environmental Data Initiative	doi:10.6073/pasta/6bc9e0aa78389d64c134aba5c156793c	https://doi.org/10.6073/pasta/6bc9e0aa78389d64c134aba5c156793c
NO_MJA	Integrated water sample	Cyanotoxin analysis	Alpha 1-2 LD	Martin Christ Gefriertrocknungsanlagen GmbH	Microcystins and nodularin analysis	1200 LC and 6410A QQQ	Agilent	Cylindrospermopsin and anatoxin analysis	2900 series HPLC system	Agilent	NO_MJA cyanotoxins	EMLSdata_14Jun_dateformated.csv	Environmental Data Initiative	doi:10.6073/pasta/6bc9e0aa78389d64c134aba5c156793c	https://doi.org/10.6073/pasta/6bc9e0aa78389d64c134aba5c156793c
NO_OST	Integrated water sample	Cyanotoxin analysis	Alpha 1-2 LD	Martin Christ Gefriertrocknungsanlagen GmbH	Microcystins and nodularin analysis	1200 LC and 6410A QQQ	Agilent	Cylindrospermopsin and anatoxin analysis	2900 series HPLC system	Agilent	NO_OST cyanotoxins	EMLSdata_14Jun_dateformated.csv	Environmental Data Initiative	doi:10.6073/pasta/6bc9e0aa78389d64c134aba5c156793c	https://doi.org/10.6073/pasta/6bc9e0aa78389d64c134aba5c156793c
NO_SAB	Integrated water sample	Cyanotoxin analysis	Alpha 1-2 LD	Martin Christ Gefriertrocknungsanlagen GmbH	Microcystins and nodularin analysis	1200 LC and 6410A QQQ	Agilent	Cylindrospermopsin and anatoxin analysis	2900 series HPLC system	Agilent	NO_SAB cyanotoxins	EMLSdata_14Jun_dateformated.csv	Environmental Data Initiative	doi:10.6073/pasta/6bc9e0aa78389d64c134aba5c156793c	https://doi.org/10.6073/pasta/6bc9e0aa78389d64c134aba5c156793c
NO_SKU	Integrated water sample	Cyanotoxin analysis	Alpha 1-2 LD	Martin Christ Gefriertrocknungsanlagen GmbH	Microcystins and nodularin analysis	1200 LC and 6410A QQQ	Agilent	Cylindrospermopsin and anatoxin analysis	2900 series HPLC system	Agilent	NO_SKU cyanotoxins	EMLSdata_14Jun_dateformated.csv	Environmental Data Initiative	doi:10.6073/pasta/6bc9e0aa78389d64c134aba5c156793c	https://doi.org/10.6073/pasta/6bc9e0aa78389d64c134aba5c156793c
NO_STO	Integrated water sample	Cyanotoxin analysis	Alpha 1-2 LD	Martin Christ Gefriertrocknungsanlagen GmbH	Microcystins and nodularin analysis	1200 LC and 6410A QQQ	Agilent	Cylindrospermopsin and anatoxin analysis	2900 series HPLC system	Agilent	NO_STO cyanotoxins	EMLSdata_14Jun_dateformated.csv	Environmental Data Initiative	doi:10.6073/pasta/6bc9e0aa78389d64c134aba5c156793c	https://doi.org/10.6073/pasta/6bc9e0aa78389d64c134aba5c156793c
NO_TUN	Integrated water sample	Cyanotoxin analysis	Alpha 1-2 LD	Martin Christ Gefriertrocknungsanlagen GmbH	Microcystins and nodularin analysis	1200 LC and 6410A QQQ	Agilent	Cylindrospermopsin and anatoxin analysis	2900 series HPLC system	Agilent	NO_TUN cyanotoxins	EMLSdata_14Jun_dateformated.csv	Environmental Data Initiative	doi:10.6073/pasta/6bc9e0aa78389d64c134aba5c156793c	https://doi.org/10.6073/pasta/6bc9e0aa78389d64c134aba5c156793c
NO_VAN	Integrated water sample	Cyanotoxin analysis	Alpha 1-2 LD	Martin Christ Gefriertrocknungsanlagen GmbH	Microcystins and nodularin analysis	1200 LC and 6410A QQQ	Agilent	Cylindrospermopsin and anatoxin analysis	2900 series HPLC system	Agilent	NO_VAN cyanotoxins	EMLSdata_14Jun_dateformated.csv	Environmental Data Initiative	doi:10.6073/pasta/6bc9e0aa78389d64c134aba5c156793c	https://doi.org/10.6073/pasta/6bc9e0aa78389d64c134aba5c156793c
PL_BAR	Integrated water sample	Cyanotoxin analysis	Alpha 1-2 LD	Martin Christ Gefriertrocknungsanlagen GmbH	Microcystins and nodularin analysis	1200 LC and 6410A QQQ	Agilent	Cylindrospermopsin and anatoxin analysis	2900 series HPLC system	Agilent	PL_BAR cyanotoxins	EMLSdata_14Jun_dateformated.csv	Environmental Data Initiative	doi:10.6073/pasta/6bc9e0aa78389d64c134aba5c156793c	https://doi.org/10.6073/pasta/6bc9e0aa78389d64c134aba5c156793c
PL_BIA	Integrated water sample	Cyanotoxin analysis	Alpha 1-2 LD	Martin Christ Gefriertrocknungsanlagen GmbH	Microcystins and nodularin analysis	1200 LC and 6410A QQQ	Agilent	Cylindrospermopsin and anatoxin analysis	2900 series HPLC system	Agilent	PL_BIA cyanotoxins	EMLSdata_14Jun_dateformated.csv	Environmental Data Initiative	doi:10.6073/pasta/6bc9e0aa78389d64c134aba5c156793c	https://doi.org/10.6073/pasta/6bc9e0aa78389d64c134aba5c156793c
PL_BNI	Integrated water sample	Cyanotoxin analysis	Alpha 1-2 LD	Martin Christ Gefriertrocknungsanlagen GmbH	Microcystins and nodularin analysis	1200 LC and 6410A QQQ	Agilent	Cylindrospermopsin and anatoxin analysis	2900 series HPLC system	Agilent	PL_BNI cyanotoxins	EMLSdata_14Jun_dateformated.csv	Environmental Data Initiative	doi:10.6073/pasta/6bc9e0aa78389d64c134aba5c156793c	https://doi.org/10.6073/pasta/6bc9e0aa78389d64c134aba5c156793c
PL_BUD	Integrated water sample	Cyanotoxin analysis	Alpha 1-2 LD	Martin Christ Gefriertrocknungsanlagen GmbH	Microcystins and nodularin analysis	1200 LC and 6410A QQQ	Agilent	Cylindrospermopsin and anatoxin analysis	2900 series HPLC system	Agilent	PL_BUD cyanotoxins	EMLSdata_14Jun_dateformated.csv	Environmental Data Initiative	doi:10.6073/pasta/6bc9e0aa78389d64c134aba5c156793c	https://doi.org/10.6073/pasta/6bc9e0aa78389d64c134aba5c156793c
PL_BUM	Integrated water sample	Cyanotoxin analysis	Alpha 1-2 LD	Martin Christ Gefriertrocknungsanlagen GmbH	Microcystins and nodularin analysis	1200 LC and 6410A QQQ	Agilent	Cylindrospermopsin and anatoxin analysis	2900 series HPLC system	Agilent	PL_BUM cyanotoxins	EMLSdata_14Jun_dateformated.csv	Environmental Data Initiative	doi:10.6073/pasta/6bc9e0aa78389d64c134aba5c156793c	https://doi.org/10.6073/pasta/6bc9e0aa78389d64c134aba5c156793c
PL_BUSZ	Integrated water sample	Cyanotoxin analysis	Alpha 1-2 LD	Martin Christ Gefriertrocknungsanlagen GmbH	Microcystins and nodularin analysis	1200 LC and 6410A QQQ	Agilent	Cylindrospermopsin and anatoxin analysis	2900 series HPLC system	Agilent	PL_BUSZ cyanotoxins	EMLSdata_14Jun_dateformated.csv	Environmental Data Initiative	doi:10.6073/pasta/6bc9e0aa78389d64c134aba5c156793c	https://doi.org/10.6073/pasta/6bc9e0aa78389d64c134aba5c156793c
PL_CZA	Integrated water sample	Cyanotoxin analysis	Alpha 1-2 LD	Martin Christ Gefriertrocknungsanlagen GmbH	Microcystins and nodularin analysis	1200 LC and 6410A QQQ	Agilent	Cylindrospermopsin and anatoxin analysis	2900 series HPLC system	Agilent	PL_CZA cyanotoxins	EMLSdata_14Jun_dateformated.csv	Environmental Data Initiative	doi:10.6073/pasta/6bc9e0aa78389d64c134aba5c156793c	https://doi.org/10.6073/pasta/6bc9e0aa78389d64c134aba5c156793c
PL_CZE	Integrated water sample	Cyanotoxin analysis	Alpha 1-2 LD	Martin Christ Gefriertrocknungsanlagen GmbH	Microcystins and nodularin analysis	1200 LC and 6410A QQQ	Agilent	Cylindrospermopsin and anatoxin analysis	2900 series HPLC system	Agilent	PL_CZE cyanotoxins	EMLSdata_14Jun_dateformated.csv	Environmental Data Initiative	doi:10.6073/pasta/6bc9e0aa78389d64c134aba5c156793c	https://doi.org/10.6073/pasta/6bc9e0aa78389d64c134aba5c156793c
PL_DEB	Integrated water sample	Cyanotoxin analysis	Alpha 1-2 LD	Martin Christ Gefriertrocknungsanlagen GmbH	Microcystins and nodularin analysis	1200 LC and 6410A QQQ	Agilent	Cylindrospermopsin and anatoxin analysis	2900 series HPLC system	Agilent	PL_DEB cyanotoxins	EMLSdata_14Jun_dateformated.csv	Environmental Data Initiative	doi:10.6073/pasta/6bc9e0aa78389d64c134aba5c156793c	https://doi.org/10.6073/pasta/6bc9e0aa78389d64c134aba5c156793c
PL_DLU	Integrated water sample	Cyanotoxin analysis	Alpha 1-2 LD	Martin Christ Gefriertrocknungsanlagen GmbH	Microcystins and nodularin analysis	1200 LC and 6410A QQQ	Agilent	Cylindrospermopsin and anatoxin analysis	2900 series HPLC system	Agilent	PL_DLU cyanotoxins	EMLSdata_14Jun_dateformated.csv	Environmental Data Initiative	doi:10.6073/pasta/6bc9e0aa78389d64c134aba5c156793c	https://doi.org/10.6073/pasta/6bc9e0aa78389d64c134aba5c156793c
PL_DZIE	Integrated water sample	Cyanotoxin analysis	Alpha 1-2 LD	Martin Christ Gefriertrocknungsanlagen GmbH	Microcystins and nodularin analysis	1200 LC and 6410A QQQ	Agilent	Cylindrospermopsin and anatoxin analysis	2900 series HPLC system	Agilent	PL_DZIE cyanotoxins	EMLSdata_14Jun_dateformated.csv	Environmental Data Initiative	doi:10.6073/pasta/6bc9e0aa78389d64c134aba5c156793c	https://doi.org/10.6073/pasta/6bc9e0aa78389d64c134aba5c156793c
PL_GOR	Integrated water sample	Cyanotoxin analysis	Alpha 1-2 LD	Martin Christ Gefriertrocknungsanlagen GmbH	Microcystins and nodularin analysis	1200 LC and 6410A QQQ	Agilent	Cylindrospermopsin and anatoxin analysis	2900 series HPLC system	Agilent	PL_GOR cyanotoxins	EMLSdata_14Jun_dateformated.csv	Environmental Data Initiative	doi:10.6073/pasta/6bc9e0aa78389d64c134aba5c156793c	https://doi.org/10.6073/pasta/6bc9e0aa78389d64c134aba5c156793c
PL_GRY	Integrated water sample	Cyanotoxin analysis	Alpha 1-2 LD	Martin Christ Gefriertrocknungsanlagen GmbH	Microcystins and nodularin analysis	1200 LC and 6410A QQQ	Agilent	Cylindrospermopsin and anatoxin analysis	2900 series HPLC system	Agilent	PL_GRY cyanotoxins	EMLSdata_14Jun_dateformated.csv	Environmental Data Initiative	doi:10.6073/pasta/6bc9e0aa78389d64c134aba5c156793c	https://doi.org/10.6073/pasta/6bc9e0aa78389d64c134aba5c156793c
PL_ILI	Integrated water sample	Cyanotoxin analysis	Alpha 1-2 LD	Martin Christ Gefriertrocknungsanlagen GmbH	Microcystins and nodularin analysis	1200 LC and 6410A QQQ	Agilent	Cylindrospermopsin and anatoxin analysis	2900 series HPLC system	Agilent	PL_ILI cyanotoxins	EMLSdata_14Jun_dateformated.csv	Environmental Data Initiative	doi:10.6073/pasta/6bc9e0aa78389d64c134aba5c156793c	https://doi.org/10.6073/pasta/6bc9e0aa78389d64c134aba5c156793c
PL_JAR	Integrated water sample	Cyanotoxin analysis	Alpha 1-2 LD	Martin Christ Gefriertrocknungsanlagen GmbH	Microcystins and nodularin analysis	1200 LC and 6410A QQQ	Agilent	Cylindrospermopsin and anatoxin analysis	2900 series HPLC system	Agilent	PL_JAR cyanotoxins	EMLSdata_14Jun_dateformated.csv	Environmental Data Initiative	doi:10.6073/pasta/6bc9e0aa78389d64c134aba5c156793c	https://doi.org/10.6073/pasta/6bc9e0aa78389d64c134aba5c156793c
PL_JEZ	Integrated water sample	Cyanotoxin analysis	Alpha 1-2 LD	Martin Christ Gefriertrocknungsanlagen GmbH	Microcystins and nodularin analysis	1200 LC and 6410A QQQ	Agilent	Cylindrospermopsin and anatoxin analysis	2900 series HPLC system	Agilent	PL_JEZ cyanotoxins	EMLSdata_14Jun_dateformated.csv	Environmental Data Initiative	doi:10.6073/pasta/6bc9e0aa78389d64c134aba5c156793c	https://doi.org/10.6073/pasta/6bc9e0aa78389d64c134aba5c156793c
PL_KAM	Integrated water sample	Cyanotoxin analysis	Alpha 1-2 LD	Martin Christ Gefriertrocknungsanlagen GmbH	Microcystins and nodularin analysis	1200 LC and 6410A QQQ	Agilent	Cylindrospermopsin and anatoxin analysis	2900 series HPLC system	Agilent	PL_KAM cyanotoxins	EMLSdata_14Jun_dateformated.csv	Environmental Data Initiative	doi:10.6073/pasta/6bc9e0aa78389d64c134aba5c156793c	https://doi.org/10.6073/pasta/6bc9e0aa78389d64c134aba5c156793c
PL_KIEL	Integrated water sample	Cyanotoxin analysis	Alpha 1-2 LD	Martin Christ Gefriertrocknungsanlagen GmbH	Microcystins and nodularin analysis	1200 LC and 6410A QQQ	Agilent	Cylindrospermopsin and anatoxin analysis	2900 series HPLC system	Agilent	PL_KIEL cyanotoxins	EMLSdata_14Jun_dateformated.csv	Environmental Data Initiative	doi:10.6073/pasta/6bc9e0aa78389d64c134aba5c156793c	https://doi.org/10.6073/pasta/6bc9e0aa78389d64c134aba5c156793c
PL_KIERM	Integrated water sample	Cyanotoxin analysis	Alpha 1-2 LD	Martin Christ Gefriertrocknungsanlagen GmbH	Microcystins and nodularin analysis	1200 LC and 6410A QQQ	Agilent	Cylindrospermopsin and anatoxin analysis	2900 series HPLC system	Agilent	PL_KIERM cyanotoxins	EMLSdata_14Jun_dateformated.csv	Environmental Data Initiative	doi:10.6073/pasta/6bc9e0aa78389d64c134aba5c156793c	https://doi.org/10.6073/pasta/6bc9e0aa78389d64c134aba5c156793c
PL_KOR	Integrated water sample	Cyanotoxin analysis	Alpha 1-2 LD	Martin Christ Gefriertrocknungsanlagen GmbH	Microcystins and nodularin analysis	1200 LC and 6410A QQQ	Agilent	Cylindrospermopsin and anatoxin analysis	2900 series HPLC system	Agilent	PL_KOR cyanotoxins	EMLSdata_14Jun_dateformated.csv	Environmental Data Initiative	doi:10.6073/pasta/6bc9e0aa78389d64c134aba5c156793c	https://doi.org/10.6073/pasta/6bc9e0aa78389d64c134aba5c156793c
PL_KOR2	Integrated water sample	Cyanotoxin analysis	Alpha 1-2 LD	Martin Christ Gefriertrocknungsanlagen GmbH	Microcystins and nodularin analysis	1200 LC and 6410A QQQ	Agilent	Cylindrospermopsin and anatoxin analysis	2900 series HPLC system	Agilent	PL_KOR2 cyanotoxins	EMLSdata_14Jun_dateformated.csv	Environmental Data Initiative	doi:10.6073/pasta/6bc9e0aa78389d64c134aba5c156793c	https://doi.org/10.6073/pasta/6bc9e0aa78389d64c134aba5c156793c
PL_LED	Integrated water sample	Cyanotoxin analysis	Alpha 1-2 LD	Martin Christ Gefriertrocknungsanlagen GmbH	Microcystins and nodularin analysis	1200 LC and 6410A QQQ	Agilent	Cylindrospermopsin and anatoxin analysis	2900 series HPLC system	Agilent	PL_LED cyanotoxins	EMLSdata_14Jun_dateformated.csv	Environmental Data Initiative	doi:10.6073/pasta/6bc9e0aa78389d64c134aba5c156793c	https://doi.org/10.6073/pasta/6bc9e0aa78389d64c134aba5c156793c
PL_LEK	Integrated water sample	Cyanotoxin analysis	Alpha 1-2 LD	Martin Christ Gefriertrocknungsanlagen GmbH	Microcystins and nodularin analysis	1200 LC and 6410A QQQ	Agilent	Cylindrospermopsin and anatoxin analysis	2900 series HPLC system	Agilent	PL_LEK cyanotoxins	EMLSdata_14Jun_dateformated.csv	Environmental Data Initiative	doi:10.6073/pasta/6bc9e0aa78389d64c134aba5c156793c	https://doi.org/10.6073/pasta/6bc9e0aa78389d64c134aba5c156793c
PL_LODY	Integrated water sample	Cyanotoxin analysis	Alpha 1-2 LD	Martin Christ Gefriertrocknungsanlagen GmbH	Microcystins and nodularin analysis	1200 LC and 6410A QQQ	Agilent	Cylindrospermopsin and anatoxin analysis	2900 series HPLC system	Agilent	PL_LODY cyanotoxins	EMLSdata_14Jun_dateformated.csv	Environmental Data Initiative	doi:10.6073/pasta/6bc9e0aa78389d64c134aba5c156793c	https://doi.org/10.6073/pasta/6bc9e0aa78389d64c134aba5c156793c
PL_LUB	Integrated water sample	Cyanotoxin analysis	Alpha 1-2 LD	Martin Christ Gefriertrocknungsanlagen GmbH	Microcystins and nodularin analysis	1200 LC and 6410A QQQ	Agilent	Cylindrospermopsin and anatoxin analysis	2900 series HPLC system	Agilent	PL_LUB cyanotoxins	EMLSdata_14Jun_dateformated.csv	Environmental Data Initiative	doi:10.6073/pasta/6bc9e0aa78389d64c134aba5c156793c	https://doi.org/10.6073/pasta/6bc9e0aa78389d64c134aba5c156793c
PL_LUS	Integrated water sample	Cyanotoxin analysis	Alpha 1-2 LD	Martin Christ Gefriertrocknungsanlagen GmbH	Microcystins and nodularin analysis	1200 LC and 6410A QQQ	Agilent	Cylindrospermopsin and anatoxin analysis	2900 series HPLC system	Agilent	PL_LUS cyanotoxins	EMLSdata_14Jun_dateformated.csv	Environmental Data Initiative	doi:10.6073/pasta/6bc9e0aa78389d64c134aba5c156793c	https://doi.org/10.6073/pasta/6bc9e0aa78389d64c134aba5c156793c
PL_MAJCZ	Integrated water sample	Cyanotoxin analysis	Alpha 1-2 LD	Martin Christ Gefriertrocknungsanlagen GmbH	Microcystins and nodularin analysis	1200 LC and 6410A QQQ	Agilent	Cylindrospermopsin and anatoxin analysis	2900 series HPLC system	Agilent	PL_MAJCZ cyanotoxins	EMLSdata_14Jun_dateformated.csv	Environmental Data Initiative	doi:10.6073/pasta/6bc9e0aa78389d64c134aba5c156793c	https://doi.org/10.6073/pasta/6bc9e0aa78389d64c134aba5c156793c
PL_MAL	Integrated water sample	Cyanotoxin analysis	Alpha 1-2 LD	Martin Christ Gefriertrocknungsanlagen GmbH	Microcystins and nodularin analysis	1200 LC and 6410A QQQ	Agilent	Cylindrospermopsin and anatoxin analysis	2900 series HPLC system	Agilent	PL_MAL cyanotoxins	EMLSdata_14Jun_dateformated.csv	Environmental Data Initiative	doi:10.6073/pasta/6bc9e0aa78389d64c134aba5c156793c	https://doi.org/10.6073/pasta/6bc9e0aa78389d64c134aba5c156793c
PL_MIK	Integrated water sample	Cyanotoxin analysis	Alpha 1-2 LD	Martin Christ Gefriertrocknungsanlagen GmbH	Microcystins and nodularin analysis	1200 LC and 6410A QQQ	Agilent	Cylindrospermopsin and anatoxin analysis	2900 series HPLC system	Agilent	PL_MIK cyanotoxins	EMLSdata_14Jun_dateformated.csv	Environmental Data Initiative	doi:10.6073/pasta/6bc9e0aa78389d64c134aba5c156793c	https://doi.org/10.6073/pasta/6bc9e0aa78389d64c134aba5c156793c
PL_NID	Integrated water sample	Cyanotoxin analysis	Alpha 1-2 LD	Martin Christ Gefriertrocknungsanlagen GmbH	Microcystins and nodularin analysis	1200 LC and 6410A QQQ	Agilent	Cylindrospermopsin and anatoxin analysis	2900 series HPLC system	Agilent	PL_NID cyanotoxins	EMLSdata_14Jun_dateformated.csv	Environmental Data Initiative	doi:10.6073/pasta/6bc9e0aa78389d64c134aba5c156793c	https://doi.org/10.6073/pasta/6bc9e0aa78389d64c134aba5c156793c
PL_NIE	Integrated water sample	Cyanotoxin analysis	Alpha 1-2 LD	Martin Christ Gefriertrocknungsanlagen GmbH	Microcystins and nodularin analysis	1200 LC and 6410A QQQ	Agilent	Cylindrospermopsin and anatoxin analysis	2900 series HPLC system	Agilent	PL_NIE cyanotoxins	EMLSdata_14Jun_dateformated.csv	Environmental Data Initiative	doi:10.6073/pasta/6bc9e0aa78389d64c134aba5c156793c	https://doi.org/10.6073/pasta/6bc9e0aa78389d64c134aba5c156793c
PL_PNIEW	Integrated water sample	Cyanotoxin analysis	Alpha 1-2 LD	Martin Christ Gefriertrocknungsanlagen GmbH	Microcystins and nodularin analysis	1200 LC and 6410A QQQ	Agilent	Cylindrospermopsin and anatoxin analysis	2900 series HPLC system	Agilent	PL_PNIEW cyanotoxins	EMLSdata_14Jun_dateformated.csv	Environmental Data Initiative	doi:10.6073/pasta/6bc9e0aa78389d64c134aba5c156793c	https://doi.org/10.6073/pasta/6bc9e0aa78389d64c134aba5c156793c
PL_POD	Integrated water sample	Cyanotoxin analysis	Alpha 1-2 LD	Martin Christ Gefriertrocknungsanlagen GmbH	Microcystins and nodularin analysis	1200 LC and 6410A QQQ	Agilent	Cylindrospermopsin and anatoxin analysis	2900 series HPLC system	Agilent	PL_POD cyanotoxins	EMLSdata_14Jun_dateformated.csv	Environmental Data Initiative	doi:10.6073/pasta/6bc9e0aa78389d64c134aba5c156793c	https://doi.org/10.6073/pasta/6bc9e0aa78389d64c134aba5c156793c
PL_POD_I	Integrated water sample	Cyanotoxin analysis	Alpha 1-2 LD	Martin Christ Gefriertrocknungsanlagen GmbH	Microcystins and nodularin analysis	1200 LC and 6410A QQQ	Agilent	Cylindrospermopsin and anatoxin analysis	2900 series HPLC system	Agilent	PL_POD_I cyanotoxins	EMLSdata_14Jun_dateformated.csv	Environmental Data Initiative	doi:10.6073/pasta/6bc9e0aa78389d64c134aba5c156793c	https://doi.org/10.6073/pasta/6bc9e0aa78389d64c134aba5c156793c
PL_POD_II	Integrated water sample	Cyanotoxin analysis	Alpha 1-2 LD	Martin Christ Gefriertrocknungsanlagen GmbH	Microcystins and nodularin analysis	1200 LC and 6410A QQQ	Agilent	Cylindrospermopsin and anatoxin analysis	2900 series HPLC system	Agilent	PL_POD_II cyanotoxins	EMLSdata_14Jun_dateformated.csv	Environmental Data Initiative	doi:10.6073/pasta/6bc9e0aa78389d64c134aba5c156793c	https://doi.org/10.6073/pasta/6bc9e0aa78389d64c134aba5c156793c
PL_POW	Integrated water sample	Cyanotoxin analysis	Alpha 1-2 LD	Martin Christ Gefriertrocknungsanlagen GmbH	Microcystins and nodularin analysis	1200 LC and 6410A QQQ	Agilent	Cylindrospermopsin and anatoxin analysis	2900 series HPLC system	Agilent	PL_POW cyanotoxins	EMLSdata_14Jun_dateformated.csv	Environmental Data Initiative	doi:10.6073/pasta/6bc9e0aa78389d64c134aba5c156793c	https://doi.org/10.6073/pasta/6bc9e0aa78389d64c134aba5c156793c
PL_PRO	Integrated water sample	Cyanotoxin analysis	Alpha 1-2 LD	Martin Christ Gefriertrocknungsanlagen GmbH	Microcystins and nodularin analysis	1200 LC and 6410A QQQ	Agilent	Cylindrospermopsin and anatoxin analysis	2900 series HPLC system	Agilent	PL_PRO cyanotoxins	EMLSdata_14Jun_dateformated.csv	Environmental Data Initiative	doi:10.6073/pasta/6bc9e0aa78389d64c134aba5c156793c	https://doi.org/10.6073/pasta/6bc9e0aa78389d64c134aba5c156793c
PL_RAC	Integrated water sample	Cyanotoxin analysis	Alpha 1-2 LD	Martin Christ Gefriertrocknungsanlagen GmbH	Microcystins and nodularin analysis	1200 LC and 6410A QQQ	Agilent	Cylindrospermopsin and anatoxin analysis	2900 series HPLC system	Agilent	PL_RAC cyanotoxins	EMLSdata_14Jun_dateformated.csv	Environmental Data Initiative	doi:10.6073/pasta/6bc9e0aa78389d64c134aba5c156793c	https://doi.org/10.6073/pasta/6bc9e0aa78389d64c134aba5c156793c
PL_RED	Integrated water sample	Cyanotoxin analysis	Alpha 1-2 LD	Martin Christ Gefriertrocknungsanlagen GmbH	Microcystins and nodularin analysis	1200 LC and 6410A QQQ	Agilent	Cylindrospermopsin and anatoxin analysis	2900 series HPLC system	Agilent	PL_RED cyanotoxins	EMLSdata_14Jun_dateformated.csv	Environmental Data Initiative	doi:10.6073/pasta/6bc9e0aa78389d64c134aba5c156793c	https://doi.org/10.6073/pasta/6bc9e0aa78389d64c134aba5c156793c
PL_ROG	Integrated water sample	Cyanotoxin analysis	Alpha 1-2 LD	Martin Christ Gefriertrocknungsanlagen GmbH	Microcystins and nodularin analysis	1200 LC and 6410A QQQ	Agilent	Cylindrospermopsin and anatoxin analysis	2900 series HPLC system	Agilent	PL_ROG cyanotoxins	EMLSdata_14Jun_dateformated.csv	Environmental Data Initiative	doi:10.6073/pasta/6bc9e0aa78389d64c134aba5c156793c	https://doi.org/10.6073/pasta/6bc9e0aa78389d64c134aba5c156793c
PL_ROS	Integrated water sample	Cyanotoxin analysis	Alpha 1-2 LD	Martin Christ Gefriertrocknungsanlagen GmbH	Microcystins and nodularin analysis	1200 LC and 6410A QQQ	Agilent	Cylindrospermopsin and anatoxin analysis	2900 series HPLC system	Agilent	PL_ROS cyanotoxins	EMLSdata_14Jun_dateformated.csv	Environmental Data Initiative	doi:10.6073/pasta/6bc9e0aa78389d64c134aba5c156793c	https://doi.org/10.6073/pasta/6bc9e0aa78389d64c134aba5c156793c
PL_RUS	Integrated water sample	Cyanotoxin analysis	Alpha 1-2 LD	Martin Christ Gefriertrocknungsanlagen GmbH	Microcystins and nodularin analysis	1200 LC and 6410A QQQ	Agilent	Cylindrospermopsin and anatoxin analysis	2900 series HPLC system	Agilent	PL_RUS cyanotoxins	EMLSdata_14Jun_dateformated.csv	Environmental Data Initiative	doi:10.6073/pasta/6bc9e0aa78389d64c134aba5c156793c	https://doi.org/10.6073/pasta/6bc9e0aa78389d64c134aba5c156793c
PL_RUW	Integrated water sample	Cyanotoxin analysis	Alpha 1-2 LD	Martin Christ Gefriertrocknungsanlagen GmbH	Microcystins and nodularin analysis	1200 LC and 6410A QQQ	Agilent	Cylindrospermopsin and anatoxin analysis	2900 series HPLC system	Agilent	PL_RUW cyanotoxins	EMLSdata_14Jun_dateformated.csv	Environmental Data Initiative	doi:10.6073/pasta/6bc9e0aa78389d64c134aba5c156793c	https://doi.org/10.6073/pasta/6bc9e0aa78389d64c134aba5c156793c
PL_RYN	Integrated water sample	Cyanotoxin analysis	Alpha 1-2 LD	Martin Christ Gefriertrocknungsanlagen GmbH	Microcystins and nodularin analysis	1200 LC and 6410A QQQ	Agilent	Cylindrospermopsin and anatoxin analysis	2900 series HPLC system	Agilent	PL_RYN cyanotoxins	EMLSdata_14Jun_dateformated.csv	Environmental Data Initiative	doi:10.6073/pasta/6bc9e0aa78389d64c134aba5c156793c	https://doi.org/10.6073/pasta/6bc9e0aa78389d64c134aba5c156793c
PL_SIE	Integrated water sample	Cyanotoxin analysis	Alpha 1-2 LD	Martin Christ Gefriertrocknungsanlagen GmbH	Microcystins and nodularin analysis	1200 LC and 6410A QQQ	Agilent	Cylindrospermopsin and anatoxin analysis	2900 series HPLC system	Agilent	PL_SIE cyanotoxins	EMLSdata_14Jun_dateformated.csv	Environmental Data Initiative	doi:10.6073/pasta/6bc9e0aa78389d64c134aba5c156793c	https://doi.org/10.6073/pasta/6bc9e0aa78389d64c134aba5c156793c
PL_SKA	Integrated water sample	Cyanotoxin analysis	Alpha 1-2 LD	Martin Christ Gefriertrocknungsanlagen GmbH	Microcystins and nodularin analysis	1200 LC and 6410A QQQ	Agilent	Cylindrospermopsin and anatoxin analysis	2900 series HPLC system	Agilent	PL_SKA cyanotoxins	EMLSdata_14Jun_dateformated.csv	Environmental Data Initiative	doi:10.6073/pasta/6bc9e0aa78389d64c134aba5c156793c	https://doi.org/10.6073/pasta/6bc9e0aa78389d64c134aba5c156793c
PL_STA	Integrated water sample	Cyanotoxin analysis	Alpha 1-2 LD	Martin Christ Gefriertrocknungsanlagen GmbH	Microcystins and nodularin analysis	1200 LC and 6410A QQQ	Agilent	Cylindrospermopsin and anatoxin analysis	2900 series HPLC system	Agilent	PL_STA cyanotoxins	EMLSdata_14Jun_dateformated.csv	Environmental Data Initiative	doi:10.6073/pasta/6bc9e0aa78389d64c134aba5c156793c	https://doi.org/10.6073/pasta/6bc9e0aa78389d64c134aba5c156793c
PL_STR	Integrated water sample	Cyanotoxin analysis	Alpha 1-2 LD	Martin Christ Gefriertrocknungsanlagen GmbH	Microcystins and nodularin analysis	1200 LC and 6410A QQQ	Agilent	Cylindrospermopsin and anatoxin analysis	2900 series HPLC system	Agilent	PL_STR cyanotoxins	EMLSdata_14Jun_dateformated.csv	Environmental Data Initiative	doi:10.6073/pasta/6bc9e0aa78389d64c134aba5c156793c	https://doi.org/10.6073/pasta/6bc9e0aa78389d64c134aba5c156793c
PL_STY	Integrated water sample	Cyanotoxin analysis	Alpha 1-2 LD	Martin Christ Gefriertrocknungsanlagen GmbH	Microcystins and nodularin analysis	1200 LC and 6410A QQQ	Agilent	Cylindrospermopsin and anatoxin analysis	2900 series HPLC system	Agilent	PL_STY cyanotoxins	EMLSdata_14Jun_dateformated.csv	Environmental Data Initiative	doi:10.6073/pasta/6bc9e0aa78389d64c134aba5c156793c	https://doi.org/10.6073/pasta/6bc9e0aa78389d64c134aba5c156793c
PL_SUL	Integrated water sample	Cyanotoxin analysis	Alpha 1-2 LD	Martin Christ Gefriertrocknungsanlagen GmbH	Microcystins and nodularin analysis	1200 LC and 6410A QQQ	Agilent	Cylindrospermopsin and anatoxin analysis	2900 series HPLC system	Agilent	PL_SUL cyanotoxins	EMLSdata_14Jun_dateformated.csv	Environmental Data Initiative	doi:10.6073/pasta/6bc9e0aa78389d64c134aba5c156793c	https://doi.org/10.6073/pasta/6bc9e0aa78389d64c134aba5c156793c
PL_SUM	Integrated water sample	Cyanotoxin analysis	Alpha 1-2 LD	Martin Christ Gefriertrocknungsanlagen GmbH	Microcystins and nodularin analysis	1200 LC and 6410A QQQ	Agilent	Cylindrospermopsin and anatoxin analysis	2900 series HPLC system	Agilent	PL_SUM cyanotoxins	EMLSdata_14Jun_dateformated.csv	Environmental Data Initiative	doi:10.6073/pasta/6bc9e0aa78389d64c134aba5c156793c	https://doi.org/10.6073/pasta/6bc9e0aa78389d64c134aba5c156793c
PL_SWA	Integrated water sample	Cyanotoxin analysis	Alpha 1-2 LD	Martin Christ Gefriertrocknungsanlagen GmbH	Microcystins and nodularin analysis	1200 LC and 6410A QQQ	Agilent	Cylindrospermopsin and anatoxin analysis	2900 series HPLC system	Agilent	PL_SWA cyanotoxins	EMLSdata_14Jun_dateformated.csv	Environmental Data Initiative	doi:10.6073/pasta/6bc9e0aa78389d64c134aba5c156793c	https://doi.org/10.6073/pasta/6bc9e0aa78389d64c134aba5c156793c
PL_SYC	Integrated water sample	Cyanotoxin analysis	Alpha 1-2 LD	Martin Christ Gefriertrocknungsanlagen GmbH	Microcystins and nodularin analysis	1200 LC and 6410A QQQ	Agilent	Cylindrospermopsin and anatoxin analysis	2900 series HPLC system	Agilent	PL_SYC cyanotoxins	EMLSdata_14Jun_dateformated.csv	Environmental Data Initiative	doi:10.6073/pasta/6bc9e0aa78389d64c134aba5c156793c	https://doi.org/10.6073/pasta/6bc9e0aa78389d64c134aba5c156793c
PL_SZU	Integrated water sample	Cyanotoxin analysis	Alpha 1-2 LD	Martin Christ Gefriertrocknungsanlagen GmbH	Microcystins and nodularin analysis	1200 LC and 6410A QQQ	Agilent	Cylindrospermopsin and anatoxin analysis	2900 series HPLC system	Agilent	PL_SZU cyanotoxins	EMLSdata_14Jun_dateformated.csv	Environmental Data Initiative	doi:10.6073/pasta/6bc9e0aa78389d64c134aba5c156793c	https://doi.org/10.6073/pasta/6bc9e0aa78389d64c134aba5c156793c
PL_TOM	Integrated water sample	Cyanotoxin analysis	Alpha 1-2 LD	Martin Christ Gefriertrocknungsanlagen GmbH	Microcystins and nodularin analysis	1200 LC and 6410A QQQ	Agilent	Cylindrospermopsin and anatoxin analysis	2900 series HPLC system	Agilent	PL_TOM cyanotoxins	EMLSdata_14Jun_dateformated.csv	Environmental Data Initiative	doi:10.6073/pasta/6bc9e0aa78389d64c134aba5c156793c	https://doi.org/10.6073/pasta/6bc9e0aa78389d64c134aba5c156793c
PL_TRA	Integrated water sample	Cyanotoxin analysis	Alpha 1-2 LD	Martin Christ Gefriertrocknungsanlagen GmbH	Microcystins and nodularin analysis	1200 LC and 6410A QQQ	Agilent	Cylindrospermopsin and anatoxin analysis	2900 series HPLC system	Agilent	PL_TRA cyanotoxins	EMLSdata_14Jun_dateformated.csv	Environmental Data Initiative	doi:10.6073/pasta/6bc9e0aa78389d64c134aba5c156793c	https://doi.org/10.6073/pasta/6bc9e0aa78389d64c134aba5c156793c
PL_TYN_I	Integrated water sample	Cyanotoxin analysis	Alpha 1-2 LD	Martin Christ Gefriertrocknungsanlagen GmbH	Microcystins and nodularin analysis	1200 LC and 6410A QQQ	Agilent	Cylindrospermopsin and anatoxin analysis	2900 series HPLC system	Agilent	PL_TYN_I cyanotoxins	EMLSdata_14Jun_dateformated.csv	Environmental Data Initiative	doi:10.6073/pasta/6bc9e0aa78389d64c134aba5c156793c	https://doi.org/10.6073/pasta/6bc9e0aa78389d64c134aba5c156793c
PL_TYN_II	Integrated water sample	Cyanotoxin analysis	Alpha 1-2 LD	Martin Christ Gefriertrocknungsanlagen GmbH	Microcystins and nodularin analysis	1200 LC and 6410A QQQ	Agilent	Cylindrospermopsin and anatoxin analysis	2900 series HPLC system	Agilent	PL_TYN_II cyanotoxins	EMLSdata_14Jun_dateformated.csv	Environmental Data Initiative	doi:10.6073/pasta/6bc9e0aa78389d64c134aba5c156793c	https://doi.org/10.6073/pasta/6bc9e0aa78389d64c134aba5c156793c
PL_TYR	Integrated water sample	Cyanotoxin analysis	Alpha 1-2 LD	Martin Christ Gefriertrocknungsanlagen GmbH	Microcystins and nodularin analysis	1200 LC and 6410A QQQ	Agilent	Cylindrospermopsin and anatoxin analysis	2900 series HPLC system	Agilent	PL_TYR cyanotoxins	EMLSdata_14Jun_dateformated.csv	Environmental Data Initiative	doi:10.6073/pasta/6bc9e0aa78389d64c134aba5c156793c	https://doi.org/10.6073/pasta/6bc9e0aa78389d64c134aba5c156793c
PL_UKI_I	Integrated water sample	Cyanotoxin analysis	Alpha 1-2 LD	Martin Christ Gefriertrocknungsanlagen GmbH	Microcystins and nodularin analysis	1200 LC and 6410A QQQ	Agilent	Cylindrospermopsin and anatoxin analysis	2900 series HPLC system	Agilent	PL_UKI_I cyanotoxins	EMLSdata_14Jun_dateformated.csv	Environmental Data Initiative	doi:10.6073/pasta/6bc9e0aa78389d64c134aba5c156793c	https://doi.org/10.6073/pasta/6bc9e0aa78389d64c134aba5c156793c
PL_UKI_II	Integrated water sample	Cyanotoxin analysis	Alpha 1-2 LD	Martin Christ Gefriertrocknungsanlagen GmbH	Microcystins and nodularin analysis	1200 LC and 6410A QQQ	Agilent	Cylindrospermopsin and anatoxin analysis	2900 series HPLC system	Agilent	PL_UKI_II cyanotoxins	EMLSdata_14Jun_dateformated.csv	Environmental Data Initiative	doi:10.6073/pasta/6bc9e0aa78389d64c134aba5c156793c	https://doi.org/10.6073/pasta/6bc9e0aa78389d64c134aba5c156793c
PL_UKI_III	Integrated water sample	Cyanotoxin analysis	Alpha 1-2 LD	Martin Christ Gefriertrocknungsanlagen GmbH	Microcystins and nodularin analysis	1200 LC and 6410A QQQ	Agilent	Cylindrospermopsin and anatoxin analysis	2900 series HPLC system	Agilent	PL_UKI_III cyanotoxins	EMLSdata_14Jun_dateformated.csv	Environmental Data Initiative	doi:10.6073/pasta/6bc9e0aa78389d64c134aba5c156793c	https://doi.org/10.6073/pasta/6bc9e0aa78389d64c134aba5c156793c
PL_UKI_IV	Integrated water sample	Cyanotoxin analysis	Alpha 1-2 LD	Martin Christ Gefriertrocknungsanlagen GmbH	Microcystins and nodularin analysis	1200 LC and 6410A QQQ	Agilent	Cylindrospermopsin and anatoxin analysis	2900 series HPLC system	Agilent	PL_UKI_IV cyanotoxins	EMLSdata_14Jun_dateformated.csv	Environmental Data Initiative	doi:10.6073/pasta/6bc9e0aa78389d64c134aba5c156793c	https://doi.org/10.6073/pasta/6bc9e0aa78389d64c134aba5c156793c
PL_UZA	Integrated water sample	Cyanotoxin analysis	Alpha 1-2 LD	Martin Christ Gefriertrocknungsanlagen GmbH	Microcystins and nodularin analysis	1200 LC and 6410A QQQ	Agilent	Cylindrospermopsin and anatoxin analysis	2900 series HPLC system	Agilent	PL_UZA cyanotoxins	EMLSdata_14Jun_dateformated.csv	Environmental Data Initiative	doi:10.6073/pasta/6bc9e0aa78389d64c134aba5c156793c	https://doi.org/10.6073/pasta/6bc9e0aa78389d64c134aba5c156793c
PL_WOL	Integrated water sample	Cyanotoxin analysis	Alpha 1-2 LD	Martin Christ Gefriertrocknungsanlagen GmbH	Microcystins and nodularin analysis	1200 LC and 6410A QQQ	Agilent	Cylindrospermopsin and anatoxin analysis	2900 series HPLC system	Agilent	PL_WOL cyanotoxins	EMLSdata_14Jun_dateformated.csv	Environmental Data Initiative	doi:10.6073/pasta/6bc9e0aa78389d64c134aba5c156793c	https://doi.org/10.6073/pasta/6bc9e0aa78389d64c134aba5c156793c
PL_ZEM	Integrated water sample	Cyanotoxin analysis	Alpha 1-2 LD	Martin Christ Gefriertrocknungsanlagen GmbH	Microcystins and nodularin analysis	1200 LC and 6410A QQQ	Agilent	Cylindrospermopsin and anatoxin analysis	2900 series HPLC system	Agilent	PL_ZEM cyanotoxins	EMLSdata_14Jun_dateformated.csv	Environmental Data Initiative	doi:10.6073/pasta/6bc9e0aa78389d64c134aba5c156793c	https://doi.org/10.6073/pasta/6bc9e0aa78389d64c134aba5c156793c
PT_AZI	Integrated water sample	Cyanotoxin analysis	Alpha 1-2 LD	Martin Christ Gefriertrocknungsanlagen GmbH	Microcystins and nodularin analysis	1200 LC and 6410A QQQ	Agilent	Cylindrospermopsin and anatoxin analysis	2900 series HPLC system	Agilent	PT_AZI cyanotoxins	EMLSdata_14Jun_dateformated.csv	Environmental Data Initiative	doi:10.6073/pasta/6bc9e0aa78389d64c134aba5c156793c	https://doi.org/10.6073/pasta/6bc9e0aa78389d64c134aba5c156793c
PT_AZU	Integrated water sample	Cyanotoxin analysis	Alpha 1-2 LD	Martin Christ Gefriertrocknungsanlagen GmbH	Microcystins and nodularin analysis	1200 LC and 6410A QQQ	Agilent	Cylindrospermopsin and anatoxin analysis	2900 series HPLC system	Agilent	PT_AZU cyanotoxins	EMLSdata_14Jun_dateformated.csv	Environmental Data Initiative	doi:10.6073/pasta/6bc9e0aa78389d64c134aba5c156793c	https://doi.org/10.6073/pasta/6bc9e0aa78389d64c134aba5c156793c
PT_FUR	Integrated water sample	Cyanotoxin analysis	Alpha 1-2 LD	Martin Christ Gefriertrocknungsanlagen GmbH	Microcystins and nodularin analysis	1200 LC and 6410A QQQ	Agilent	Cylindrospermopsin and anatoxin analysis	2900 series HPLC system	Agilent	PT_FUR cyanotoxins	EMLSdata_14Jun_dateformated.csv	Environmental Data Initiative	doi:10.6073/pasta/6bc9e0aa78389d64c134aba5c156793c	https://doi.org/10.6073/pasta/6bc9e0aa78389d64c134aba5c156793c
PT_GOS	Integrated water sample	Cyanotoxin analysis	Alpha 1-2 LD	Martin Christ Gefriertrocknungsanlagen GmbH	Microcystins and nodularin analysis	1200 LC and 6410A QQQ	Agilent	Cylindrospermopsin and anatoxin analysis	2900 series HPLC system	Agilent	PT_GOS cyanotoxins	EMLSdata_14Jun_dateformated.csv	Environmental Data Initiative	doi:10.6073/pasta/6bc9e0aa78389d64c134aba5c156793c	https://doi.org/10.6073/pasta/6bc9e0aa78389d64c134aba5c156793c
PT_MIR	Integrated water sample	Cyanotoxin analysis	Alpha 1-2 LD	Martin Christ Gefriertrocknungsanlagen GmbH	Microcystins and nodularin analysis	1200 LC and 6410A QQQ	Agilent	Cylindrospermopsin and anatoxin analysis	2900 series HPLC system	Agilent	PT_MIR cyanotoxins	EMLSdata_14Jun_dateformated.csv	Environmental Data Initiative	doi:10.6073/pasta/6bc9e0aa78389d64c134aba5c156793c	https://doi.org/10.6073/pasta/6bc9e0aa78389d64c134aba5c156793c
PT_PEN	Integrated water sample	Cyanotoxin analysis	Alpha 1-2 LD	Martin Christ Gefriertrocknungsanlagen GmbH	Microcystins and nodularin analysis	1200 LC and 6410A QQQ	Agilent	Cylindrospermopsin and anatoxin analysis	2900 series HPLC system	Agilent	PT_PEN cyanotoxins	EMLSdata_14Jun_dateformated.csv	Environmental Data Initiative	doi:10.6073/pasta/6bc9e0aa78389d64c134aba5c156793c	https://doi.org/10.6073/pasta/6bc9e0aa78389d64c134aba5c156793c
PT_PXO	Integrated water sample	Cyanotoxin analysis	Alpha 1-2 LD	Martin Christ Gefriertrocknungsanlagen GmbH	Microcystins and nodularin analysis	1200 LC and 6410A QQQ	Agilent	Cylindrospermopsin and anatoxin analysis	2900 series HPLC system	Agilent	PT_PXO cyanotoxins	EMLSdata_14Jun_dateformated.csv	Environmental Data Initiative	doi:10.6073/pasta/6bc9e0aa78389d64c134aba5c156793c	https://doi.org/10.6073/pasta/6bc9e0aa78389d64c134aba5c156793c
PT_RDN	Integrated water sample	Cyanotoxin analysis	Alpha 1-2 LD	Martin Christ Gefriertrocknungsanlagen GmbH	Microcystins and nodularin analysis	1200 LC and 6410A QQQ	Agilent	Cylindrospermopsin and anatoxin analysis	2900 series HPLC system	Agilent	PT_RDN cyanotoxins	EMLSdata_14Jun_dateformated.csv	Environmental Data Initiative	doi:10.6073/pasta/6bc9e0aa78389d64c134aba5c156793c	https://doi.org/10.6073/pasta/6bc9e0aa78389d64c134aba5c156793c
PT_SS	Integrated water sample	Cyanotoxin analysis	Alpha 1-2 LD	Martin Christ Gefriertrocknungsanlagen GmbH	Microcystins and nodularin analysis	1200 LC and 6410A QQQ	Agilent	Cylindrospermopsin and anatoxin analysis	2900 series HPLC system	Agilent	PT_SS cyanotoxins	EMLSdata_14Jun_dateformated.csv	Environmental Data Initiative	doi:10.6073/pasta/6bc9e0aa78389d64c134aba5c156793c	https://doi.org/10.6073/pasta/6bc9e0aa78389d64c134aba5c156793c
PT_VER	Integrated water sample	Cyanotoxin analysis	Alpha 1-2 LD	Martin Christ Gefriertrocknungsanlagen GmbH	Microcystins and nodularin analysis	1200 LC and 6410A QQQ	Agilent	Cylindrospermopsin and anatoxin analysis	2900 series HPLC system	Agilent	PT_VER cyanotoxins	EMLSdata_14Jun_dateformated.csv	Environmental Data Initiative	doi:10.6073/pasta/6bc9e0aa78389d64c134aba5c156793c	https://doi.org/10.6073/pasta/6bc9e0aa78389d64c134aba5c156793c
RU_LAD	Integrated water sample	Cyanotoxin analysis	Alpha 1-2 LD	Martin Christ Gefriertrocknungsanlagen GmbH	Microcystins and nodularin analysis	1200 LC and 6410A QQQ	Agilent	Cylindrospermopsin and anatoxin analysis	2900 series HPLC system	Agilent	RU_LAD cyanotoxins	EMLSdata_14Jun_dateformated.csv	Environmental Data Initiative	doi:10.6073/pasta/6bc9e0aa78389d64c134aba5c156793c	https://doi.org/10.6073/pasta/6bc9e0aa78389d64c134aba5c156793c
RU_SESRZ	Integrated water sample	Cyanotoxin analysis	Alpha 1-2 LD	Martin Christ Gefriertrocknungsanlagen GmbH	Microcystins and nodularin analysis	1200 LC and 6410A QQQ	Agilent	Cylindrospermopsin and anatoxin analysis	2900 series HPLC system	Agilent	RU_SESRZ cyanotoxins	EMLSdata_14Jun_dateformated.csv	Environmental Data Initiative	doi:10.6073/pasta/6bc9e0aa78389d64c134aba5c156793c	https://doi.org/10.6073/pasta/6bc9e0aa78389d64c134aba5c156793c
RU_SU	Integrated water sample	Cyanotoxin analysis	Alpha 1-2 LD	Martin Christ Gefriertrocknungsanlagen GmbH	Microcystins and nodularin analysis	1200 LC and 6410A QQQ	Agilent	Cylindrospermopsin and anatoxin analysis	2900 series HPLC system	Agilent	RU_SU cyanotoxins	EMLSdata_14Jun_dateformated.csv	Environmental Data Initiative	doi:10.6073/pasta/6bc9e0aa78389d64c134aba5c156793c	https://doi.org/10.6073/pasta/6bc9e0aa78389d64c134aba5c156793c
SE_EKO	Integrated water sample	Cyanotoxin analysis	Alpha 1-2 LD	Martin Christ Gefriertrocknungsanlagen GmbH	Microcystins and nodularin analysis	1200 LC and 6410A QQQ	Agilent	Cylindrospermopsin and anatoxin analysis	2900 series HPLC system	Agilent	SE_EKO cyanotoxins	EMLSdata_14Jun_dateformated.csv	Environmental Data Initiative	doi:10.6073/pasta/6bc9e0aa78389d64c134aba5c156793c	https://doi.org/10.6073/pasta/6bc9e0aa78389d64c134aba5c156793c
SE_ERK	Integrated water sample	Cyanotoxin analysis	Alpha 1-2 LD	Martin Christ Gefriertrocknungsanlagen GmbH	Microcystins and nodularin analysis	1200 LC and 6410A QQQ	Agilent	Cylindrospermopsin and anatoxin analysis	2900 series HPLC system	Agilent	SE_ERK cyanotoxins	EMLSdata_14Jun_dateformated.csv	Environmental Data Initiative	doi:10.6073/pasta/6bc9e0aa78389d64c134aba5c156793c	https://doi.org/10.6073/pasta/6bc9e0aa78389d64c134aba5c156793c
SE_KRANKES	Integrated water sample	Cyanotoxin analysis	Alpha 1-2 LD	Martin Christ Gefriertrocknungsanlagen GmbH	Microcystins and nodularin analysis	1200 LC and 6410A QQQ	Agilent	Cylindrospermopsin and anatoxin analysis	2900 series HPLC system	Agilent	SE_KRANKES cyanotoxins	EMLSdata_14Jun_dateformated.csv	Environmental Data Initiative	doi:10.6073/pasta/6bc9e0aa78389d64c134aba5c156793c	https://doi.org/10.6073/pasta/6bc9e0aa78389d64c134aba5c156793c
SE_LIM	Integrated water sample	Cyanotoxin analysis	Alpha 1-2 LD	Martin Christ Gefriertrocknungsanlagen GmbH	Microcystins and nodularin analysis	1200 LC and 6410A QQQ	Agilent	Cylindrospermopsin and anatoxin analysis	2900 series HPLC system	Agilent	SE_LIM cyanotoxins	EMLSdata_14Jun_dateformated.csv	Environmental Data Initiative	doi:10.6073/pasta/6bc9e0aa78389d64c134aba5c156793c	https://doi.org/10.6073/pasta/6bc9e0aa78389d64c134aba5c156793c
SE_LOT	Integrated water sample	Cyanotoxin analysis	Alpha 1-2 LD	Martin Christ Gefriertrocknungsanlagen GmbH	Microcystins and nodularin analysis	1200 LC and 6410A QQQ	Agilent	Cylindrospermopsin and anatoxin analysis	2900 series HPLC system	Agilent	SE_LOT cyanotoxins	EMLSdata_14Jun_dateformated.csv	Environmental Data Initiative	doi:10.6073/pasta/6bc9e0aa78389d64c134aba5c156793c	https://doi.org/10.6073/pasta/6bc9e0aa78389d64c134aba5c156793c
SE_RINGSJON	Integrated water sample	Cyanotoxin analysis	Alpha 1-2 LD	Martin Christ Gefriertrocknungsanlagen GmbH	Microcystins and nodularin analysis	1200 LC and 6410A QQQ	Agilent	Cylindrospermopsin and anatoxin analysis	2900 series HPLC system	Agilent	SE_RINGSJON cyanotoxins	EMLSdata_14Jun_dateformated.csv	Environmental Data Initiative	doi:10.6073/pasta/6bc9e0aa78389d64c134aba5c156793c	https://doi.org/10.6073/pasta/6bc9e0aa78389d64c134aba5c156793c
SE_SEPOND_I	Integrated water sample	Cyanotoxin analysis	Alpha 1-2 LD	Martin Christ Gefriertrocknungsanlagen GmbH	Microcystins and nodularin analysis	1200 LC and 6410A QQQ	Agilent	Cylindrospermopsin and anatoxin analysis	2900 series HPLC system	Agilent	SE_SEPOND_I cyanotoxins	EMLSdata_14Jun_dateformated.csv	Environmental Data Initiative	doi:10.6073/pasta/6bc9e0aa78389d64c134aba5c156793c	https://doi.org/10.6073/pasta/6bc9e0aa78389d64c134aba5c156793c
SE_SEPOND_II	Integrated water sample	Cyanotoxin analysis	Alpha 1-2 LD	Martin Christ Gefriertrocknungsanlagen GmbH	Microcystins and nodularin analysis	1200 LC and 6410A QQQ	Agilent	Cylindrospermopsin and anatoxin analysis	2900 series HPLC system	Agilent	SE_SEPOND_II cyanotoxins	EMLSdata_14Jun_dateformated.csv	Environmental Data Initiative	doi:10.6073/pasta/6bc9e0aa78389d64c134aba5c156793c	https://doi.org/10.6073/pasta/6bc9e0aa78389d64c134aba5c156793c
SE_STR	Integrated water sample	Cyanotoxin analysis	Alpha 1-2 LD	Martin Christ Gefriertrocknungsanlagen GmbH	Microcystins and nodularin analysis	1200 LC and 6410A QQQ	Agilent	Cylindrospermopsin and anatoxin analysis	2900 series HPLC system	Agilent	SE_STR cyanotoxins	EMLSdata_14Jun_dateformated.csv	Environmental Data Initiative	doi:10.6073/pasta/6bc9e0aa78389d64c134aba5c156793c	https://doi.org/10.6073/pasta/6bc9e0aa78389d64c134aba5c156793c
SE_VAL	Integrated water sample	Cyanotoxin analysis	Alpha 1-2 LD	Martin Christ Gefriertrocknungsanlagen GmbH	Microcystins and nodularin analysis	1200 LC and 6410A QQQ	Agilent	Cylindrospermopsin and anatoxin analysis	2900 series HPLC system	Agilent	SE_VAL cyanotoxins	EMLSdata_14Jun_dateformated.csv	Environmental Data Initiative	doi:10.6073/pasta/6bc9e0aa78389d64c134aba5c156793c	https://doi.org/10.6073/pasta/6bc9e0aa78389d64c134aba5c156793c
SE_VLX	Integrated water sample	Cyanotoxin analysis	Alpha 1-2 LD	Martin Christ Gefriertrocknungsanlagen GmbH	Microcystins and nodularin analysis	1200 LC and 6410A QQQ	Agilent	Cylindrospermopsin and anatoxin analysis	2900 series HPLC system	Agilent	SE_VLX cyanotoxins	EMLSdata_14Jun_dateformated.csv	Environmental Data Initiative	doi:10.6073/pasta/6bc9e0aa78389d64c134aba5c156793c	https://doi.org/10.6073/pasta/6bc9e0aa78389d64c134aba5c156793c
SE_VOMBSJON	Integrated water sample	Cyanotoxin analysis	Alpha 1-2 LD	Martin Christ Gefriertrocknungsanlagen GmbH	Microcystins and nodularin analysis	1200 LC and 6410A QQQ	Agilent	Cylindrospermopsin and anatoxin analysis	2900 series HPLC system	Agilent	SE_VOMBSJON cyanotoxins	EMLSdata_14Jun_dateformated.csv	Environmental Data Initiative	doi:10.6073/pasta/6bc9e0aa78389d64c134aba5c156793c	https://doi.org/10.6073/pasta/6bc9e0aa78389d64c134aba5c156793c
SI_BLE	Integrated water sample	Cyanotoxin analysis	Alpha 1-2 LD	Martin Christ Gefriertrocknungsanlagen GmbH	Microcystins and nodularin analysis	1200 LC and 6410A QQQ	Agilent	Cylindrospermopsin and anatoxin analysis	2900 series HPLC system	Agilent	SI_BLE cyanotoxins	EMLSdata_14Jun_dateformated.csv	Environmental Data Initiative	doi:10.6073/pasta/6bc9e0aa78389d64c134aba5c156793c	https://doi.org/10.6073/pasta/6bc9e0aa78389d64c134aba5c156793c
SI_GAJ	Integrated water sample	Cyanotoxin analysis	Alpha 1-2 LD	Martin Christ Gefriertrocknungsanlagen GmbH	Microcystins and nodularin analysis	1200 LC and 6410A QQQ	Agilent	Cylindrospermopsin and anatoxin analysis	2900 series HPLC system	Agilent	SI_GAJ cyanotoxins	EMLSdata_14Jun_dateformated.csv	Environmental Data Initiative	doi:10.6073/pasta/6bc9e0aa78389d64c134aba5c156793c	https://doi.org/10.6073/pasta/6bc9e0aa78389d64c134aba5c156793c
SI_LED	Integrated water sample	Cyanotoxin analysis	Alpha 1-2 LD	Martin Christ Gefriertrocknungsanlagen GmbH	Microcystins and nodularin analysis	1200 LC and 6410A QQQ	Agilent	Cylindrospermopsin and anatoxin analysis	2900 series HPLC system	Agilent	SI_LED cyanotoxins	EMLSdata_14Jun_dateformated.csv	Environmental Data Initiative	doi:10.6073/pasta/6bc9e0aa78389d64c134aba5c156793c	https://doi.org/10.6073/pasta/6bc9e0aa78389d64c134aba5c156793c
SI_PER	Integrated water sample	Cyanotoxin analysis	Alpha 1-2 LD	Martin Christ Gefriertrocknungsanlagen GmbH	Microcystins and nodularin analysis	1200 LC and 6410A QQQ	Agilent	Cylindrospermopsin and anatoxin analysis	2900 series HPLC system	Agilent	SI_PER cyanotoxins	EMLSdata_14Jun_dateformated.csv	Environmental Data Initiative	doi:10.6073/pasta/6bc9e0aa78389d64c134aba5c156793c	https://doi.org/10.6073/pasta/6bc9e0aa78389d64c134aba5c156793c
SK_KUC	Integrated water sample	Cyanotoxin analysis	Alpha 1-2 LD	Martin Christ Gefriertrocknungsanlagen GmbH	Microcystins and nodularin analysis	1200 LC and 6410A QQQ	Agilent	Cylindrospermopsin and anatoxin analysis	2900 series HPLC system	Agilent	SK_KUC cyanotoxins	EMLSdata_14Jun_dateformated.csv	Environmental Data Initiative	doi:10.6073/pasta/6bc9e0aa78389d64c134aba5c156793c	https://doi.org/10.6073/pasta/6bc9e0aa78389d64c134aba5c156793c
SK_MAL	Integrated water sample	Cyanotoxin analysis	Alpha 1-2 LD	Martin Christ Gefriertrocknungsanlagen GmbH	Microcystins and nodularin analysis	1200 LC and 6410A QQQ	Agilent	Cylindrospermopsin and anatoxin analysis	2900 series HPLC system	Agilent	SK_MAL cyanotoxins	EMLSdata_14Jun_dateformated.csv	Environmental Data Initiative	doi:10.6073/pasta/6bc9e0aa78389d64c134aba5c156793c	https://doi.org/10.6073/pasta/6bc9e0aa78389d64c134aba5c156793c
SK_VIN	Integrated water sample	Cyanotoxin analysis	Alpha 1-2 LD	Martin Christ Gefriertrocknungsanlagen GmbH	Microcystins and nodularin analysis	1200 LC and 6410A QQQ	Agilent	Cylindrospermopsin and anatoxin analysis	2900 series HPLC system	Agilent	SK_VIN cyanotoxins	EMLSdata_14Jun_dateformated.csv	Environmental Data Initiative	doi:10.6073/pasta/6bc9e0aa78389d64c134aba5c156793c	https://doi.org/10.6073/pasta/6bc9e0aa78389d64c134aba5c156793c
SK_ZEM	Integrated water sample	Cyanotoxin analysis	Alpha 1-2 LD	Martin Christ Gefriertrocknungsanlagen GmbH	Microcystins and nodularin analysis	1200 LC and 6410A QQQ	Agilent	Cylindrospermopsin and anatoxin analysis	2900 series HPLC system	Agilent	SK_ZEM cyanotoxins	EMLSdata_14Jun_dateformated.csv	Environmental Data Initiative	doi:10.6073/pasta/6bc9e0aa78389d64c134aba5c156793c	https://doi.org/10.6073/pasta/6bc9e0aa78389d64c134aba5c156793c
TR_ABA	Integrated water sample	Cyanotoxin analysis	Alpha 1-2 LD	Martin Christ Gefriertrocknungsanlagen GmbH	Microcystins and nodularin analysis	1200 LC and 6410A QQQ	Agilent	Cylindrospermopsin and anatoxin analysis	2900 series HPLC system	Agilent	TR_ABA cyanotoxins	EMLSdata_14Jun_dateformated.csv	Environmental Data Initiative	doi:10.6073/pasta/6bc9e0aa78389d64c134aba5c156793c	https://doi.org/10.6073/pasta/6bc9e0aa78389d64c134aba5c156793c
TR_ACR	Integrated water sample	Cyanotoxin analysis	Alpha 1-2 LD	Martin Christ Gefriertrocknungsanlagen GmbH	Microcystins and nodularin analysis	1200 LC and 6410A QQQ	Agilent	Cylindrospermopsin and anatoxin analysis	2900 series HPLC system	Agilent	TR_ACR cyanotoxins	EMLSdata_14Jun_dateformated.csv	Environmental Data Initiative	doi:10.6073/pasta/6bc9e0aa78389d64c134aba5c156793c	https://doi.org/10.6073/pasta/6bc9e0aa78389d64c134aba5c156793c
TR_AKG	Integrated water sample	Cyanotoxin analysis	Alpha 1-2 LD	Martin Christ Gefriertrocknungsanlagen GmbH	Microcystins and nodularin analysis	1200 LC and 6410A QQQ	Agilent	Cylindrospermopsin and anatoxin analysis	2900 series HPLC system	Agilent	TR_AKG cyanotoxins	EMLSdata_14Jun_dateformated.csv	Environmental Data Initiative	doi:10.6073/pasta/6bc9e0aa78389d64c134aba5c156793c	https://doi.org/10.6073/pasta/6bc9e0aa78389d64c134aba5c156793c
TR_AKG2	Integrated water sample	Cyanotoxin analysis	Alpha 1-2 LD	Martin Christ Gefriertrocknungsanlagen GmbH	Microcystins and nodularin analysis	1200 LC and 6410A QQQ	Agilent	Cylindrospermopsin and anatoxin analysis	2900 series HPLC system	Agilent	TR_AKG2 cyanotoxins	EMLSdata_14Jun_dateformated.csv	Environmental Data Initiative	doi:10.6073/pasta/6bc9e0aa78389d64c134aba5c156793c	https://doi.org/10.6073/pasta/6bc9e0aa78389d64c134aba5c156793c
TR_AKY	Integrated water sample	Cyanotoxin analysis	Alpha 1-2 LD	Martin Christ Gefriertrocknungsanlagen GmbH	Microcystins and nodularin analysis	1200 LC and 6410A QQQ	Agilent	Cylindrospermopsin and anatoxin analysis	2900 series HPLC system	Agilent	TR_AKY cyanotoxins	EMLSdata_14Jun_dateformated.csv	Environmental Data Initiative	doi:10.6073/pasta/6bc9e0aa78389d64c134aba5c156793c	https://doi.org/10.6073/pasta/6bc9e0aa78389d64c134aba5c156793c
TR_ALA	Integrated water sample	Cyanotoxin analysis	Alpha 1-2 LD	Martin Christ Gefriertrocknungsanlagen GmbH	Microcystins and nodularin analysis	1200 LC and 6410A QQQ	Agilent	Cylindrospermopsin and anatoxin analysis	2900 series HPLC system	Agilent	TR_ALA cyanotoxins	EMLSdata_14Jun_dateformated.csv	Environmental Data Initiative	doi:10.6073/pasta/6bc9e0aa78389d64c134aba5c156793c	https://doi.org/10.6073/pasta/6bc9e0aa78389d64c134aba5c156793c
TR_BAK	Integrated water sample	Cyanotoxin analysis	Alpha 1-2 LD	Martin Christ Gefriertrocknungsanlagen GmbH	Microcystins and nodularin analysis	1200 LC and 6410A QQQ	Agilent	Cylindrospermopsin and anatoxin analysis	2900 series HPLC system	Agilent	TR_BAK cyanotoxins	EMLSdata_14Jun_dateformated.csv	Environmental Data Initiative	doi:10.6073/pasta/6bc9e0aa78389d64c134aba5c156793c	https://doi.org/10.6073/pasta/6bc9e0aa78389d64c134aba5c156793c
TR_BAL	Integrated water sample	Cyanotoxin analysis	Alpha 1-2 LD	Martin Christ Gefriertrocknungsanlagen GmbH	Microcystins and nodularin analysis	1200 LC and 6410A QQQ	Agilent	Cylindrospermopsin and anatoxin analysis	2900 series HPLC system	Agilent	TR_BAL cyanotoxins	EMLSdata_14Jun_dateformated.csv	Environmental Data Initiative	doi:10.6073/pasta/6bc9e0aa78389d64c134aba5c156793c	https://doi.org/10.6073/pasta/6bc9e0aa78389d64c134aba5c156793c
TR_BER	Integrated water sample	Cyanotoxin analysis	Alpha 1-2 LD	Martin Christ Gefriertrocknungsanlagen GmbH	Microcystins and nodularin analysis	1200 LC and 6410A QQQ	Agilent	Cylindrospermopsin and anatoxin analysis	2900 series HPLC system	Agilent	TR_BER cyanotoxins	EMLSdata_14Jun_dateformated.csv	Environmental Data Initiative	doi:10.6073/pasta/6bc9e0aa78389d64c134aba5c156793c	https://doi.org/10.6073/pasta/6bc9e0aa78389d64c134aba5c156793c
TR_BEY_I	Integrated water sample	Cyanotoxin analysis	Alpha 1-2 LD	Martin Christ Gefriertrocknungsanlagen GmbH	Microcystins and nodularin analysis	1200 LC and 6410A QQQ	Agilent	Cylindrospermopsin and anatoxin analysis	2900 series HPLC system	Agilent	TR_BEY_I cyanotoxins	EMLSdata_14Jun_dateformated.csv	Environmental Data Initiative	doi:10.6073/pasta/6bc9e0aa78389d64c134aba5c156793c	https://doi.org/10.6073/pasta/6bc9e0aa78389d64c134aba5c156793c
TR_BEY_II	Integrated water sample	Cyanotoxin analysis	Alpha 1-2 LD	Martin Christ Gefriertrocknungsanlagen GmbH	Microcystins and nodularin analysis	1200 LC and 6410A QQQ	Agilent	Cylindrospermopsin and anatoxin analysis	2900 series HPLC system	Agilent	TR_BEY_II cyanotoxins	EMLSdata_14Jun_dateformated.csv	Environmental Data Initiative	doi:10.6073/pasta/6bc9e0aa78389d64c134aba5c156793c	https://doi.org/10.6073/pasta/6bc9e0aa78389d64c134aba5c156793c
TR_BOR	Integrated water sample	Cyanotoxin analysis	Alpha 1-2 LD	Martin Christ Gefriertrocknungsanlagen GmbH	Microcystins and nodularin analysis	1200 LC and 6410A QQQ	Agilent	Cylindrospermopsin and anatoxin analysis	2900 series HPLC system	Agilent	TR_BOR cyanotoxins	EMLSdata_14Jun_dateformated.csv	Environmental Data Initiative	doi:10.6073/pasta/6bc9e0aa78389d64c134aba5c156793c	https://doi.org/10.6073/pasta/6bc9e0aa78389d64c134aba5c156793c
TR_CAT	Integrated water sample	Cyanotoxin analysis	Alpha 1-2 LD	Martin Christ Gefriertrocknungsanlagen GmbH	Microcystins and nodularin analysis	1200 LC and 6410A QQQ	Agilent	Cylindrospermopsin and anatoxin analysis	2900 series HPLC system	Agilent	TR_CAT cyanotoxins	EMLSdata_14Jun_dateformated.csv	Environmental Data Initiative	doi:10.6073/pasta/6bc9e0aa78389d64c134aba5c156793c	https://doi.org/10.6073/pasta/6bc9e0aa78389d64c134aba5c156793c
TR_CER	Integrated water sample	Cyanotoxin analysis	Alpha 1-2 LD	Martin Christ Gefriertrocknungsanlagen GmbH	Microcystins and nodularin analysis	1200 LC and 6410A QQQ	Agilent	Cylindrospermopsin and anatoxin analysis	2900 series HPLC system	Agilent	TR_CER cyanotoxins	EMLSdata_14Jun_dateformated.csv	Environmental Data Initiative	doi:10.6073/pasta/6bc9e0aa78389d64c134aba5c156793c	https://doi.org/10.6073/pasta/6bc9e0aa78389d64c134aba5c156793c
TR_CUB	Integrated water sample	Cyanotoxin analysis	Alpha 1-2 LD	Martin Christ Gefriertrocknungsanlagen GmbH	Microcystins and nodularin analysis	1200 LC and 6410A QQQ	Agilent	Cylindrospermopsin and anatoxin analysis	2900 series HPLC system	Agilent	TR_CUB cyanotoxins	EMLSdata_14Jun_dateformated.csv	Environmental Data Initiative	doi:10.6073/pasta/6bc9e0aa78389d64c134aba5c156793c	https://doi.org/10.6073/pasta/6bc9e0aa78389d64c134aba5c156793c
TR_CYG	Integrated water sample	Cyanotoxin analysis	Alpha 1-2 LD	Martin Christ Gefriertrocknungsanlagen GmbH	Microcystins and nodularin analysis	1200 LC and 6410A QQQ	Agilent	Cylindrospermopsin and anatoxin analysis	2900 series HPLC system	Agilent	TR_CYG cyanotoxins	EMLSdata_14Jun_dateformated.csv	Environmental Data Initiative	doi:10.6073/pasta/6bc9e0aa78389d64c134aba5c156793c	https://doi.org/10.6073/pasta/6bc9e0aa78389d64c134aba5c156793c
TR_EBER	Integrated water sample	Cyanotoxin analysis	Alpha 1-2 LD	Martin Christ Gefriertrocknungsanlagen GmbH	Microcystins and nodularin analysis	1200 LC and 6410A QQQ	Agilent	Cylindrospermopsin and anatoxin analysis	2900 series HPLC system	Agilent	TR_EBER cyanotoxins	EMLSdata_14Jun_dateformated.csv	Environmental Data Initiative	doi:10.6073/pasta/6bc9e0aa78389d64c134aba5c156793c	https://doi.org/10.6073/pasta/6bc9e0aa78389d64c134aba5c156793c
TR_EGR_I	Integrated water sample	Cyanotoxin analysis	Alpha 1-2 LD	Martin Christ Gefriertrocknungsanlagen GmbH	Microcystins and nodularin analysis	1200 LC and 6410A QQQ	Agilent	Cylindrospermopsin and anatoxin analysis	2900 series HPLC system	Agilent	TR_EGR_I cyanotoxins	EMLSdata_14Jun_dateformated.csv	Environmental Data Initiative	doi:10.6073/pasta/6bc9e0aa78389d64c134aba5c156793c	https://doi.org/10.6073/pasta/6bc9e0aa78389d64c134aba5c156793c
TR_EGR_II	Integrated water sample	Cyanotoxin analysis	Alpha 1-2 LD	Martin Christ Gefriertrocknungsanlagen GmbH	Microcystins and nodularin analysis	1200 LC and 6410A QQQ	Agilent	Cylindrospermopsin and anatoxin analysis	2900 series HPLC system	Agilent	TR_EGR_II cyanotoxins	EMLSdata_14Jun_dateformated.csv	Environmental Data Initiative	doi:10.6073/pasta/6bc9e0aa78389d64c134aba5c156793c	https://doi.org/10.6073/pasta/6bc9e0aa78389d64c134aba5c156793c
TR_EYM	Integrated water sample	Cyanotoxin analysis	Alpha 1-2 LD	Martin Christ Gefriertrocknungsanlagen GmbH	Microcystins and nodularin analysis	1200 LC and 6410A QQQ	Agilent	Cylindrospermopsin and anatoxin analysis	2900 series HPLC system	Agilent	TR_EYM cyanotoxins	EMLSdata_14Jun_dateformated.csv	Environmental Data Initiative	doi:10.6073/pasta/6bc9e0aa78389d64c134aba5c156793c	https://doi.org/10.6073/pasta/6bc9e0aa78389d64c134aba5c156793c
TR_GIC	Integrated water sample	Cyanotoxin analysis	Alpha 1-2 LD	Martin Christ Gefriertrocknungsanlagen GmbH	Microcystins and nodularin analysis	1200 LC and 6410A QQQ	Agilent	Cylindrospermopsin and anatoxin analysis	2900 series HPLC system	Agilent	TR_GIC cyanotoxins	EMLSdata_14Jun_dateformated.csv	Environmental Data Initiative	doi:10.6073/pasta/6bc9e0aa78389d64c134aba5c156793c	https://doi.org/10.6073/pasta/6bc9e0aa78389d64c134aba5c156793c
TR_GLC	Integrated water sample	Cyanotoxin analysis	Alpha 1-2 LD	Martin Christ Gefriertrocknungsanlagen GmbH	Microcystins and nodularin analysis	1200 LC and 6410A QQQ	Agilent	Cylindrospermopsin and anatoxin analysis	2900 series HPLC system	Agilent	TR_GLC cyanotoxins	EMLSdata_14Jun_dateformated.csv	Environmental Data Initiative	doi:10.6073/pasta/6bc9e0aa78389d64c134aba5c156793c	https://doi.org/10.6073/pasta/6bc9e0aa78389d64c134aba5c156793c
TR_GLH	Integrated water sample	Cyanotoxin analysis	Alpha 1-2 LD	Martin Christ Gefriertrocknungsanlagen GmbH	Microcystins and nodularin analysis	1200 LC and 6410A QQQ	Agilent	Cylindrospermopsin and anatoxin analysis	2900 series HPLC system	Agilent	TR_GLH cyanotoxins	EMLSdata_14Jun_dateformated.csv	Environmental Data Initiative	doi:10.6073/pasta/6bc9e0aa78389d64c134aba5c156793c	https://doi.org/10.6073/pasta/6bc9e0aa78389d64c134aba5c156793c
TR_GUM	Integrated water sample	Cyanotoxin analysis	Alpha 1-2 LD	Martin Christ Gefriertrocknungsanlagen GmbH	Microcystins and nodularin analysis	1200 LC and 6410A QQQ	Agilent	Cylindrospermopsin and anatoxin analysis	2900 series HPLC system	Agilent	TR_GUM cyanotoxins	EMLSdata_14Jun_dateformated.csv	Environmental Data Initiative	doi:10.6073/pasta/6bc9e0aa78389d64c134aba5c156793c	https://doi.org/10.6073/pasta/6bc9e0aa78389d64c134aba5c156793c
TR_IKIZ	Integrated water sample	Cyanotoxin analysis	Alpha 1-2 LD	Martin Christ Gefriertrocknungsanlagen GmbH	Microcystins and nodularin analysis	1200 LC and 6410A QQQ	Agilent	Cylindrospermopsin and anatoxin analysis	2900 series HPLC system	Agilent	TR_IKIZ cyanotoxins	EMLSdata_14Jun_dateformated.csv	Environmental Data Initiative	doi:10.6073/pasta/6bc9e0aa78389d64c134aba5c156793c	https://doi.org/10.6073/pasta/6bc9e0aa78389d64c134aba5c156793c
TR_KAK	Integrated water sample	Cyanotoxin analysis	Alpha 1-2 LD	Martin Christ Gefriertrocknungsanlagen GmbH	Microcystins and nodularin analysis	1200 LC and 6410A QQQ	Agilent	Cylindrospermopsin and anatoxin analysis	2900 series HPLC system	Agilent	TR_KAK cyanotoxins	EMLSdata_14Jun_dateformated.csv	Environmental Data Initiative	doi:10.6073/pasta/6bc9e0aa78389d64c134aba5c156793c	https://doi.org/10.6073/pasta/6bc9e0aa78389d64c134aba5c156793c
TR_KOR	Integrated water sample	Cyanotoxin analysis	Alpha 1-2 LD	Martin Christ Gefriertrocknungsanlagen GmbH	Microcystins and nodularin analysis	1200 LC and 6410A QQQ	Agilent	Cylindrospermopsin and anatoxin analysis	2900 series HPLC system	Agilent	TR_KOR cyanotoxins	EMLSdata_14Jun_dateformated.csv	Environmental Data Initiative	doi:10.6073/pasta/6bc9e0aa78389d64c134aba5c156793c	https://doi.org/10.6073/pasta/6bc9e0aa78389d64c134aba5c156793c
TR_KOREN_I	Integrated water sample	Cyanotoxin analysis	Alpha 1-2 LD	Martin Christ Gefriertrocknungsanlagen GmbH	Microcystins and nodularin analysis	1200 LC and 6410A QQQ	Agilent	Cylindrospermopsin and anatoxin analysis	2900 series HPLC system	Agilent	TR_KOREN_I cyanotoxins	EMLSdata_14Jun_dateformated.csv	Environmental Data Initiative	doi:10.6073/pasta/6bc9e0aa78389d64c134aba5c156793c	https://doi.org/10.6073/pasta/6bc9e0aa78389d64c134aba5c156793c
TR_KOREN_II	Integrated water sample	Cyanotoxin analysis	Alpha 1-2 LD	Martin Christ Gefriertrocknungsanlagen GmbH	Microcystins and nodularin analysis	1200 LC and 6410A QQQ	Agilent	Cylindrospermopsin and anatoxin analysis	2900 series HPLC system	Agilent	TR_KOREN_II cyanotoxins	EMLSdata_14Jun_dateformated.csv	Environmental Data Initiative	doi:10.6073/pasta/6bc9e0aa78389d64c134aba5c156793c	https://doi.org/10.6073/pasta/6bc9e0aa78389d64c134aba5c156793c
TR_KOV	Integrated water sample	Cyanotoxin analysis	Alpha 1-2 LD	Martin Christ Gefriertrocknungsanlagen GmbH	Microcystins and nodularin analysis	1200 LC and 6410A QQQ	Agilent	Cylindrospermopsin and anatoxin analysis	2900 series HPLC system	Agilent	TR_KOV cyanotoxins	EMLSdata_14Jun_dateformated.csv	Environmental Data Initiative	doi:10.6073/pasta/6bc9e0aa78389d64c134aba5c156793c	https://doi.org/10.6073/pasta/6bc9e0aa78389d64c134aba5c156793c
TR_KRD	Integrated water sample	Cyanotoxin analysis	Alpha 1-2 LD	Martin Christ Gefriertrocknungsanlagen GmbH	Microcystins and nodularin analysis	1200 LC and 6410A QQQ	Agilent	Cylindrospermopsin and anatoxin analysis	2900 series HPLC system	Agilent	TR_KRD cyanotoxins	EMLSdata_14Jun_dateformated.csv	Environmental Data Initiative	doi:10.6073/pasta/6bc9e0aa78389d64c134aba5c156793c	https://doi.org/10.6073/pasta/6bc9e0aa78389d64c134aba5c156793c
TR_KRM	Integrated water sample	Cyanotoxin analysis	Alpha 1-2 LD	Martin Christ Gefriertrocknungsanlagen GmbH	Microcystins and nodularin analysis	1200 LC and 6410A QQQ	Agilent	Cylindrospermopsin and anatoxin analysis	2900 series HPLC system	Agilent	TR_KRM cyanotoxins	EMLSdata_14Jun_dateformated.csv	Environmental Data Initiative	doi:10.6073/pasta/6bc9e0aa78389d64c134aba5c156793c	https://doi.org/10.6073/pasta/6bc9e0aa78389d64c134aba5c156793c
TR_KRT	Integrated water sample	Cyanotoxin analysis	Alpha 1-2 LD	Martin Christ Gefriertrocknungsanlagen GmbH	Microcystins and nodularin analysis	1200 LC and 6410A QQQ	Agilent	Cylindrospermopsin and anatoxin analysis	2900 series HPLC system	Agilent	TR_KRT cyanotoxins	EMLSdata_14Jun_dateformated.csv	Environmental Data Initiative	doi:10.6073/pasta/6bc9e0aa78389d64c134aba5c156793c	https://doi.org/10.6073/pasta/6bc9e0aa78389d64c134aba5c156793c
TR_KUZ	Integrated water sample	Cyanotoxin analysis	Alpha 1-2 LD	Martin Christ Gefriertrocknungsanlagen GmbH	Microcystins and nodularin analysis	1200 LC and 6410A QQQ	Agilent	Cylindrospermopsin and anatoxin analysis	2900 series HPLC system	Agilent	TR_KUZ cyanotoxins	EMLSdata_14Jun_dateformated.csv	Environmental Data Initiative	doi:10.6073/pasta/6bc9e0aa78389d64c134aba5c156793c	https://doi.org/10.6073/pasta/6bc9e0aa78389d64c134aba5c156793c
TR_LAD	Integrated water sample	Cyanotoxin analysis	Alpha 1-2 LD	Martin Christ Gefriertrocknungsanlagen GmbH	Microcystins and nodularin analysis	1200 LC and 6410A QQQ	Agilent	Cylindrospermopsin and anatoxin analysis	2900 series HPLC system	Agilent	TR_LAD cyanotoxins	EMLSdata_14Jun_dateformated.csv	Environmental Data Initiative	doi:10.6073/pasta/6bc9e0aa78389d64c134aba5c156793c	https://doi.org/10.6073/pasta/6bc9e0aa78389d64c134aba5c156793c
TR_LIM	Integrated water sample	Cyanotoxin analysis	Alpha 1-2 LD	Martin Christ Gefriertrocknungsanlagen GmbH	Microcystins and nodularin analysis	1200 LC and 6410A QQQ	Agilent	Cylindrospermopsin and anatoxin analysis	2900 series HPLC system	Agilent	TR_LIM cyanotoxins	EMLSdata_14Jun_dateformated.csv	Environmental Data Initiative	doi:10.6073/pasta/6bc9e0aa78389d64c134aba5c156793c	https://doi.org/10.6073/pasta/6bc9e0aa78389d64c134aba5c156793c
TR_MOG	Integrated water sample	Cyanotoxin analysis	Alpha 1-2 LD	Martin Christ Gefriertrocknungsanlagen GmbH	Microcystins and nodularin analysis	1200 LC and 6410A QQQ	Agilent	Cylindrospermopsin and anatoxin analysis	2900 series HPLC system	Agilent	TR_MOG cyanotoxins	EMLSdata_14Jun_dateformated.csv	Environmental Data Initiative	doi:10.6073/pasta/6bc9e0aa78389d64c134aba5c156793c	https://doi.org/10.6073/pasta/6bc9e0aa78389d64c134aba5c156793c
TR_MOL	Integrated water sample	Cyanotoxin analysis	Alpha 1-2 LD	Martin Christ Gefriertrocknungsanlagen GmbH	Microcystins and nodularin analysis	1200 LC and 6410A QQQ	Agilent	Cylindrospermopsin and anatoxin analysis	2900 series HPLC system	Agilent	TR_MOL cyanotoxins	EMLSdata_14Jun_dateformated.csv	Environmental Data Initiative	doi:10.6073/pasta/6bc9e0aa78389d64c134aba5c156793c	https://doi.org/10.6073/pasta/6bc9e0aa78389d64c134aba5c156793c
TR_PAL	Integrated water sample	Cyanotoxin analysis	Alpha 1-2 LD	Martin Christ Gefriertrocknungsanlagen GmbH	Microcystins and nodularin analysis	1200 LC and 6410A QQQ	Agilent	Cylindrospermopsin and anatoxin analysis	2900 series HPLC system	Agilent	TR_PAL cyanotoxins	EMLSdata_14Jun_dateformated.csv	Environmental Data Initiative	doi:10.6073/pasta/6bc9e0aa78389d64c134aba5c156793c	https://doi.org/10.6073/pasta/6bc9e0aa78389d64c134aba5c156793c
TR_PAR	Integrated water sample	Cyanotoxin analysis	Alpha 1-2 LD	Martin Christ Gefriertrocknungsanlagen GmbH	Microcystins and nodularin analysis	1200 LC and 6410A QQQ	Agilent	Cylindrospermopsin and anatoxin analysis	2900 series HPLC system	Agilent	TR_PAR cyanotoxins	EMLSdata_14Jun_dateformated.csv	Environmental Data Initiative	doi:10.6073/pasta/6bc9e0aa78389d64c134aba5c156793c	https://doi.org/10.6073/pasta/6bc9e0aa78389d64c134aba5c156793c
TR_POY	Integrated water sample	Cyanotoxin analysis	Alpha 1-2 LD	Martin Christ Gefriertrocknungsanlagen GmbH	Microcystins and nodularin analysis	1200 LC and 6410A QQQ	Agilent	Cylindrospermopsin and anatoxin analysis	2900 series HPLC system	Agilent	TR_POY cyanotoxins	EMLSdata_14Jun_dateformated.csv	Environmental Data Initiative	doi:10.6073/pasta/6bc9e0aa78389d64c134aba5c156793c	https://doi.org/10.6073/pasta/6bc9e0aa78389d64c134aba5c156793c
TR_SAR	Integrated water sample	Cyanotoxin analysis	Alpha 1-2 LD	Martin Christ Gefriertrocknungsanlagen GmbH	Microcystins and nodularin analysis	1200 LC and 6410A QQQ	Agilent	Cylindrospermopsin and anatoxin analysis	2900 series HPLC system	Agilent	TR_SAR cyanotoxins	EMLSdata_14Jun_dateformated.csv	Environmental Data Initiative	doi:10.6073/pasta/6bc9e0aa78389d64c134aba5c156793c	https://doi.org/10.6073/pasta/6bc9e0aa78389d64c134aba5c156793c
TR_SBN	Integrated water sample	Cyanotoxin analysis	Alpha 1-2 LD	Martin Christ Gefriertrocknungsanlagen GmbH	Microcystins and nodularin analysis	1200 LC and 6410A QQQ	Agilent	Cylindrospermopsin and anatoxin analysis	2900 series HPLC system	Agilent	TR_SBN cyanotoxins	EMLSdata_14Jun_dateformated.csv	Environmental Data Initiative	doi:10.6073/pasta/6bc9e0aa78389d64c134aba5c156793c	https://doi.org/10.6073/pasta/6bc9e0aa78389d64c134aba5c156793c
TR_SER	Integrated water sample	Cyanotoxin analysis	Alpha 1-2 LD	Martin Christ Gefriertrocknungsanlagen GmbH	Microcystins and nodularin analysis	1200 LC and 6410A QQQ	Agilent	Cylindrospermopsin and anatoxin analysis	2900 series HPLC system	Agilent	TR_SER cyanotoxins	EMLSdata_14Jun_dateformated.csv	Environmental Data Initiative	doi:10.6073/pasta/6bc9e0aa78389d64c134aba5c156793c	https://doi.org/10.6073/pasta/6bc9e0aa78389d64c134aba5c156793c
TR_SEY	Integrated water sample	Cyanotoxin analysis	Alpha 1-2 LD	Martin Christ Gefriertrocknungsanlagen GmbH	Microcystins and nodularin analysis	1200 LC and 6410A QQQ	Agilent	Cylindrospermopsin and anatoxin analysis	2900 series HPLC system	Agilent	TR_SEY cyanotoxins	EMLSdata_14Jun_dateformated.csv	Environmental Data Initiative	doi:10.6073/pasta/6bc9e0aa78389d64c134aba5c156793c	https://doi.org/10.6073/pasta/6bc9e0aa78389d64c134aba5c156793c
TR_SEYD	Integrated water sample	Cyanotoxin analysis	Alpha 1-2 LD	Martin Christ Gefriertrocknungsanlagen GmbH	Microcystins and nodularin analysis	1200 LC and 6410A QQQ	Agilent	Cylindrospermopsin and anatoxin analysis	2900 series HPLC system	Agilent	TR_SEYD cyanotoxins	EMLSdata_14Jun_dateformated.csv	Environmental Data Initiative	doi:10.6073/pasta/6bc9e0aa78389d64c134aba5c156793c	https://doi.org/10.6073/pasta/6bc9e0aa78389d64c134aba5c156793c
TR_SIM	Integrated water sample	Cyanotoxin analysis	Alpha 1-2 LD	Martin Christ Gefriertrocknungsanlagen GmbH	Microcystins and nodularin analysis	1200 LC and 6410A QQQ	Agilent	Cylindrospermopsin and anatoxin analysis	2900 series HPLC system	Agilent	TR_SIM cyanotoxins	EMLSdata_14Jun_dateformated.csv	Environmental Data Initiative	doi:10.6073/pasta/6bc9e0aa78389d64c134aba5c156793c	https://doi.org/10.6073/pasta/6bc9e0aa78389d64c134aba5c156793c
TR_SUG	Integrated water sample	Cyanotoxin analysis	Alpha 1-2 LD	Martin Christ Gefriertrocknungsanlagen GmbH	Microcystins and nodularin analysis	1200 LC and 6410A QQQ	Agilent	Cylindrospermopsin and anatoxin analysis	2900 series HPLC system	Agilent	TR_SUG cyanotoxins	EMLSdata_14Jun_dateformated.csv	Environmental Data Initiative	doi:10.6073/pasta/6bc9e0aa78389d64c134aba5c156793c	https://doi.org/10.6073/pasta/6bc9e0aa78389d64c134aba5c156793c
TR_TAS	Integrated water sample	Cyanotoxin analysis	Alpha 1-2 LD	Martin Christ Gefriertrocknungsanlagen GmbH	Microcystins and nodularin analysis	1200 LC and 6410A QQQ	Agilent	Cylindrospermopsin and anatoxin analysis	2900 series HPLC system	Agilent	TR_TAS cyanotoxins	EMLSdata_14Jun_dateformated.csv	Environmental Data Initiative	doi:10.6073/pasta/6bc9e0aa78389d64c134aba5c156793c	https://doi.org/10.6073/pasta/6bc9e0aa78389d64c134aba5c156793c
TR_TAT	Integrated water sample	Cyanotoxin analysis	Alpha 1-2 LD	Martin Christ Gefriertrocknungsanlagen GmbH	Microcystins and nodularin analysis	1200 LC and 6410A QQQ	Agilent	Cylindrospermopsin and anatoxin analysis	2900 series HPLC system	Agilent	TR_TAT cyanotoxins	EMLSdata_14Jun_dateformated.csv	Environmental Data Initiative	doi:10.6073/pasta/6bc9e0aa78389d64c134aba5c156793c	https://doi.org/10.6073/pasta/6bc9e0aa78389d64c134aba5c156793c
TR_TER	Integrated water sample	Cyanotoxin analysis	Alpha 1-2 LD	Martin Christ Gefriertrocknungsanlagen GmbH	Microcystins and nodularin analysis	1200 LC and 6410A QQQ	Agilent	Cylindrospermopsin and anatoxin analysis	2900 series HPLC system	Agilent	TR_TER cyanotoxins	EMLSdata_14Jun_dateformated.csv	Environmental Data Initiative	doi:10.6073/pasta/6bc9e0aa78389d64c134aba5c156793c	https://doi.org/10.6073/pasta/6bc9e0aa78389d64c134aba5c156793c
TR_TOR	Integrated water sample	Cyanotoxin analysis	Alpha 1-2 LD	Martin Christ Gefriertrocknungsanlagen GmbH	Microcystins and nodularin analysis	1200 LC and 6410A QQQ	Agilent	Cylindrospermopsin and anatoxin analysis	2900 series HPLC system	Agilent	TR_TOR cyanotoxins	EMLSdata_14Jun_dateformated.csv	Environmental Data Initiative	doi:10.6073/pasta/6bc9e0aa78389d64c134aba5c156793c	https://doi.org/10.6073/pasta/6bc9e0aa78389d64c134aba5c156793c
TR_UABT	Integrated water sample	Cyanotoxin analysis	Alpha 1-2 LD	Martin Christ Gefriertrocknungsanlagen GmbH	Microcystins and nodularin analysis	1200 LC and 6410A QQQ	Agilent	Cylindrospermopsin and anatoxin analysis	2900 series HPLC system	Agilent	TR_UABT cyanotoxins	EMLSdata_14Jun_dateformated.csv	Environmental Data Initiative	doi:10.6073/pasta/6bc9e0aa78389d64c134aba5c156793c	https://doi.org/10.6073/pasta/6bc9e0aa78389d64c134aba5c156793c
TR_ULU	Integrated water sample	Cyanotoxin analysis	Alpha 1-2 LD	Martin Christ Gefriertrocknungsanlagen GmbH	Microcystins and nodularin analysis	1200 LC and 6410A QQQ	Agilent	Cylindrospermopsin and anatoxin analysis	2900 series HPLC system	Agilent	TR_ULU cyanotoxins	EMLSdata_14Jun_dateformated.csv	Environmental Data Initiative	doi:10.6073/pasta/6bc9e0aa78389d64c134aba5c156793c	https://doi.org/10.6073/pasta/6bc9e0aa78389d64c134aba5c156793c
TR_UZU	Integrated water sample	Cyanotoxin analysis	Alpha 1-2 LD	Martin Christ Gefriertrocknungsanlagen GmbH	Microcystins and nodularin analysis	1200 LC and 6410A QQQ	Agilent	Cylindrospermopsin and anatoxin analysis	2900 series HPLC system	Agilent	TR_UZU cyanotoxins	EMLSdata_14Jun_dateformated.csv	Environmental Data Initiative	doi:10.6073/pasta/6bc9e0aa78389d64c134aba5c156793c	https://doi.org/10.6073/pasta/6bc9e0aa78389d64c134aba5c156793c
TR_YNC	Integrated water sample	Cyanotoxin analysis	Alpha 1-2 LD	Martin Christ Gefriertrocknungsanlagen GmbH	Microcystins and nodularin analysis	1200 LC and 6410A QQQ	Agilent	Cylindrospermopsin and anatoxin analysis	2900 series HPLC system	Agilent	TR_YNC cyanotoxins	EMLSdata_14Jun_dateformated.csv	Environmental Data Initiative	doi:10.6073/pasta/6bc9e0aa78389d64c134aba5c156793c	https://doi.org/10.6073/pasta/6bc9e0aa78389d64c134aba5c156793c
UK_BASS	Integrated water sample	Cyanotoxin analysis	Alpha 1-2 LD	Martin Christ Gefriertrocknungsanlagen GmbH	Microcystins and nodularin analysis	1200 LC and 6410A QQQ	Agilent	Cylindrospermopsin and anatoxin analysis	2900 series HPLC system	Agilent	UK_BASS cyanotoxins	EMLSdata_14Jun_dateformated.csv	Environmental Data Initiative	doi:10.6073/pasta/6bc9e0aa78389d64c134aba5c156793c	https://doi.org/10.6073/pasta/6bc9e0aa78389d64c134aba5c156793c
UK_BLE	Integrated water sample	Cyanotoxin analysis	Alpha 1-2 LD	Martin Christ Gefriertrocknungsanlagen GmbH	Microcystins and nodularin analysis	1200 LC and 6410A QQQ	Agilent	Cylindrospermopsin and anatoxin analysis	2900 series HPLC system	Agilent	UK_BLE cyanotoxins	EMLSdata_14Jun_dateformated.csv	Environmental Data Initiative	doi:10.6073/pasta/6bc9e0aa78389d64c134aba5c156793c	https://doi.org/10.6073/pasta/6bc9e0aa78389d64c134aba5c156793c
UK_DER	Integrated water sample	Cyanotoxin analysis	Alpha 1-2 LD	Martin Christ Gefriertrocknungsanlagen GmbH	Microcystins and nodularin analysis	1200 LC and 6410A QQQ	Agilent	Cylindrospermopsin and anatoxin analysis	2900 series HPLC system	Agilent	UK_DER cyanotoxins	EMLSdata_14Jun_dateformated.csv	Environmental Data Initiative	doi:10.6073/pasta/6bc9e0aa78389d64c134aba5c156793c	https://doi.org/10.6073/pasta/6bc9e0aa78389d64c134aba5c156793c
UK_ERN	Integrated water sample	Cyanotoxin analysis	Alpha 1-2 LD	Martin Christ Gefriertrocknungsanlagen GmbH	Microcystins and nodularin analysis	1200 LC and 6410A QQQ	Agilent	Cylindrospermopsin and anatoxin analysis	2900 series HPLC system	Agilent	UK_ERN cyanotoxins	EMLSdata_14Jun_dateformated.csv	Environmental Data Initiative	doi:10.6073/pasta/6bc9e0aa78389d64c134aba5c156793c	https://doi.org/10.6073/pasta/6bc9e0aa78389d64c134aba5c156793c
UK_GRAS	Integrated water sample	Cyanotoxin analysis	Alpha 1-2 LD	Martin Christ Gefriertrocknungsanlagen GmbH	Microcystins and nodularin analysis	1200 LC and 6410A QQQ	Agilent	Cylindrospermopsin and anatoxin analysis	2900 series HPLC system	Agilent	UK_GRAS cyanotoxins	EMLSdata_14Jun_dateformated.csv	Environmental Data Initiative	doi:10.6073/pasta/6bc9e0aa78389d64c134aba5c156793c	https://doi.org/10.6073/pasta/6bc9e0aa78389d64c134aba5c156793c
UK_NEA	Integrated water sample	Cyanotoxin analysis	Alpha 1-2 LD	Martin Christ Gefriertrocknungsanlagen GmbH	Microcystins and nodularin analysis	1200 LC and 6410A QQQ	Agilent	Cylindrospermopsin and anatoxin analysis	2900 series HPLC system	Agilent	UK_NEA cyanotoxins	EMLSdata_14Jun_dateformated.csv	Environmental Data Initiative	doi:10.6073/pasta/6bc9e0aa78389d64c134aba5c156793c	https://doi.org/10.6073/pasta/6bc9e0aa78389d64c134aba5c156793c
UK_WN	Integrated water sample	Cyanotoxin analysis	Alpha 1-2 LD	Martin Christ Gefriertrocknungsanlagen GmbH	Microcystins and nodularin analysis	1200 LC and 6410A QQQ	Agilent	Cylindrospermopsin and anatoxin analysis	2900 series HPLC system	Agilent	UK_WN cyanotoxins	EMLSdata_14Jun_dateformated.csv	Environmental Data Initiative	doi:10.6073/pasta/6bc9e0aa78389d64c134aba5c156793c	https://doi.org/10.6073/pasta/6bc9e0aa78389d64c134aba5c156793c
UK_WS	Integrated water sample	Cyanotoxin analysis	Alpha 1-2 LD	Martin Christ Gefriertrocknungsanlagen GmbH	Microcystins and nodularin analysis	1200 LC and 6410A QQQ	Agilent	Cylindrospermopsin and anatoxin analysis	2900 series HPLC system	Agilent	UK_WS cyanotoxins	EMLSdata_14Jun_dateformated.csv	Environmental Data Initiative	doi:10.6073/pasta/6bc9e0aa78389d64c134aba5c156793c	https://doi.org/10.6073/pasta/6bc9e0aa78389d64c134aba5c156793c
