# Supplementary material for: A European Multi Lake Survey dataset of environmental variables, phytoplankton pigments and cyanotoxins
Source: Sci Data. 2018 Oct 23;5:180226. doi: 10.1038/sdata.2018.226 (PMC6198753; doi:10.1038/sdata.2018.226)
Supplement: Supplementary file 1 [file sdata2018226-isa1.zip › a_Mantzouk_thermocline.txt]

Sample Name	Protocol REF	Comment[analysis location]	Assay Name	Raw Data File	Comment[Data Repository]	Comment[Data Record Accession]	Comment[Data Record URI]
AT_MON	Temperature and Secchi depth	in situ	AT_MON_Temperature and Secchi depth	EMLSdata_14Jun_dateformated.csv	Environmental Data Initiative	doi:10.6073/pasta/6bc9e0aa78389d64c134aba5c156793c	https://doi.org/10.6073/pasta/6bc9e0aa78389d64c134aba5c156793c
CH_BRE	Temperature and Secchi depth	in situ	CH_BRE_Temperature and Secchi depth	EMLSdata_14Jun_dateformated.csv	Environmental Data Initiative	doi:10.6073/pasta/6bc9e0aa78389d64c134aba5c156793c	https://doi.org/10.6073/pasta/6bc9e0aa78389d64c134aba5c156793c
CH_BRET	Temperature and Secchi depth	in situ	CH_BRET_Temperature and Secchi depth	EMLSdata_14Jun_dateformated.csv	Environmental Data Initiative	doi:10.6073/pasta/6bc9e0aa78389d64c134aba5c156793c	https://doi.org/10.6073/pasta/6bc9e0aa78389d64c134aba5c156793c
CH_DIV	Temperature and Secchi depth	in situ	CH_DIV_Temperature and Secchi depth	EMLSdata_14Jun_dateformated.csv	Environmental Data Initiative	doi:10.6073/pasta/6bc9e0aa78389d64c134aba5c156793c	https://doi.org/10.6073/pasta/6bc9e0aa78389d64c134aba5c156793c
CH_GE3	Temperature and Secchi depth	in situ	CH_GE3_Temperature and Secchi depth	EMLSdata_14Jun_dateformated.csv	Environmental Data Initiative	doi:10.6073/pasta/6bc9e0aa78389d64c134aba5c156793c	https://doi.org/10.6073/pasta/6bc9e0aa78389d64c134aba5c156793c
CH_GRE	Temperature and Secchi depth	in situ	CH_GRE_Temperature and Secchi depth	EMLSdata_14Jun_dateformated.csv	Environmental Data Initiative	doi:10.6073/pasta/6bc9e0aa78389d64c134aba5c156793c	https://doi.org/10.6073/pasta/6bc9e0aa78389d64c134aba5c156793c
CH_HAL	Temperature and Secchi depth	in situ	CH_HAL_Temperature and Secchi depth	EMLSdata_14Jun_dateformated.csv	Environmental Data Initiative	doi:10.6073/pasta/6bc9e0aa78389d64c134aba5c156793c	https://doi.org/10.6073/pasta/6bc9e0aa78389d64c134aba5c156793c
CH_JOU	Temperature and Secchi depth	in situ	CH_JOU_Temperature and Secchi depth	EMLSdata_14Jun_dateformated.csv	Environmental Data Initiative	doi:10.6073/pasta/6bc9e0aa78389d64c134aba5c156793c	https://doi.org/10.6073/pasta/6bc9e0aa78389d64c134aba5c156793c
CH_LUC	Temperature and Secchi depth	in situ	CH_LUC_Temperature and Secchi depth	EMLSdata_14Jun_dateformated.csv	Environmental Data Initiative	doi:10.6073/pasta/6bc9e0aa78389d64c134aba5c156793c	https://doi.org/10.6073/pasta/6bc9e0aa78389d64c134aba5c156793c
CH_MOR	Temperature and Secchi depth	in situ	CH_MOR_Temperature and Secchi depth	EMLSdata_14Jun_dateformated.csv	Environmental Data Initiative	doi:10.6073/pasta/6bc9e0aa78389d64c134aba5c156793c	https://doi.org/10.6073/pasta/6bc9e0aa78389d64c134aba5c156793c
CH_OBE	Temperature and Secchi depth	in situ	CH_OBE_Temperature and Secchi depth	EMLSdata_14Jun_dateformated.csv	Environmental Data Initiative	doi:10.6073/pasta/6bc9e0aa78389d64c134aba5c156793c	https://doi.org/10.6073/pasta/6bc9e0aa78389d64c134aba5c156793c
CH_PFA	Temperature and Secchi depth	in situ	CH_PFA_Temperature and Secchi depth	EMLSdata_14Jun_dateformated.csv	Environmental Data Initiative	doi:10.6073/pasta/6bc9e0aa78389d64c134aba5c156793c	https://doi.org/10.6073/pasta/6bc9e0aa78389d64c134aba5c156793c
CH_SEM	Temperature and Secchi depth	in situ	CH_SEM_Temperature and Secchi depth	EMLSdata_14Jun_dateformated.csv	Environmental Data Initiative	doi:10.6073/pasta/6bc9e0aa78389d64c134aba5c156793c	https://doi.org/10.6073/pasta/6bc9e0aa78389d64c134aba5c156793c
CH_SHL2	Temperature and Secchi depth	in situ	CH_SHL2_Temperature and Secchi depth	EMLSdata_14Jun_dateformated.csv	Environmental Data Initiative	doi:10.6073/pasta/6bc9e0aa78389d64c134aba5c156793c	https://doi.org/10.6073/pasta/6bc9e0aa78389d64c134aba5c156793c
CH_SOP	Temperature and Secchi depth	in situ	CH_SOP_Temperature and Secchi depth	EMLSdata_14Jun_dateformated.csv	Environmental Data Initiative	doi:10.6073/pasta/6bc9e0aa78389d64c134aba5c156793c	https://doi.org/10.6073/pasta/6bc9e0aa78389d64c134aba5c156793c
CH_ZUR	Temperature and Secchi depth	in situ	CH_ZUR_Temperature and Secchi depth	EMLSdata_14Jun_dateformated.csv	Environmental Data Initiative	doi:10.6073/pasta/6bc9e0aa78389d64c134aba5c156793c	https://doi.org/10.6073/pasta/6bc9e0aa78389d64c134aba5c156793c
CY_AKA	Temperature and Secchi depth	in situ	CY_AKA_Temperature and Secchi depth	EMLSdata_14Jun_dateformated.csv	Environmental Data Initiative	doi:10.6073/pasta/6bc9e0aa78389d64c134aba5c156793c	https://doi.org/10.6073/pasta/6bc9e0aa78389d64c134aba5c156793c
CY_ASP	Temperature and Secchi depth	in situ	CY_ASP_Temperature and Secchi depth	EMLSdata_14Jun_dateformated.csv	Environmental Data Initiative	doi:10.6073/pasta/6bc9e0aa78389d64c134aba5c156793c	https://doi.org/10.6073/pasta/6bc9e0aa78389d64c134aba5c156793c
CY_KAN	Temperature and Secchi depth	in situ	CY_KAN_Temperature and Secchi depth	EMLSdata_14Jun_dateformated.csv	Environmental Data Initiative	doi:10.6073/pasta/6bc9e0aa78389d64c134aba5c156793c	https://doi.org/10.6073/pasta/6bc9e0aa78389d64c134aba5c156793c
CY_KOU	Temperature and Secchi depth	in situ	CY_KOU_Temperature and Secchi depth	EMLSdata_14Jun_dateformated.csv	Environmental Data Initiative	doi:10.6073/pasta/6bc9e0aa78389d64c134aba5c156793c	https://doi.org/10.6073/pasta/6bc9e0aa78389d64c134aba5c156793c
CY_POL	Temperature and Secchi depth	in situ	CY_POL_Temperature and Secchi depth	EMLSdata_14Jun_dateformated.csv	Environmental Data Initiative	doi:10.6073/pasta/6bc9e0aa78389d64c134aba5c156793c	https://doi.org/10.6073/pasta/6bc9e0aa78389d64c134aba5c156793c
CZ_BOS	Temperature and Secchi depth	in situ	CZ_BOS_Temperature and Secchi depth	EMLSdata_14Jun_dateformated.csv	Environmental Data Initiative	doi:10.6073/pasta/6bc9e0aa78389d64c134aba5c156793c	https://doi.org/10.6073/pasta/6bc9e0aa78389d64c134aba5c156793c
CZ_BRN	Temperature and Secchi depth	in situ	CZ_BRN_Temperature and Secchi depth	EMLSdata_14Jun_dateformated.csv	Environmental Data Initiative	doi:10.6073/pasta/6bc9e0aa78389d64c134aba5c156793c	https://doi.org/10.6073/pasta/6bc9e0aa78389d64c134aba5c156793c
CZ_HAM	Temperature and Secchi depth	in situ	CZ_HAM_Temperature and Secchi depth	EMLSdata_14Jun_dateformated.csv	Environmental Data Initiative	doi:10.6073/pasta/6bc9e0aa78389d64c134aba5c156793c	https://doi.org/10.6073/pasta/6bc9e0aa78389d64c134aba5c156793c
CZ_LET	Temperature and Secchi depth	in situ	CZ_LET_Temperature and Secchi depth	EMLSdata_14Jun_dateformated.csv	Environmental Data Initiative	doi:10.6073/pasta/6bc9e0aa78389d64c134aba5c156793c	https://doi.org/10.6073/pasta/6bc9e0aa78389d64c134aba5c156793c
CZ_LUH	Temperature and Secchi depth	in situ	CZ_LUH_Temperature and Secchi depth	EMLSdata_14Jun_dateformated.csv	Environmental Data Initiative	doi:10.6073/pasta/6bc9e0aa78389d64c134aba5c156793c	https://doi.org/10.6073/pasta/6bc9e0aa78389d64c134aba5c156793c
CZ_MAT	Temperature and Secchi depth	in situ	CZ_MAT_Temperature and Secchi depth	EMLSdata_14Jun_dateformated.csv	Environmental Data Initiative	doi:10.6073/pasta/6bc9e0aa78389d64c134aba5c156793c	https://doi.org/10.6073/pasta/6bc9e0aa78389d64c134aba5c156793c
CZ_MOS	Temperature and Secchi depth	in situ	CZ_MOS_Temperature and Secchi depth	EMLSdata_14Jun_dateformated.csv	Environmental Data Initiative	doi:10.6073/pasta/6bc9e0aa78389d64c134aba5c156793c	https://doi.org/10.6073/pasta/6bc9e0aa78389d64c134aba5c156793c
CZ_NES	Temperature and Secchi depth	in situ	CZ_NES_Temperature and Secchi depth	EMLSdata_14Jun_dateformated.csv	Environmental Data Initiative	doi:10.6073/pasta/6bc9e0aa78389d64c134aba5c156793c	https://doi.org/10.6073/pasta/6bc9e0aa78389d64c134aba5c156793c
CZ_NML	Temperature and Secchi depth	in situ	CZ_NML_Temperature and Secchi depth	EMLSdata_14Jun_dateformated.csv	Environmental Data Initiative	doi:10.6073/pasta/6bc9e0aa78389d64c134aba5c156793c	https://doi.org/10.6073/pasta/6bc9e0aa78389d64c134aba5c156793c
CZ_NOV	Temperature and Secchi depth	in situ	CZ_NOV_Temperature and Secchi depth	EMLSdata_14Jun_dateformated.csv	Environmental Data Initiative	doi:10.6073/pasta/6bc9e0aa78389d64c134aba5c156793c	https://doi.org/10.6073/pasta/6bc9e0aa78389d64c134aba5c156793c
CZ_VDA	Temperature and Secchi depth	in situ	CZ_VDA_Temperature and Secchi depth	EMLSdata_14Jun_dateformated.csv	Environmental Data Initiative	doi:10.6073/pasta/6bc9e0aa78389d64c134aba5c156793c	https://doi.org/10.6073/pasta/6bc9e0aa78389d64c134aba5c156793c
DE_BIKO	Temperature and Secchi depth	in situ	DE_BIKO_Temperature and Secchi depth	EMLSdata_14Jun_dateformated.csv	Environmental Data Initiative	doi:10.6073/pasta/6bc9e0aa78389d64c134aba5c156793c	https://doi.org/10.6073/pasta/6bc9e0aa78389d64c134aba5c156793c
DE_CARWI	Temperature and Secchi depth	in situ	DE_CARWI_Temperature and Secchi depth	EMLSdata_14Jun_dateformated.csv	Environmental Data Initiative	doi:10.6073/pasta/6bc9e0aa78389d64c134aba5c156793c	https://doi.org/10.6073/pasta/6bc9e0aa78389d64c134aba5c156793c
DE_CON	Temperature and Secchi depth	in situ	DE_CON_Temperature and Secchi depth	EMLSdata_14Jun_dateformated.csv	Environmental Data Initiative	doi:10.6073/pasta/6bc9e0aa78389d64c134aba5c156793c	https://doi.org/10.6073/pasta/6bc9e0aa78389d64c134aba5c156793c
DE_DABEL	Temperature and Secchi depth	in situ	DE_DABEL_Temperature and Secchi depth	EMLSdata_14Jun_dateformated.csv	Environmental Data Initiative	doi:10.6073/pasta/6bc9e0aa78389d64c134aba5c156793c	https://doi.org/10.6073/pasta/6bc9e0aa78389d64c134aba5c156793c
DE_DAGOW	Temperature and Secchi depth	in situ	DE_DAGOW_Temperature and Secchi depth	EMLSdata_14Jun_dateformated.csv	Environmental Data Initiative	doi:10.6073/pasta/6bc9e0aa78389d64c134aba5c156793c	https://doi.org/10.6073/pasta/6bc9e0aa78389d64c134aba5c156793c
DE_DOLLGE	Temperature and Secchi depth	in situ	DE_DOLLGE_Temperature and Secchi depth	EMLSdata_14Jun_dateformated.csv	Environmental Data Initiative	doi:10.6073/pasta/6bc9e0aa78389d64c134aba5c156793c	https://doi.org/10.6073/pasta/6bc9e0aa78389d64c134aba5c156793c
DE_DOMJU	Temperature and Secchi depth	in situ	DE_DOMJU_Temperature and Secchi depth	EMLSdata_14Jun_dateformated.csv	Environmental Data Initiative	doi:10.6073/pasta/6bc9e0aa78389d64c134aba5c156793c	https://doi.org/10.6073/pasta/6bc9e0aa78389d64c134aba5c156793c
DE_ELLEN	Temperature and Secchi depth	in situ	DE_ELLEN_Temperature and Secchi depth	EMLSdata_14Jun_dateformated.csv	Environmental Data Initiative	doi:10.6073/pasta/6bc9e0aa78389d64c134aba5c156793c	https://doi.org/10.6073/pasta/6bc9e0aa78389d64c134aba5c156793c
DE_FUIRS	Temperature and Secchi depth	in situ	DE_FUIRS_Temperature and Secchi depth	EMLSdata_14Jun_dateformated.csv	Environmental Data Initiative	doi:10.6073/pasta/6bc9e0aa78389d64c134aba5c156793c	https://doi.org/10.6073/pasta/6bc9e0aa78389d64c134aba5c156793c
DE_FUKUNE	Temperature and Secchi depth	in situ	DE_FUKUNE_Temperature and Secchi depth	EMLSdata_14Jun_dateformated.csv	Environmental Data Initiative	doi:10.6073/pasta/6bc9e0aa78389d64c134aba5c156793c	https://doi.org/10.6073/pasta/6bc9e0aa78389d64c134aba5c156793c
DE_KLEIN	Temperature and Secchi depth	in situ	DE_KLEIN_Temperature and Secchi depth	EMLSdata_14Jun_dateformated.csv	Environmental Data Initiative	doi:10.6073/pasta/6bc9e0aa78389d64c134aba5c156793c	https://doi.org/10.6073/pasta/6bc9e0aa78389d64c134aba5c156793c
DE_LABUS	Temperature and Secchi depth	in situ	DE_LABUS_Temperature and Secchi depth	EMLSdata_14Jun_dateformated.csv	Environmental Data Initiative	doi:10.6073/pasta/6bc9e0aa78389d64c134aba5c156793c	https://doi.org/10.6073/pasta/6bc9e0aa78389d64c134aba5c156793c
DE_LAN	Temperature and Secchi depth	in situ	DE_LAN_Temperature and Secchi depth	EMLSdata_14Jun_dateformated.csv	Environmental Data Initiative	doi:10.6073/pasta/6bc9e0aa78389d64c134aba5c156793c	https://doi.org/10.6073/pasta/6bc9e0aa78389d64c134aba5c156793c
DE_MUGGE	Temperature and Secchi depth	in situ	DE_MUGGE_Temperature and Secchi depth	EMLSdata_14Jun_dateformated.csv	Environmental Data Initiative	doi:10.6073/pasta/6bc9e0aa78389d64c134aba5c156793c	https://doi.org/10.6073/pasta/6bc9e0aa78389d64c134aba5c156793c
DE_OBER	Temperature and Secchi depth	in situ	DE_OBER_Temperature and Secchi depth	EMLSdata_14Jun_dateformated.csv	Environmental Data Initiative	doi:10.6073/pasta/6bc9e0aa78389d64c134aba5c156793c	https://doi.org/10.6073/pasta/6bc9e0aa78389d64c134aba5c156793c
DE_PEETS	Temperature and Secchi depth	in situ	DE_PEETS_Temperature and Secchi depth	EMLSdata_14Jun_dateformated.csv	Environmental Data Initiative	doi:10.6073/pasta/6bc9e0aa78389d64c134aba5c156793c	https://doi.org/10.6073/pasta/6bc9e0aa78389d64c134aba5c156793c
DE_PFSAR	Temperature and Secchi depth	in situ	DE_PFSAR_Temperature and Secchi depth	EMLSdata_14Jun_dateformated.csv	Environmental Data Initiative	doi:10.6073/pasta/6bc9e0aa78389d64c134aba5c156793c	https://doi.org/10.6073/pasta/6bc9e0aa78389d64c134aba5c156793c
DE_PLA	Temperature and Secchi depth	in situ	DE_PLA_Temperature and Secchi depth	EMLSdata_14Jun_dateformated.csv	Environmental Data Initiative	doi:10.6073/pasta/6bc9e0aa78389d64c134aba5c156793c	https://doi.org/10.6073/pasta/6bc9e0aa78389d64c134aba5c156793c
DE_PLATI	Temperature and Secchi depth	in situ	DE_PLATI_Temperature and Secchi depth	EMLSdata_14Jun_dateformated.csv	Environmental Data Initiative	doi:10.6073/pasta/6bc9e0aa78389d64c134aba5c156793c	https://doi.org/10.6073/pasta/6bc9e0aa78389d64c134aba5c156793c
DE_PREBE	Temperature and Secchi depth	in situ	DE_PREBE_Temperature and Secchi depth	EMLSdata_14Jun_dateformated.csv	Environmental Data Initiative	doi:10.6073/pasta/6bc9e0aa78389d64c134aba5c156793c	https://doi.org/10.6073/pasta/6bc9e0aa78389d64c134aba5c156793c
DE_ROBLI	Temperature and Secchi depth	in situ	DE_ROBLI_Temperature and Secchi depth	EMLSdata_14Jun_dateformated.csv	Environmental Data Initiative	doi:10.6073/pasta/6bc9e0aa78389d64c134aba5c156793c	https://doi.org/10.6073/pasta/6bc9e0aa78389d64c134aba5c156793c
DE_ROOFE	Temperature and Secchi depth	in situ	DE_ROOFE_Temperature and Secchi depth	EMLSdata_14Jun_dateformated.csv	Environmental Data Initiative	doi:10.6073/pasta/6bc9e0aa78389d64c134aba5c156793c	https://doi.org/10.6073/pasta/6bc9e0aa78389d64c134aba5c156793c
DE_SCH	Temperature and Secchi depth	in situ	DE_SCH_Temperature and Secchi depth	EMLSdata_14Jun_dateformated.csv	Environmental Data Initiative	doi:10.6073/pasta/6bc9e0aa78389d64c134aba5c156793c	https://doi.org/10.6073/pasta/6bc9e0aa78389d64c134aba5c156793c
DE_SCHAM	Temperature and Secchi depth	in situ	DE_SCHAM_Temperature and Secchi depth	EMLSdata_14Jun_dateformated.csv	Environmental Data Initiative	doi:10.6073/pasta/6bc9e0aa78389d64c134aba5c156793c	https://doi.org/10.6073/pasta/6bc9e0aa78389d64c134aba5c156793c
DE_SCHLA	Temperature and Secchi depth	in situ	DE_SCHLA_Temperature and Secchi depth	EMLSdata_14Jun_dateformated.csv	Environmental Data Initiative	doi:10.6073/pasta/6bc9e0aa78389d64c134aba5c156793c	https://doi.org/10.6073/pasta/6bc9e0aa78389d64c134aba5c156793c
DE_SCHWO	Temperature and Secchi depth	in situ	DE_SCHWO_Temperature and Secchi depth	EMLSdata_14Jun_dateformated.csv	Environmental Data Initiative	doi:10.6073/pasta/6bc9e0aa78389d64c134aba5c156793c	https://doi.org/10.6073/pasta/6bc9e0aa78389d64c134aba5c156793c
DE_STAD	Temperature and Secchi depth	in situ	DE_STAD_Temperature and Secchi depth	EMLSdata_14Jun_dateformated.csv	Environmental Data Initiative	doi:10.6073/pasta/6bc9e0aa78389d64c134aba5c156793c	https://doi.org/10.6073/pasta/6bc9e0aa78389d64c134aba5c156793c
DE_STE	Temperature and Secchi depth	in situ	DE_STE_Temperature and Secchi depth	EMLSdata_14Jun_dateformated.csv	Environmental Data Initiative	doi:10.6073/pasta/6bc9e0aa78389d64c134aba5c156793c	https://doi.org/10.6073/pasta/6bc9e0aa78389d64c134aba5c156793c
DE_STOLP	Temperature and Secchi depth	in situ	DE_STOLP_Temperature and Secchi depth	EMLSdata_14Jun_dateformated.csv	Environmental Data Initiative	doi:10.6073/pasta/6bc9e0aa78389d64c134aba5c156793c	https://doi.org/10.6073/pasta/6bc9e0aa78389d64c134aba5c156793c
DE_TIWAR	Temperature and Secchi depth	in situ	DE_TIWAR_Temperature and Secchi depth	EMLSdata_14Jun_dateformated.csv	Environmental Data Initiative	doi:10.6073/pasta/6bc9e0aa78389d64c134aba5c156793c	https://doi.org/10.6073/pasta/6bc9e0aa78389d64c134aba5c156793c
DE_WANKA	Temperature and Secchi depth	in situ	DE_WANKA_Temperature and Secchi depth	EMLSdata_14Jun_dateformated.csv	Environmental Data Initiative	doi:10.6073/pasta/6bc9e0aa78389d64c134aba5c156793c	https://doi.org/10.6073/pasta/6bc9e0aa78389d64c134aba5c156793c
DE_WENDO	Temperature and Secchi depth	in situ	DE_WENDO_Temperature and Secchi depth	EMLSdata_14Jun_dateformated.csv	Environmental Data Initiative	doi:10.6073/pasta/6bc9e0aa78389d64c134aba5c156793c	https://doi.org/10.6073/pasta/6bc9e0aa78389d64c134aba5c156793c
DE_WITTWE	Temperature and Secchi depth	in situ	DE_WITTWE_Temperature and Secchi depth	EMLSdata_14Jun_dateformated.csv	Environmental Data Initiative	doi:10.6073/pasta/6bc9e0aa78389d64c134aba5c156793c	https://doi.org/10.6073/pasta/6bc9e0aa78389d64c134aba5c156793c
DE_WURIS	Temperature and Secchi depth	in situ	DE_WURIS_Temperature and Secchi depth	EMLSdata_14Jun_dateformated.csv	Environmental Data Initiative	doi:10.6073/pasta/6bc9e0aa78389d64c134aba5c156793c	https://doi.org/10.6073/pasta/6bc9e0aa78389d64c134aba5c156793c
DK_BAG	Temperature and Secchi depth	in situ	DK_BAG_Temperature and Secchi depth	EMLSdata_14Jun_dateformated.csv	Environmental Data Initiative	doi:10.6073/pasta/6bc9e0aa78389d64c134aba5c156793c	https://doi.org/10.6073/pasta/6bc9e0aa78389d64c134aba5c156793c
DK_BAS	Temperature and Secchi depth	in situ	DK_BAS_Temperature and Secchi depth	EMLSdata_14Jun_dateformated.csv	Environmental Data Initiative	doi:10.6073/pasta/6bc9e0aa78389d64c134aba5c156793c	https://doi.org/10.6073/pasta/6bc9e0aa78389d64c134aba5c156793c
DK_FAR	Temperature and Secchi depth	in situ	DK_FAR_Temperature and Secchi depth	EMLSdata_14Jun_dateformated.csv	Environmental Data Initiative	doi:10.6073/pasta/6bc9e0aa78389d64c134aba5c156793c	https://doi.org/10.6073/pasta/6bc9e0aa78389d64c134aba5c156793c
DK_FUR	Temperature and Secchi depth	in situ	DK_FUR_Temperature and Secchi depth	EMLSdata_14Jun_dateformated.csv	Environmental Data Initiative	doi:10.6073/pasta/6bc9e0aa78389d64c134aba5c156793c	https://doi.org/10.6073/pasta/6bc9e0aa78389d64c134aba5c156793c
DK_GYR	Temperature and Secchi depth	in situ	DK_GYR_Temperature and Secchi depth	EMLSdata_14Jun_dateformated.csv	Environmental Data Initiative	doi:10.6073/pasta/6bc9e0aa78389d64c134aba5c156793c	https://doi.org/10.6073/pasta/6bc9e0aa78389d64c134aba5c156793c
DK_HAR	Temperature and Secchi depth	in situ	DK_HAR_Temperature and Secchi depth	EMLSdata_14Jun_dateformated.csv	Environmental Data Initiative	doi:10.6073/pasta/6bc9e0aa78389d64c134aba5c156793c	https://doi.org/10.6073/pasta/6bc9e0aa78389d64c134aba5c156793c
DK_LYN	Temperature and Secchi depth	in situ	DK_LYN_Temperature and Secchi depth	EMLSdata_14Jun_dateformated.csv	Environmental Data Initiative	doi:10.6073/pasta/6bc9e0aa78389d64c134aba5c156793c	https://doi.org/10.6073/pasta/6bc9e0aa78389d64c134aba5c156793c
DK_SLA	Temperature and Secchi depth	in situ	DK_SLA_Temperature and Secchi depth	EMLSdata_14Jun_dateformated.csv	Environmental Data Initiative	doi:10.6073/pasta/6bc9e0aa78389d64c134aba5c156793c	https://doi.org/10.6073/pasta/6bc9e0aa78389d64c134aba5c156793c
EE_ELI	Temperature and Secchi depth	in situ	EE_ELI_Temperature and Secchi depth	EMLSdata_14Jun_dateformated.csv	Environmental Data Initiative	doi:10.6073/pasta/6bc9e0aa78389d64c134aba5c156793c	https://doi.org/10.6073/pasta/6bc9e0aa78389d64c134aba5c156793c
EE_KAI	Temperature and Secchi depth	in situ	EE_KAI_Temperature and Secchi depth	EMLSdata_14Jun_dateformated.csv	Environmental Data Initiative	doi:10.6073/pasta/6bc9e0aa78389d64c134aba5c156793c	https://doi.org/10.6073/pasta/6bc9e0aa78389d64c134aba5c156793c
EE_KUR	Temperature and Secchi depth	in situ	EE_KUR_Temperature and Secchi depth	EMLSdata_14Jun_dateformated.csv	Environmental Data Initiative	doi:10.6073/pasta/6bc9e0aa78389d64c134aba5c156793c	https://doi.org/10.6073/pasta/6bc9e0aa78389d64c134aba5c156793c
EE_LAM	Temperature and Secchi depth	in situ	EE_LAM_Temperature and Secchi depth	EMLSdata_14Jun_dateformated.csv	Environmental Data Initiative	doi:10.6073/pasta/6bc9e0aa78389d64c134aba5c156793c	https://doi.org/10.6073/pasta/6bc9e0aa78389d64c134aba5c156793c
EE_PEI	Temperature and Secchi depth	in situ	EE_PEI_Temperature and Secchi depth	EMLSdata_14Jun_dateformated.csv	Environmental Data Initiative	doi:10.6073/pasta/6bc9e0aa78389d64c134aba5c156793c	https://doi.org/10.6073/pasta/6bc9e0aa78389d64c134aba5c156793c
EE_RAI	Temperature and Secchi depth	in situ	EE_RAI_Temperature and Secchi depth	EMLSdata_14Jun_dateformated.csv	Environmental Data Initiative	doi:10.6073/pasta/6bc9e0aa78389d64c134aba5c156793c	https://doi.org/10.6073/pasta/6bc9e0aa78389d64c134aba5c156793c
EE_SAA	Temperature and Secchi depth	in situ	EE_SAA_Temperature and Secchi depth	EMLSdata_14Jun_dateformated.csv	Environmental Data Initiative	doi:10.6073/pasta/6bc9e0aa78389d64c134aba5c156793c	https://doi.org/10.6073/pasta/6bc9e0aa78389d64c134aba5c156793c
EE_VER	Temperature and Secchi depth	in situ	EE_VER_Temperature and Secchi depth	EMLSdata_14Jun_dateformated.csv	Environmental Data Initiative	doi:10.6073/pasta/6bc9e0aa78389d64c134aba5c156793c	https://doi.org/10.6073/pasta/6bc9e0aa78389d64c134aba5c156793c
EE_VOR	Temperature and Secchi depth	in situ	EE_VOR_Temperature and Secchi depth	EMLSdata_14Jun_dateformated.csv	Environmental Data Initiative	doi:10.6073/pasta/6bc9e0aa78389d64c134aba5c156793c	https://doi.org/10.6073/pasta/6bc9e0aa78389d64c134aba5c156793c
ES_ABE	Temperature and Secchi depth	in situ	ES_ABE_Temperature and Secchi depth	EMLSdata_14Jun_dateformated.csv	Environmental Data Initiative	doi:10.6073/pasta/6bc9e0aa78389d64c134aba5c156793c	https://doi.org/10.6073/pasta/6bc9e0aa78389d64c134aba5c156793c
ES_ALBUF	Temperature and Secchi depth	in situ	ES_ALBUF_Temperature and Secchi depth	EMLSdata_14Jun_dateformated.csv	Environmental Data Initiative	doi:10.6073/pasta/6bc9e0aa78389d64c134aba5c156793c	https://doi.org/10.6073/pasta/6bc9e0aa78389d64c134aba5c156793c
ES_ALC	Temperature and Secchi depth	in situ	ES_ALC_Temperature and Secchi depth	EMLSdata_14Jun_dateformated.csv	Environmental Data Initiative	doi:10.6073/pasta/6bc9e0aa78389d64c134aba5c156793c	https://doi.org/10.6073/pasta/6bc9e0aa78389d64c134aba5c156793c
ES_ARC	Temperature and Secchi depth	in situ	ES_ARC_Temperature and Secchi depth	EMLSdata_14Jun_dateformated.csv	Environmental Data Initiative	doi:10.6073/pasta/6bc9e0aa78389d64c134aba5c156793c	https://doi.org/10.6073/pasta/6bc9e0aa78389d64c134aba5c156793c
ES_AZU	Temperature and Secchi depth	in situ	ES_AZU_Temperature and Secchi depth	EMLSdata_14Jun_dateformated.csv	Environmental Data Initiative	doi:10.6073/pasta/6bc9e0aa78389d64c134aba5c156793c	https://doi.org/10.6073/pasta/6bc9e0aa78389d64c134aba5c156793c
ES_BAE	Temperature and Secchi depth	in situ	ES_BAE_Temperature and Secchi depth	EMLSdata_14Jun_dateformated.csv	Environmental Data Initiative	doi:10.6073/pasta/6bc9e0aa78389d64c134aba5c156793c	https://doi.org/10.6073/pasta/6bc9e0aa78389d64c134aba5c156793c
ES_BAX	Temperature and Secchi depth	in situ	ES_BAX_Temperature and Secchi depth	EMLSdata_14Jun_dateformated.csv	Environmental Data Initiative	doi:10.6073/pasta/6bc9e0aa78389d64c134aba5c156793c	https://doi.org/10.6073/pasta/6bc9e0aa78389d64c134aba5c156793c
ES_BOA	Temperature and Secchi depth	in situ	ES_BOA_Temperature and Secchi depth	EMLSdata_14Jun_dateformated.csv	Environmental Data Initiative	doi:10.6073/pasta/6bc9e0aa78389d64c134aba5c156793c	https://doi.org/10.6073/pasta/6bc9e0aa78389d64c134aba5c156793c
ES_BRS	Temperature and Secchi depth	in situ	ES_BRS_Temperature and Secchi depth	EMLSdata_14Jun_dateformated.csv	Environmental Data Initiative	doi:10.6073/pasta/6bc9e0aa78389d64c134aba5c156793c	https://doi.org/10.6073/pasta/6bc9e0aa78389d64c134aba5c156793c
ES_BSP	Temperature and Secchi depth	in situ	ES_BSP_Temperature and Secchi depth	EMLSdata_14Jun_dateformated.csv	Environmental Data Initiative	doi:10.6073/pasta/6bc9e0aa78389d64c134aba5c156793c	https://doi.org/10.6073/pasta/6bc9e0aa78389d64c134aba5c156793c
ES_BST	Temperature and Secchi depth	in situ	ES_BST_Temperature and Secchi depth	EMLSdata_14Jun_dateformated.csv	Environmental Data Initiative	doi:10.6073/pasta/6bc9e0aa78389d64c134aba5c156793c	https://doi.org/10.6073/pasta/6bc9e0aa78389d64c134aba5c156793c
ES_CAM	Temperature and Secchi depth	in situ	ES_CAM_Temperature and Secchi depth	EMLSdata_14Jun_dateformated.csv	Environmental Data Initiative	doi:10.6073/pasta/6bc9e0aa78389d64c134aba5c156793c	https://doi.org/10.6073/pasta/6bc9e0aa78389d64c134aba5c156793c
ES_CAN	Temperature and Secchi depth	in situ	ES_CAN_Temperature and Secchi depth	EMLSdata_14Jun_dateformated.csv	Environmental Data Initiative	doi:10.6073/pasta/6bc9e0aa78389d64c134aba5c156793c	https://doi.org/10.6073/pasta/6bc9e0aa78389d64c134aba5c156793c
ES_CED	Temperature and Secchi depth	in situ	ES_CED_Temperature and Secchi depth	EMLSdata_14Jun_dateformated.csv	Environmental Data Initiative	doi:10.6073/pasta/6bc9e0aa78389d64c134aba5c156793c	https://doi.org/10.6073/pasta/6bc9e0aa78389d64c134aba5c156793c
ES_CON	Temperature and Secchi depth	in situ	ES_CON_Temperature and Secchi depth	EMLSdata_14Jun_dateformated.csv	Environmental Data Initiative	doi:10.6073/pasta/6bc9e0aa78389d64c134aba5c156793c	https://doi.org/10.6073/pasta/6bc9e0aa78389d64c134aba5c156793c
ES_COS	Temperature and Secchi depth	in situ	ES_COS_Temperature and Secchi depth	EMLSdata_14Jun_dateformated.csv	Environmental Data Initiative	doi:10.6073/pasta/6bc9e0aa78389d64c134aba5c156793c	https://doi.org/10.6073/pasta/6bc9e0aa78389d64c134aba5c156793c
ES_CUB	Temperature and Secchi depth	in situ	ES_CUB_Temperature and Secchi depth	EMLSdata_14Jun_dateformated.csv	Environmental Data Initiative	doi:10.6073/pasta/6bc9e0aa78389d64c134aba5c156793c	https://doi.org/10.6073/pasta/6bc9e0aa78389d64c134aba5c156793c
ES_DNS	Temperature and Secchi depth	in situ	ES_DNS_Temperature and Secchi depth	EMLSdata_14Jun_dateformated.csv	Environmental Data Initiative	doi:10.6073/pasta/6bc9e0aa78389d64c134aba5c156793c	https://doi.org/10.6073/pasta/6bc9e0aa78389d64c134aba5c156793c
ES_ESC	Temperature and Secchi depth	in situ	ES_ESC_Temperature and Secchi depth	EMLSdata_14Jun_dateformated.csv	Environmental Data Initiative	doi:10.6073/pasta/6bc9e0aa78389d64c134aba5c156793c	https://doi.org/10.6073/pasta/6bc9e0aa78389d64c134aba5c156793c
ES_ESC2	Temperature and Secchi depth	in situ	ES_ESC2_Temperature and Secchi depth	EMLSdata_14Jun_dateformated.csv	Environmental Data Initiative	doi:10.6073/pasta/6bc9e0aa78389d64c134aba5c156793c	https://doi.org/10.6073/pasta/6bc9e0aa78389d64c134aba5c156793c
ES_EUC	Temperature and Secchi depth	in situ	ES_EUC_Temperature and Secchi depth	EMLSdata_14Jun_dateformated.csv	Environmental Data Initiative	doi:10.6073/pasta/6bc9e0aa78389d64c134aba5c156793c	https://doi.org/10.6073/pasta/6bc9e0aa78389d64c134aba5c156793c
ES_FOI	Temperature and Secchi depth	in situ	ES_FOI_Temperature and Secchi depth	EMLSdata_14Jun_dateformated.csv	Environmental Data Initiative	doi:10.6073/pasta/6bc9e0aa78389d64c134aba5c156793c	https://doi.org/10.6073/pasta/6bc9e0aa78389d64c134aba5c156793c
ES_FOR	Temperature and Secchi depth	in situ	ES_FOR_Temperature and Secchi depth	EMLSdata_14Jun_dateformated.csv	Environmental Data Initiative	doi:10.6073/pasta/6bc9e0aa78389d64c134aba5c156793c	https://doi.org/10.6073/pasta/6bc9e0aa78389d64c134aba5c156793c
ES_GRA	Temperature and Secchi depth	in situ	ES_GRA_Temperature and Secchi depth	EMLSdata_14Jun_dateformated.csv	Environmental Data Initiative	doi:10.6073/pasta/6bc9e0aa78389d64c134aba5c156793c	https://doi.org/10.6073/pasta/6bc9e0aa78389d64c134aba5c156793c
ES_GRA2	Temperature and Secchi depth	in situ	ES_GRA2_Temperature and Secchi depth	EMLSdata_14Jun_dateformated.csv	Environmental Data Initiative	doi:10.6073/pasta/6bc9e0aa78389d64c134aba5c156793c	https://doi.org/10.6073/pasta/6bc9e0aa78389d64c134aba5c156793c
ES_HON	Temperature and Secchi depth	in situ	ES_HON_Temperature and Secchi depth	EMLSdata_14Jun_dateformated.csv	Environmental Data Initiative	doi:10.6073/pasta/6bc9e0aa78389d64c134aba5c156793c	https://doi.org/10.6073/pasta/6bc9e0aa78389d64c134aba5c156793c
ES_MEQ	Temperature and Secchi depth	in situ	ES_MEQ_Temperature and Secchi depth	EMLSdata_14Jun_dateformated.csv	Environmental Data Initiative	doi:10.6073/pasta/6bc9e0aa78389d64c134aba5c156793c	https://doi.org/10.6073/pasta/6bc9e0aa78389d64c134aba5c156793c
ES_MNT	Temperature and Secchi depth	in situ	ES_MNT_Temperature and Secchi depth	EMLSdata_14Jun_dateformated.csv	Environmental Data Initiative	doi:10.6073/pasta/6bc9e0aa78389d64c134aba5c156793c	https://doi.org/10.6073/pasta/6bc9e0aa78389d64c134aba5c156793c
ES_RIB	Temperature and Secchi depth	in situ	ES_RIB_Temperature and Secchi depth	EMLSdata_14Jun_dateformated.csv	Environmental Data Initiative	doi:10.6073/pasta/6bc9e0aa78389d64c134aba5c156793c	https://doi.org/10.6073/pasta/6bc9e0aa78389d64c134aba5c156793c
ES_RIO	Temperature and Secchi depth	in situ	ES_RIO_Temperature and Secchi depth	EMLSdata_14Jun_dateformated.csv	Environmental Data Initiative	doi:10.6073/pasta/6bc9e0aa78389d64c134aba5c156793c	https://doi.org/10.6073/pasta/6bc9e0aa78389d64c134aba5c156793c
ES_SAU	Temperature and Secchi depth	in situ	ES_SAU_Temperature and Secchi depth	EMLSdata_14Jun_dateformated.csv	Environmental Data Initiative	doi:10.6073/pasta/6bc9e0aa78389d64c134aba5c156793c	https://doi.org/10.6073/pasta/6bc9e0aa78389d64c134aba5c156793c
ES_SBD	Temperature and Secchi depth	in situ	ES_SBD_Temperature and Secchi depth	EMLSdata_14Jun_dateformated.csv	Environmental Data Initiative	doi:10.6073/pasta/6bc9e0aa78389d64c134aba5c156793c	https://doi.org/10.6073/pasta/6bc9e0aa78389d64c134aba5c156793c
ES_SOB	Temperature and Secchi depth	in situ	ES_SOB_Temperature and Secchi depth	EMLSdata_14Jun_dateformated.csv	Environmental Data Initiative	doi:10.6073/pasta/6bc9e0aa78389d64c134aba5c156793c	https://doi.org/10.6073/pasta/6bc9e0aa78389d64c134aba5c156793c
ES_SUR	Temperature and Secchi depth	in situ	ES_SUR_Temperature and Secchi depth	EMLSdata_14Jun_dateformated.csv	Environmental Data Initiative	doi:10.6073/pasta/6bc9e0aa78389d64c134aba5c156793c	https://doi.org/10.6073/pasta/6bc9e0aa78389d64c134aba5c156793c
ES_TOU	Temperature and Secchi depth	in situ	ES_TOU_Temperature and Secchi depth	EMLSdata_14Jun_dateformated.csv	Environmental Data Initiative	doi:10.6073/pasta/6bc9e0aa78389d64c134aba5c156793c	https://doi.org/10.6073/pasta/6bc9e0aa78389d64c134aba5c156793c
ES_VAL	Temperature and Secchi depth	in situ	ES_VAL_Temperature and Secchi depth	EMLSdata_14Jun_dateformated.csv	Environmental Data Initiative	doi:10.6073/pasta/6bc9e0aa78389d64c134aba5c156793c	https://doi.org/10.6073/pasta/6bc9e0aa78389d64c134aba5c156793c
ES_VALL	Temperature and Secchi depth	in situ	ES_VALL_Temperature and Secchi depth	EMLSdata_14Jun_dateformated.csv	Environmental Data Initiative	doi:10.6073/pasta/6bc9e0aa78389d64c134aba5c156793c	https://doi.org/10.6073/pasta/6bc9e0aa78389d64c134aba5c156793c
ES_YEG	Temperature and Secchi depth	in situ	ES_YEG_Temperature and Secchi depth	EMLSdata_14Jun_dateformated.csv	Environmental Data Initiative	doi:10.6073/pasta/6bc9e0aa78389d64c134aba5c156793c	https://doi.org/10.6073/pasta/6bc9e0aa78389d64c134aba5c156793c
FI_HAR	Temperature and Secchi depth	in situ	FI_HAR_Temperature and Secchi depth	EMLSdata_14Jun_dateformated.csv	Environmental Data Initiative	doi:10.6073/pasta/6bc9e0aa78389d64c134aba5c156793c	https://doi.org/10.6073/pasta/6bc9e0aa78389d64c134aba5c156793c
FI_JJ	Temperature and Secchi depth	in situ	FI_JJ_Temperature and Secchi depth	EMLSdata_14Jun_dateformated.csv	Environmental Data Initiative	doi:10.6073/pasta/6bc9e0aa78389d64c134aba5c156793c	https://doi.org/10.6073/pasta/6bc9e0aa78389d64c134aba5c156793c
FI_KAK	Temperature and Secchi depth	in situ	FI_KAK_Temperature and Secchi depth	EMLSdata_14Jun_dateformated.csv	Environmental Data Initiative	doi:10.6073/pasta/6bc9e0aa78389d64c134aba5c156793c	https://doi.org/10.6073/pasta/6bc9e0aa78389d64c134aba5c156793c
FI_LIT	Temperature and Secchi depth	in situ	FI_LIT_Temperature and Secchi depth	EMLSdata_14Jun_dateformated.csv	Environmental Data Initiative	doi:10.6073/pasta/6bc9e0aa78389d64c134aba5c156793c	https://doi.org/10.6073/pasta/6bc9e0aa78389d64c134aba5c156793c
FI_MJ	Temperature and Secchi depth	in situ	FI_MJ_Temperature and Secchi depth	EMLSdata_14Jun_dateformated.csv	Environmental Data Initiative	doi:10.6073/pasta/6bc9e0aa78389d64c134aba5c156793c	https://doi.org/10.6073/pasta/6bc9e0aa78389d64c134aba5c156793c
FI_STO	Temperature and Secchi depth	in situ	FI_STO_Temperature and Secchi depth	EMLSdata_14Jun_dateformated.csv	Environmental Data Initiative	doi:10.6073/pasta/6bc9e0aa78389d64c134aba5c156793c	https://doi.org/10.6073/pasta/6bc9e0aa78389d64c134aba5c156793c
FI_VAN	Temperature and Secchi depth	in situ	FI_VAN_Temperature and Secchi depth	EMLSdata_14Jun_dateformated.csv	Environmental Data Initiative	doi:10.6073/pasta/6bc9e0aa78389d64c134aba5c156793c	https://doi.org/10.6073/pasta/6bc9e0aa78389d64c134aba5c156793c
FR_AYD	Temperature and Secchi depth	in situ	FR_AYD_Temperature and Secchi depth	EMLSdata_14Jun_dateformated.csv	Environmental Data Initiative	doi:10.6073/pasta/6bc9e0aa78389d64c134aba5c156793c	https://doi.org/10.6073/pasta/6bc9e0aa78389d64c134aba5c156793c
FR_PAV	Temperature and Secchi depth	in situ	FR_PAV_Temperature and Secchi depth	EMLSdata_14Jun_dateformated.csv	Environmental Data Initiative	doi:10.6073/pasta/6bc9e0aa78389d64c134aba5c156793c	https://doi.org/10.6073/pasta/6bc9e0aa78389d64c134aba5c156793c
GR_MAR	Temperature and Secchi depth	in situ	GR_MAR_Temperature and Secchi depth	EMLSdata_14Jun_dateformated.csv	Environmental Data Initiative	doi:10.6073/pasta/6bc9e0aa78389d64c134aba5c156793c	https://doi.org/10.6073/pasta/6bc9e0aa78389d64c134aba5c156793c
GR_PRE	Temperature and Secchi depth	in situ	GR_PRE_Temperature and Secchi depth	EMLSdata_14Jun_dateformated.csv	Environmental Data Initiative	doi:10.6073/pasta/6bc9e0aa78389d64c134aba5c156793c	https://doi.org/10.6073/pasta/6bc9e0aa78389d64c134aba5c156793c
GR_VOL	Temperature and Secchi depth	in situ	GR_VOL_Temperature and Secchi depth	EMLSdata_14Jun_dateformated.csv	Environmental Data Initiative	doi:10.6073/pasta/6bc9e0aa78389d64c134aba5c156793c	https://doi.org/10.6073/pasta/6bc9e0aa78389d64c134aba5c156793c
HR_BAJ	Temperature and Secchi depth	in situ	HR_BAJ_Temperature and Secchi depth	EMLSdata_14Jun_dateformated.csv	Environmental Data Initiative	doi:10.6073/pasta/6bc9e0aa78389d64c134aba5c156793c	https://doi.org/10.6073/pasta/6bc9e0aa78389d64c134aba5c156793c
HR_BUT	Temperature and Secchi depth	in situ	HR_BUT_Temperature and Secchi depth	EMLSdata_14Jun_dateformated.csv	Environmental Data Initiative	doi:10.6073/pasta/6bc9e0aa78389d64c134aba5c156793c	https://doi.org/10.6073/pasta/6bc9e0aa78389d64c134aba5c156793c
HR_KOP	Temperature and Secchi depth	in situ	HR_KOP_Temperature and Secchi depth	EMLSdata_14Jun_dateformated.csv	Environmental Data Initiative	doi:10.6073/pasta/6bc9e0aa78389d64c134aba5c156793c	https://doi.org/10.6073/pasta/6bc9e0aa78389d64c134aba5c156793c
HR_KOZ	Temperature and Secchi depth	in situ	HR_KOZ_Temperature and Secchi depth	EMLSdata_14Jun_dateformated.csv	Environmental Data Initiative	doi:10.6073/pasta/6bc9e0aa78389d64c134aba5c156793c	https://doi.org/10.6073/pasta/6bc9e0aa78389d64c134aba5c156793c
HR_LES	Temperature and Secchi depth	in situ	HR_LES_Temperature and Secchi depth	EMLSdata_14Jun_dateformated.csv	Environmental Data Initiative	doi:10.6073/pasta/6bc9e0aa78389d64c134aba5c156793c	https://doi.org/10.6073/pasta/6bc9e0aa78389d64c134aba5c156793c
HR_LOK	Temperature and Secchi depth	in situ	HR_LOK_Temperature and Secchi depth	EMLSdata_14Jun_dateformated.csv	Environmental Data Initiative	doi:10.6073/pasta/6bc9e0aa78389d64c134aba5c156793c	https://doi.org/10.6073/pasta/6bc9e0aa78389d64c134aba5c156793c
HR_MAL	Temperature and Secchi depth	in situ	HR_MAL_Temperature and Secchi depth	EMLSdata_14Jun_dateformated.csv	Environmental Data Initiative	doi:10.6073/pasta/6bc9e0aa78389d64c134aba5c156793c	https://doi.org/10.6073/pasta/6bc9e0aa78389d64c134aba5c156793c
HR_NJI	Temperature and Secchi depth	in situ	HR_NJI_Temperature and Secchi depth	EMLSdata_14Jun_dateformated.csv	Environmental Data Initiative	doi:10.6073/pasta/6bc9e0aa78389d64c134aba5c156793c	https://doi.org/10.6073/pasta/6bc9e0aa78389d64c134aba5c156793c
HR_PET	Temperature and Secchi depth	in situ	HR_PET_Temperature and Secchi depth	EMLSdata_14Jun_dateformated.csv	Environmental Data Initiative	doi:10.6073/pasta/6bc9e0aa78389d64c134aba5c156793c	https://doi.org/10.6073/pasta/6bc9e0aa78389d64c134aba5c156793c
HR_PON	Temperature and Secchi depth	in situ	HR_PON_Temperature and Secchi depth	EMLSdata_14Jun_dateformated.csv	Environmental Data Initiative	doi:10.6073/pasta/6bc9e0aa78389d64c134aba5c156793c	https://doi.org/10.6073/pasta/6bc9e0aa78389d64c134aba5c156793c
HR_PRO	Temperature and Secchi depth	in situ	HR_PRO_Temperature and Secchi depth	EMLSdata_14Jun_dateformated.csv	Environmental Data Initiative	doi:10.6073/pasta/6bc9e0aa78389d64c134aba5c156793c	https://doi.org/10.6073/pasta/6bc9e0aa78389d64c134aba5c156793c
HR_SAK	Temperature and Secchi depth	in situ	HR_SAK_Temperature and Secchi depth	EMLSdata_14Jun_dateformated.csv	Environmental Data Initiative	doi:10.6073/pasta/6bc9e0aa78389d64c134aba5c156793c	https://doi.org/10.6073/pasta/6bc9e0aa78389d64c134aba5c156793c
HR_SAV	Temperature and Secchi depth	in situ	HR_SAV_Temperature and Secchi depth	EMLSdata_14Jun_dateformated.csv	Environmental Data Initiative	doi:10.6073/pasta/6bc9e0aa78389d64c134aba5c156793c	https://doi.org/10.6073/pasta/6bc9e0aa78389d64c134aba5c156793c
HR_TRI	Temperature and Secchi depth	in situ	HR_TRI_Temperature and Secchi depth	EMLSdata_14Jun_dateformated.csv	Environmental Data Initiative	doi:10.6073/pasta/6bc9e0aa78389d64c134aba5c156793c	https://doi.org/10.6073/pasta/6bc9e0aa78389d64c134aba5c156793c
HR_VRA	Temperature and Secchi depth	in situ	HR_VRA_Temperature and Secchi depth	EMLSdata_14Jun_dateformated.csv	Environmental Data Initiative	doi:10.6073/pasta/6bc9e0aa78389d64c134aba5c156793c	https://doi.org/10.6073/pasta/6bc9e0aa78389d64c134aba5c156793c
HU_PAT	Temperature and Secchi depth	in situ	HU_PAT_Temperature and Secchi depth	EMLSdata_14Jun_dateformated.csv	Environmental Data Initiative	doi:10.6073/pasta/6bc9e0aa78389d64c134aba5c156793c	https://doi.org/10.6073/pasta/6bc9e0aa78389d64c134aba5c156793c
HU_VEL	Temperature and Secchi depth	in situ	HU_VEL_Temperature and Secchi depth	EMLSdata_14Jun_dateformated.csv	Environmental Data Initiative	doi:10.6073/pasta/6bc9e0aa78389d64c134aba5c156793c	https://doi.org/10.6073/pasta/6bc9e0aa78389d64c134aba5c156793c
HU_ZAM	Temperature and Secchi depth	in situ	HU_ZAM_Temperature and Secchi depth	EMLSdata_14Jun_dateformated.csv	Environmental Data Initiative	doi:10.6073/pasta/6bc9e0aa78389d64c134aba5c156793c	https://doi.org/10.6073/pasta/6bc9e0aa78389d64c134aba5c156793c
IE_COL	Temperature and Secchi depth	in situ	IE_COL_Temperature and Secchi depth	EMLSdata_14Jun_dateformated.csv	Environmental Data Initiative	doi:10.6073/pasta/6bc9e0aa78389d64c134aba5c156793c	https://doi.org/10.6073/pasta/6bc9e0aa78389d64c134aba5c156793c
IE_CORD	Temperature and Secchi depth	in situ	IE_CORD_Temperature and Secchi depth	EMLSdata_14Jun_dateformated.csv	Environmental Data Initiative	doi:10.6073/pasta/6bc9e0aa78389d64c134aba5c156793c	https://doi.org/10.6073/pasta/6bc9e0aa78389d64c134aba5c156793c
IE_MILL	Temperature and Secchi depth	in situ	IE_MILL_Temperature and Secchi depth	EMLSdata_14Jun_dateformated.csv	Environmental Data Initiative	doi:10.6073/pasta/6bc9e0aa78389d64c134aba5c156793c	https://doi.org/10.6073/pasta/6bc9e0aa78389d64c134aba5c156793c
IE_TEMP	Temperature and Secchi depth	in situ	IE_TEMP_Temperature and Secchi depth	EMLSdata_14Jun_dateformated.csv	Environmental Data Initiative	doi:10.6073/pasta/6bc9e0aa78389d64c134aba5c156793c	https://doi.org/10.6073/pasta/6bc9e0aa78389d64c134aba5c156793c
IT_CAL	Temperature and Secchi depth	in situ	IT_CAL_Temperature and Secchi depth	EMLSdata_14Jun_dateformated.csv	Environmental Data Initiative	doi:10.6073/pasta/6bc9e0aa78389d64c134aba5c156793c	https://doi.org/10.6073/pasta/6bc9e0aa78389d64c134aba5c156793c
IT_CAMPO	Temperature and Secchi depth	in situ	IT_CAMPO_Temperature and Secchi depth	EMLSdata_14Jun_dateformated.csv	Environmental Data Initiative	doi:10.6073/pasta/6bc9e0aa78389d64c134aba5c156793c	https://doi.org/10.6073/pasta/6bc9e0aa78389d64c134aba5c156793c
IT_GAR	Temperature and Secchi depth	in situ	IT_GAR_Temperature and Secchi depth	EMLSdata_14Jun_dateformated.csv	Environmental Data Initiative	doi:10.6073/pasta/6bc9e0aa78389d64c134aba5c156793c	https://doi.org/10.6073/pasta/6bc9e0aa78389d64c134aba5c156793c
IT_ISE	Temperature and Secchi depth	in situ	IT_ISE_Temperature and Secchi depth	EMLSdata_14Jun_dateformated.csv	Environmental Data Initiative	doi:10.6073/pasta/6bc9e0aa78389d64c134aba5c156793c	https://doi.org/10.6073/pasta/6bc9e0aa78389d64c134aba5c156793c
IT_LEV	Temperature and Secchi depth	in situ	IT_LEV_Temperature and Secchi depth	EMLSdata_14Jun_dateformated.csv	Environmental Data Initiative	doi:10.6073/pasta/6bc9e0aa78389d64c134aba5c156793c	https://doi.org/10.6073/pasta/6bc9e0aa78389d64c134aba5c156793c
IT_SER	Temperature and Secchi depth	in situ	IT_SER_Temperature and Secchi depth	EMLSdata_14Jun_dateformated.csv	Environmental Data Initiative	doi:10.6073/pasta/6bc9e0aa78389d64c134aba5c156793c	https://doi.org/10.6073/pasta/6bc9e0aa78389d64c134aba5c156793c
IT_TOVEL	Temperature and Secchi depth	in situ	IT_TOVEL_Temperature and Secchi depth	EMLSdata_14Jun_dateformated.csv	Environmental Data Initiative	doi:10.6073/pasta/6bc9e0aa78389d64c134aba5c156793c	https://doi.org/10.6073/pasta/6bc9e0aa78389d64c134aba5c156793c
LT_BAL	Temperature and Secchi depth	in situ	LT_BAL_Temperature and Secchi depth	EMLSdata_14Jun_dateformated.csv	Environmental Data Initiative	doi:10.6073/pasta/6bc9e0aa78389d64c134aba5c156793c	https://doi.org/10.6073/pasta/6bc9e0aa78389d64c134aba5c156793c
LT_DID	Temperature and Secchi depth	in situ	LT_DID_Temperature and Secchi depth	EMLSdata_14Jun_dateformated.csv	Environmental Data Initiative	doi:10.6073/pasta/6bc9e0aa78389d64c134aba5c156793c	https://doi.org/10.6073/pasta/6bc9e0aa78389d64c134aba5c156793c
LT_GAU	Temperature and Secchi depth	in situ	LT_GAU_Temperature and Secchi depth	EMLSdata_14Jun_dateformated.csv	Environmental Data Initiative	doi:10.6073/pasta/6bc9e0aa78389d64c134aba5c156793c	https://doi.org/10.6073/pasta/6bc9e0aa78389d64c134aba5c156793c
LT_GIN	Temperature and Secchi depth	in situ	LT_GIN_Temperature and Secchi depth	EMLSdata_14Jun_dateformated.csv	Environmental Data Initiative	doi:10.6073/pasta/6bc9e0aa78389d64c134aba5c156793c	https://doi.org/10.6073/pasta/6bc9e0aa78389d64c134aba5c156793c
LT_GUL	Temperature and Secchi depth	in situ	LT_GUL_Temperature and Secchi depth	EMLSdata_14Jun_dateformated.csv	Environmental Data Initiative	doi:10.6073/pasta/6bc9e0aa78389d64c134aba5c156793c	https://doi.org/10.6073/pasta/6bc9e0aa78389d64c134aba5c156793c
LT_JIE	Temperature and Secchi depth	in situ	LT_JIE_Temperature and Secchi depth	EMLSdata_14Jun_dateformated.csv	Environmental Data Initiative	doi:10.6073/pasta/6bc9e0aa78389d64c134aba5c156793c	https://doi.org/10.6073/pasta/6bc9e0aa78389d64c134aba5c156793c
LT_LUK	Temperature and Secchi depth	in situ	LT_LUK_Temperature and Secchi depth	EMLSdata_14Jun_dateformated.csv	Environmental Data Initiative	doi:10.6073/pasta/6bc9e0aa78389d64c134aba5c156793c	https://doi.org/10.6073/pasta/6bc9e0aa78389d64c134aba5c156793c
LT_MAS	Temperature and Secchi depth	in situ	LT_MAS_Temperature and Secchi depth	EMLSdata_14Jun_dateformated.csv	Environmental Data Initiative	doi:10.6073/pasta/6bc9e0aa78389d64c134aba5c156793c	https://doi.org/10.6073/pasta/6bc9e0aa78389d64c134aba5c156793c
LT_NIE	Temperature and Secchi depth	in situ	LT_NIE_Temperature and Secchi depth	EMLSdata_14Jun_dateformated.csv	Environmental Data Initiative	doi:10.6073/pasta/6bc9e0aa78389d64c134aba5c156793c	https://doi.org/10.6073/pasta/6bc9e0aa78389d64c134aba5c156793c
LT_PAB	Temperature and Secchi depth	in situ	LT_PAB_Temperature and Secchi depth	EMLSdata_14Jun_dateformated.csv	Environmental Data Initiative	doi:10.6073/pasta/6bc9e0aa78389d64c134aba5c156793c	https://doi.org/10.6073/pasta/6bc9e0aa78389d64c134aba5c156793c
LT_REK	Temperature and Secchi depth	in situ	LT_REK_Temperature and Secchi depth	EMLSdata_14Jun_dateformated.csv	Environmental Data Initiative	doi:10.6073/pasta/6bc9e0aa78389d64c134aba5c156793c	https://doi.org/10.6073/pasta/6bc9e0aa78389d64c134aba5c156793c
LT_SIM	Temperature and Secchi depth	in situ	LT_SIM_Temperature and Secchi depth	EMLSdata_14Jun_dateformated.csv	Environmental Data Initiative	doi:10.6073/pasta/6bc9e0aa78389d64c134aba5c156793c	https://doi.org/10.6073/pasta/6bc9e0aa78389d64c134aba5c156793c
LT_SIR	Temperature and Secchi depth	in situ	LT_SIR_Temperature and Secchi depth	EMLSdata_14Jun_dateformated.csv	Environmental Data Initiative	doi:10.6073/pasta/6bc9e0aa78389d64c134aba5c156793c	https://doi.org/10.6073/pasta/6bc9e0aa78389d64c134aba5c156793c
LT_TAL	Temperature and Secchi depth	in situ	LT_TAL_Temperature and Secchi depth	EMLSdata_14Jun_dateformated.csv	Environmental Data Initiative	doi:10.6073/pasta/6bc9e0aa78389d64c134aba5c156793c	https://doi.org/10.6073/pasta/6bc9e0aa78389d64c134aba5c156793c
LT_UDR	Temperature and Secchi depth	in situ	LT_UDR_Temperature and Secchi depth	EMLSdata_14Jun_dateformated.csv	Environmental Data Initiative	doi:10.6073/pasta/6bc9e0aa78389d64c134aba5c156793c	https://doi.org/10.6073/pasta/6bc9e0aa78389d64c134aba5c156793c
MK_DOJ	Temperature and Secchi depth	in situ	MK_DOJ_Temperature and Secchi depth	EMLSdata_14Jun_dateformated.csv	Environmental Data Initiative	doi:10.6073/pasta/6bc9e0aa78389d64c134aba5c156793c	https://doi.org/10.6073/pasta/6bc9e0aa78389d64c134aba5c156793c
MK_OHR	Temperature and Secchi depth	in situ	MK_OHR_Temperature and Secchi depth	EMLSdata_14Jun_dateformated.csv	Environmental Data Initiative	doi:10.6073/pasta/6bc9e0aa78389d64c134aba5c156793c	https://doi.org/10.6073/pasta/6bc9e0aa78389d64c134aba5c156793c
MK_PRE	Temperature and Secchi depth	in situ	MK_PRE_Temperature and Secchi depth	EMLSdata_14Jun_dateformated.csv	Environmental Data Initiative	doi:10.6073/pasta/6bc9e0aa78389d64c134aba5c156793c	https://doi.org/10.6073/pasta/6bc9e0aa78389d64c134aba5c156793c
NL_AMS	Temperature and Secchi depth	in situ	NL_AMS_Temperature and Secchi depth	EMLSdata_14Jun_dateformated.csv	Environmental Data Initiative	doi:10.6073/pasta/6bc9e0aa78389d64c134aba5c156793c	https://doi.org/10.6073/pasta/6bc9e0aa78389d64c134aba5c156793c
NL_EM	Temperature and Secchi depth	in situ	NL_EM_Temperature and Secchi depth	EMLSdata_14Jun_dateformated.csv	Environmental Data Initiative	doi:10.6073/pasta/6bc9e0aa78389d64c134aba5c156793c	https://doi.org/10.6073/pasta/6bc9e0aa78389d64c134aba5c156793c
NL_ERT	Temperature and Secchi depth	in situ	NL_ERT_Temperature and Secchi depth	EMLSdata_14Jun_dateformated.csv	Environmental Data Initiative	doi:10.6073/pasta/6bc9e0aa78389d64c134aba5c156793c	https://doi.org/10.6073/pasta/6bc9e0aa78389d64c134aba5c156793c
NL_GEF	Temperature and Secchi depth	in situ	NL_GEF_Temperature and Secchi depth	EMLSdata_14Jun_dateformated.csv	Environmental Data Initiative	doi:10.6073/pasta/6bc9e0aa78389d64c134aba5c156793c	https://doi.org/10.6073/pasta/6bc9e0aa78389d64c134aba5c156793c
NL_HEW	Temperature and Secchi depth	in situ	NL_HEW_Temperature and Secchi depth	EMLSdata_14Jun_dateformated.csv	Environmental Data Initiative	doi:10.6073/pasta/6bc9e0aa78389d64c134aba5c156793c	https://doi.org/10.6073/pasta/6bc9e0aa78389d64c134aba5c156793c
NL_KIN	Temperature and Secchi depth	in situ	NL_KIN_Temperature and Secchi depth	EMLSdata_14Jun_dateformated.csv	Environmental Data Initiative	doi:10.6073/pasta/6bc9e0aa78389d64c134aba5c156793c	https://doi.org/10.6073/pasta/6bc9e0aa78389d64c134aba5c156793c
NL_KON	Temperature and Secchi depth	in situ	NL_KON_Temperature and Secchi depth	EMLSdata_14Jun_dateformated.csv	Environmental Data Initiative	doi:10.6073/pasta/6bc9e0aa78389d64c134aba5c156793c	https://doi.org/10.6073/pasta/6bc9e0aa78389d64c134aba5c156793c
NL_MEE	Temperature and Secchi depth	in situ	NL_MEE_Temperature and Secchi depth	EMLSdata_14Jun_dateformated.csv	Environmental Data Initiative	doi:10.6073/pasta/6bc9e0aa78389d64c134aba5c156793c	https://doi.org/10.6073/pasta/6bc9e0aa78389d64c134aba5c156793c
NL_MOL	Temperature and Secchi depth	in situ	NL_MOL_Temperature and Secchi depth	EMLSdata_14Jun_dateformated.csv	Environmental Data Initiative	doi:10.6073/pasta/6bc9e0aa78389d64c134aba5c156793c	https://doi.org/10.6073/pasta/6bc9e0aa78389d64c134aba5c156793c
NL_NM	Temperature and Secchi depth	in situ	NL_NM_Temperature and Secchi depth	EMLSdata_14Jun_dateformated.csv	Environmental Data Initiative	doi:10.6073/pasta/6bc9e0aa78389d64c134aba5c156793c	https://doi.org/10.6073/pasta/6bc9e0aa78389d64c134aba5c156793c
NL_PUT	Temperature and Secchi depth	in situ	NL_PUT_Temperature and Secchi depth	EMLSdata_14Jun_dateformated.csv	Environmental Data Initiative	doi:10.6073/pasta/6bc9e0aa78389d64c134aba5c156793c	https://doi.org/10.6073/pasta/6bc9e0aa78389d64c134aba5c156793c
NL_REE	Temperature and Secchi depth	in situ	NL_REE_Temperature and Secchi depth	EMLSdata_14Jun_dateformated.csv	Environmental Data Initiative	doi:10.6073/pasta/6bc9e0aa78389d64c134aba5c156793c	https://doi.org/10.6073/pasta/6bc9e0aa78389d64c134aba5c156793c
NL_SLO	Temperature and Secchi depth	in situ	NL_SLO_Temperature and Secchi depth	EMLSdata_14Jun_dateformated.csv	Environmental Data Initiative	doi:10.6073/pasta/6bc9e0aa78389d64c134aba5c156793c	https://doi.org/10.6073/pasta/6bc9e0aa78389d64c134aba5c156793c
NL_STOO	Temperature and Secchi depth	in situ	NL_STOO_Temperature and Secchi depth	EMLSdata_14Jun_dateformated.csv	Environmental Data Initiative	doi:10.6073/pasta/6bc9e0aa78389d64c134aba5c156793c	https://doi.org/10.6073/pasta/6bc9e0aa78389d64c134aba5c156793c
NL_WES	Temperature and Secchi depth	in situ	NL_WES_Temperature and Secchi depth	EMLSdata_14Jun_dateformated.csv	Environmental Data Initiative	doi:10.6073/pasta/6bc9e0aa78389d64c134aba5c156793c	https://doi.org/10.6073/pasta/6bc9e0aa78389d64c134aba5c156793c
NL_WYL	Temperature and Secchi depth	in situ	NL_WYL_Temperature and Secchi depth	EMLSdata_14Jun_dateformated.csv	Environmental Data Initiative	doi:10.6073/pasta/6bc9e0aa78389d64c134aba5c156793c	https://doi.org/10.6073/pasta/6bc9e0aa78389d64c134aba5c156793c
NO_AKE	Temperature and Secchi depth	in situ	NO_AKE_Temperature and Secchi depth	EMLSdata_14Jun_dateformated.csv	Environmental Data Initiative	doi:10.6073/pasta/6bc9e0aa78389d64c134aba5c156793c	https://doi.org/10.6073/pasta/6bc9e0aa78389d64c134aba5c156793c
NO_ARU	Temperature and Secchi depth	in situ	NO_ARU_Temperature and Secchi depth	EMLSdata_14Jun_dateformated.csv	Environmental Data Initiative	doi:10.6073/pasta/6bc9e0aa78389d64c134aba5c156793c	https://doi.org/10.6073/pasta/6bc9e0aa78389d64c134aba5c156793c
NO_HIL	Temperature and Secchi depth	in situ	NO_HIL_Temperature and Secchi depth	EMLSdata_14Jun_dateformated.csv	Environmental Data Initiative	doi:10.6073/pasta/6bc9e0aa78389d64c134aba5c156793c	https://doi.org/10.6073/pasta/6bc9e0aa78389d64c134aba5c156793c
NO_MJA	Temperature and Secchi depth	in situ	NO_MJA_Temperature and Secchi depth	EMLSdata_14Jun_dateformated.csv	Environmental Data Initiative	doi:10.6073/pasta/6bc9e0aa78389d64c134aba5c156793c	https://doi.org/10.6073/pasta/6bc9e0aa78389d64c134aba5c156793c
NO_OST	Temperature and Secchi depth	in situ	NO_OST_Temperature and Secchi depth	EMLSdata_14Jun_dateformated.csv	Environmental Data Initiative	doi:10.6073/pasta/6bc9e0aa78389d64c134aba5c156793c	https://doi.org/10.6073/pasta/6bc9e0aa78389d64c134aba5c156793c
NO_SAB	Temperature and Secchi depth	in situ	NO_SAB_Temperature and Secchi depth	EMLSdata_14Jun_dateformated.csv	Environmental Data Initiative	doi:10.6073/pasta/6bc9e0aa78389d64c134aba5c156793c	https://doi.org/10.6073/pasta/6bc9e0aa78389d64c134aba5c156793c
NO_SKU	Temperature and Secchi depth	in situ	NO_SKU_Temperature and Secchi depth	EMLSdata_14Jun_dateformated.csv	Environmental Data Initiative	doi:10.6073/pasta/6bc9e0aa78389d64c134aba5c156793c	https://doi.org/10.6073/pasta/6bc9e0aa78389d64c134aba5c156793c
NO_STO	Temperature and Secchi depth	in situ	NO_STO_Temperature and Secchi depth	EMLSdata_14Jun_dateformated.csv	Environmental Data Initiative	doi:10.6073/pasta/6bc9e0aa78389d64c134aba5c156793c	https://doi.org/10.6073/pasta/6bc9e0aa78389d64c134aba5c156793c
NO_TUN	Temperature and Secchi depth	in situ	NO_TUN_Temperature and Secchi depth	EMLSdata_14Jun_dateformated.csv	Environmental Data Initiative	doi:10.6073/pasta/6bc9e0aa78389d64c134aba5c156793c	https://doi.org/10.6073/pasta/6bc9e0aa78389d64c134aba5c156793c
NO_VAN	Temperature and Secchi depth	in situ	NO_VAN_Temperature and Secchi depth	EMLSdata_14Jun_dateformated.csv	Environmental Data Initiative	doi:10.6073/pasta/6bc9e0aa78389d64c134aba5c156793c	https://doi.org/10.6073/pasta/6bc9e0aa78389d64c134aba5c156793c
PL_BAR	Temperature and Secchi depth	in situ	PL_BAR_Temperature and Secchi depth	EMLSdata_14Jun_dateformated.csv	Environmental Data Initiative	doi:10.6073/pasta/6bc9e0aa78389d64c134aba5c156793c	https://doi.org/10.6073/pasta/6bc9e0aa78389d64c134aba5c156793c
PL_BIA	Temperature and Secchi depth	in situ	PL_BIA_Temperature and Secchi depth	EMLSdata_14Jun_dateformated.csv	Environmental Data Initiative	doi:10.6073/pasta/6bc9e0aa78389d64c134aba5c156793c	https://doi.org/10.6073/pasta/6bc9e0aa78389d64c134aba5c156793c
PL_BNI	Temperature and Secchi depth	in situ	PL_BNI_Temperature and Secchi depth	EMLSdata_14Jun_dateformated.csv	Environmental Data Initiative	doi:10.6073/pasta/6bc9e0aa78389d64c134aba5c156793c	https://doi.org/10.6073/pasta/6bc9e0aa78389d64c134aba5c156793c
PL_BUD	Temperature and Secchi depth	in situ	PL_BUD_Temperature and Secchi depth	EMLSdata_14Jun_dateformated.csv	Environmental Data Initiative	doi:10.6073/pasta/6bc9e0aa78389d64c134aba5c156793c	https://doi.org/10.6073/pasta/6bc9e0aa78389d64c134aba5c156793c
PL_BUM	Temperature and Secchi depth	in situ	PL_BUM_Temperature and Secchi depth	EMLSdata_14Jun_dateformated.csv	Environmental Data Initiative	doi:10.6073/pasta/6bc9e0aa78389d64c134aba5c156793c	https://doi.org/10.6073/pasta/6bc9e0aa78389d64c134aba5c156793c
PL_BUSZ	Temperature and Secchi depth	in situ	PL_BUSZ_Temperature and Secchi depth	EMLSdata_14Jun_dateformated.csv	Environmental Data Initiative	doi:10.6073/pasta/6bc9e0aa78389d64c134aba5c156793c	https://doi.org/10.6073/pasta/6bc9e0aa78389d64c134aba5c156793c
PL_CZA	Temperature and Secchi depth	in situ	PL_CZA_Temperature and Secchi depth	EMLSdata_14Jun_dateformated.csv	Environmental Data Initiative	doi:10.6073/pasta/6bc9e0aa78389d64c134aba5c156793c	https://doi.org/10.6073/pasta/6bc9e0aa78389d64c134aba5c156793c
PL_CZE	Temperature and Secchi depth	in situ	PL_CZE_Temperature and Secchi depth	EMLSdata_14Jun_dateformated.csv	Environmental Data Initiative	doi:10.6073/pasta/6bc9e0aa78389d64c134aba5c156793c	https://doi.org/10.6073/pasta/6bc9e0aa78389d64c134aba5c156793c
PL_DEB	Temperature and Secchi depth	in situ	PL_DEB_Temperature and Secchi depth	EMLSdata_14Jun_dateformated.csv	Environmental Data Initiative	doi:10.6073/pasta/6bc9e0aa78389d64c134aba5c156793c	https://doi.org/10.6073/pasta/6bc9e0aa78389d64c134aba5c156793c
PL_DLU	Temperature and Secchi depth	in situ	PL_DLU_Temperature and Secchi depth	EMLSdata_14Jun_dateformated.csv	Environmental Data Initiative	doi:10.6073/pasta/6bc9e0aa78389d64c134aba5c156793c	https://doi.org/10.6073/pasta/6bc9e0aa78389d64c134aba5c156793c
PL_DZIE	Temperature and Secchi depth	in situ	PL_DZIE_Temperature and Secchi depth	EMLSdata_14Jun_dateformated.csv	Environmental Data Initiative	doi:10.6073/pasta/6bc9e0aa78389d64c134aba5c156793c	https://doi.org/10.6073/pasta/6bc9e0aa78389d64c134aba5c156793c
PL_GOR	Temperature and Secchi depth	in situ	PL_GOR_Temperature and Secchi depth	EMLSdata_14Jun_dateformated.csv	Environmental Data Initiative	doi:10.6073/pasta/6bc9e0aa78389d64c134aba5c156793c	https://doi.org/10.6073/pasta/6bc9e0aa78389d64c134aba5c156793c
PL_GRY	Temperature and Secchi depth	in situ	PL_GRY_Temperature and Secchi depth	EMLSdata_14Jun_dateformated.csv	Environmental Data Initiative	doi:10.6073/pasta/6bc9e0aa78389d64c134aba5c156793c	https://doi.org/10.6073/pasta/6bc9e0aa78389d64c134aba5c156793c
PL_ILI	Temperature and Secchi depth	in situ	PL_ILI_Temperature and Secchi depth	EMLSdata_14Jun_dateformated.csv	Environmental Data Initiative	doi:10.6073/pasta/6bc9e0aa78389d64c134aba5c156793c	https://doi.org/10.6073/pasta/6bc9e0aa78389d64c134aba5c156793c
PL_JAR	Temperature and Secchi depth	in situ	PL_JAR_Temperature and Secchi depth	EMLSdata_14Jun_dateformated.csv	Environmental Data Initiative	doi:10.6073/pasta/6bc9e0aa78389d64c134aba5c156793c	https://doi.org/10.6073/pasta/6bc9e0aa78389d64c134aba5c156793c
PL_JEZ	Temperature and Secchi depth	in situ	PL_JEZ_Temperature and Secchi depth	EMLSdata_14Jun_dateformated.csv	Environmental Data Initiative	doi:10.6073/pasta/6bc9e0aa78389d64c134aba5c156793c	https://doi.org/10.6073/pasta/6bc9e0aa78389d64c134aba5c156793c
PL_KAM	Temperature and Secchi depth	in situ	PL_KAM_Temperature and Secchi depth	EMLSdata_14Jun_dateformated.csv	Environmental Data Initiative	doi:10.6073/pasta/6bc9e0aa78389d64c134aba5c156793c	https://doi.org/10.6073/pasta/6bc9e0aa78389d64c134aba5c156793c
PL_KIEL	Temperature and Secchi depth	in situ	PL_KIEL_Temperature and Secchi depth	EMLSdata_14Jun_dateformated.csv	Environmental Data Initiative	doi:10.6073/pasta/6bc9e0aa78389d64c134aba5c156793c	https://doi.org/10.6073/pasta/6bc9e0aa78389d64c134aba5c156793c
PL_KIERM	Temperature and Secchi depth	in situ	PL_KIERM_Temperature and Secchi depth	EMLSdata_14Jun_dateformated.csv	Environmental Data Initiative	doi:10.6073/pasta/6bc9e0aa78389d64c134aba5c156793c	https://doi.org/10.6073/pasta/6bc9e0aa78389d64c134aba5c156793c
PL_KOR	Temperature and Secchi depth	in situ	PL_KOR_Temperature and Secchi depth	EMLSdata_14Jun_dateformated.csv	Environmental Data Initiative	doi:10.6073/pasta/6bc9e0aa78389d64c134aba5c156793c	https://doi.org/10.6073/pasta/6bc9e0aa78389d64c134aba5c156793c
PL_KOR2	Temperature and Secchi depth	in situ	PL_KOR2_Temperature and Secchi depth	EMLSdata_14Jun_dateformated.csv	Environmental Data Initiative	doi:10.6073/pasta/6bc9e0aa78389d64c134aba5c156793c	https://doi.org/10.6073/pasta/6bc9e0aa78389d64c134aba5c156793c
PL_LED	Temperature and Secchi depth	in situ	PL_LED_Temperature and Secchi depth	EMLSdata_14Jun_dateformated.csv	Environmental Data Initiative	doi:10.6073/pasta/6bc9e0aa78389d64c134aba5c156793c	https://doi.org/10.6073/pasta/6bc9e0aa78389d64c134aba5c156793c
PL_LEK	Temperature and Secchi depth	in situ	PL_LEK_Temperature and Secchi depth	EMLSdata_14Jun_dateformated.csv	Environmental Data Initiative	doi:10.6073/pasta/6bc9e0aa78389d64c134aba5c156793c	https://doi.org/10.6073/pasta/6bc9e0aa78389d64c134aba5c156793c
PL_LODY	Temperature and Secchi depth	in situ	PL_LODY_Temperature and Secchi depth	EMLSdata_14Jun_dateformated.csv	Environmental Data Initiative	doi:10.6073/pasta/6bc9e0aa78389d64c134aba5c156793c	https://doi.org/10.6073/pasta/6bc9e0aa78389d64c134aba5c156793c
PL_LUB	Temperature and Secchi depth	in situ	PL_LUB_Temperature and Secchi depth	EMLSdata_14Jun_dateformated.csv	Environmental Data Initiative	doi:10.6073/pasta/6bc9e0aa78389d64c134aba5c156793c	https://doi.org/10.6073/pasta/6bc9e0aa78389d64c134aba5c156793c
PL_LUS	Temperature and Secchi depth	in situ	PL_LUS_Temperature and Secchi depth	EMLSdata_14Jun_dateformated.csv	Environmental Data Initiative	doi:10.6073/pasta/6bc9e0aa78389d64c134aba5c156793c	https://doi.org/10.6073/pasta/6bc9e0aa78389d64c134aba5c156793c
PL_MAJCZ	Temperature and Secchi depth	in situ	PL_MAJCZ_Temperature and Secchi depth	EMLSdata_14Jun_dateformated.csv	Environmental Data Initiative	doi:10.6073/pasta/6bc9e0aa78389d64c134aba5c156793c	https://doi.org/10.6073/pasta/6bc9e0aa78389d64c134aba5c156793c
PL_MAL	Temperature and Secchi depth	in situ	PL_MAL_Temperature and Secchi depth	EMLSdata_14Jun_dateformated.csv	Environmental Data Initiative	doi:10.6073/pasta/6bc9e0aa78389d64c134aba5c156793c	https://doi.org/10.6073/pasta/6bc9e0aa78389d64c134aba5c156793c
PL_MIK	Temperature and Secchi depth	in situ	PL_MIK_Temperature and Secchi depth	EMLSdata_14Jun_dateformated.csv	Environmental Data Initiative	doi:10.6073/pasta/6bc9e0aa78389d64c134aba5c156793c	https://doi.org/10.6073/pasta/6bc9e0aa78389d64c134aba5c156793c
PL_NID	Temperature and Secchi depth	in situ	PL_NID_Temperature and Secchi depth	EMLSdata_14Jun_dateformated.csv	Environmental Data Initiative	doi:10.6073/pasta/6bc9e0aa78389d64c134aba5c156793c	https://doi.org/10.6073/pasta/6bc9e0aa78389d64c134aba5c156793c
PL_NIE	Temperature and Secchi depth	in situ	PL_NIE_Temperature and Secchi depth	EMLSdata_14Jun_dateformated.csv	Environmental Data Initiative	doi:10.6073/pasta/6bc9e0aa78389d64c134aba5c156793c	https://doi.org/10.6073/pasta/6bc9e0aa78389d64c134aba5c156793c
PL_PNIEW	Temperature and Secchi depth	in situ	PL_PNIEW_Temperature and Secchi depth	EMLSdata_14Jun_dateformated.csv	Environmental Data Initiative	doi:10.6073/pasta/6bc9e0aa78389d64c134aba5c156793c	https://doi.org/10.6073/pasta/6bc9e0aa78389d64c134aba5c156793c
PL_POD	Temperature and Secchi depth	in situ	PL_POD_Temperature and Secchi depth	EMLSdata_14Jun_dateformated.csv	Environmental Data Initiative	doi:10.6073/pasta/6bc9e0aa78389d64c134aba5c156793c	https://doi.org/10.6073/pasta/6bc9e0aa78389d64c134aba5c156793c
PL_POD_I	Temperature and Secchi depth	in situ	PL_POD_I_Temperature and Secchi depth	EMLSdata_14Jun_dateformated.csv	Environmental Data Initiative	doi:10.6073/pasta/6bc9e0aa78389d64c134aba5c156793c	https://doi.org/10.6073/pasta/6bc9e0aa78389d64c134aba5c156793c
PL_POD_II	Temperature and Secchi depth	in situ	PL_POD_II_Temperature and Secchi depth	EMLSdata_14Jun_dateformated.csv	Environmental Data Initiative	doi:10.6073/pasta/6bc9e0aa78389d64c134aba5c156793c	https://doi.org/10.6073/pasta/6bc9e0aa78389d64c134aba5c156793c
PL_POW	Temperature and Secchi depth	in situ	PL_POW_Temperature and Secchi depth	EMLSdata_14Jun_dateformated.csv	Environmental Data Initiative	doi:10.6073/pasta/6bc9e0aa78389d64c134aba5c156793c	https://doi.org/10.6073/pasta/6bc9e0aa78389d64c134aba5c156793c
PL_PRO	Temperature and Secchi depth	in situ	PL_PRO_Temperature and Secchi depth	EMLSdata_14Jun_dateformated.csv	Environmental Data Initiative	doi:10.6073/pasta/6bc9e0aa78389d64c134aba5c156793c	https://doi.org/10.6073/pasta/6bc9e0aa78389d64c134aba5c156793c
PL_RAC	Temperature and Secchi depth	in situ	PL_RAC_Temperature and Secchi depth	EMLSdata_14Jun_dateformated.csv	Environmental Data Initiative	doi:10.6073/pasta/6bc9e0aa78389d64c134aba5c156793c	https://doi.org/10.6073/pasta/6bc9e0aa78389d64c134aba5c156793c
PL_RED	Temperature and Secchi depth	in situ	PL_RED_Temperature and Secchi depth	EMLSdata_14Jun_dateformated.csv	Environmental Data Initiative	doi:10.6073/pasta/6bc9e0aa78389d64c134aba5c156793c	https://doi.org/10.6073/pasta/6bc9e0aa78389d64c134aba5c156793c
PL_ROG	Temperature and Secchi depth	in situ	PL_ROG_Temperature and Secchi depth	EMLSdata_14Jun_dateformated.csv	Environmental Data Initiative	doi:10.6073/pasta/6bc9e0aa78389d64c134aba5c156793c	https://doi.org/10.6073/pasta/6bc9e0aa78389d64c134aba5c156793c
PL_ROS	Temperature and Secchi depth	in situ	PL_ROS_Temperature and Secchi depth	EMLSdata_14Jun_dateformated.csv	Environmental Data Initiative	doi:10.6073/pasta/6bc9e0aa78389d64c134aba5c156793c	https://doi.org/10.6073/pasta/6bc9e0aa78389d64c134aba5c156793c
PL_RUS	Temperature and Secchi depth	in situ	PL_RUS_Temperature and Secchi depth	EMLSdata_14Jun_dateformated.csv	Environmental Data Initiative	doi:10.6073/pasta/6bc9e0aa78389d64c134aba5c156793c	https://doi.org/10.6073/pasta/6bc9e0aa78389d64c134aba5c156793c
PL_RUW	Temperature and Secchi depth	in situ	PL_RUW_Temperature and Secchi depth	EMLSdata_14Jun_dateformated.csv	Environmental Data Initiative	doi:10.6073/pasta/6bc9e0aa78389d64c134aba5c156793c	https://doi.org/10.6073/pasta/6bc9e0aa78389d64c134aba5c156793c
PL_RYN	Temperature and Secchi depth	in situ	PL_RYN_Temperature and Secchi depth	EMLSdata_14Jun_dateformated.csv	Environmental Data Initiative	doi:10.6073/pasta/6bc9e0aa78389d64c134aba5c156793c	https://doi.org/10.6073/pasta/6bc9e0aa78389d64c134aba5c156793c
PL_SIE	Temperature and Secchi depth	in situ	PL_SIE_Temperature and Secchi depth	EMLSdata_14Jun_dateformated.csv	Environmental Data Initiative	doi:10.6073/pasta/6bc9e0aa78389d64c134aba5c156793c	https://doi.org/10.6073/pasta/6bc9e0aa78389d64c134aba5c156793c
PL_SKA	Temperature and Secchi depth	in situ	PL_SKA_Temperature and Secchi depth	EMLSdata_14Jun_dateformated.csv	Environmental Data Initiative	doi:10.6073/pasta/6bc9e0aa78389d64c134aba5c156793c	https://doi.org/10.6073/pasta/6bc9e0aa78389d64c134aba5c156793c
PL_STA	Temperature and Secchi depth	in situ	PL_STA_Temperature and Secchi depth	EMLSdata_14Jun_dateformated.csv	Environmental Data Initiative	doi:10.6073/pasta/6bc9e0aa78389d64c134aba5c156793c	https://doi.org/10.6073/pasta/6bc9e0aa78389d64c134aba5c156793c
PL_STR	Temperature and Secchi depth	in situ	PL_STR_Temperature and Secchi depth	EMLSdata_14Jun_dateformated.csv	Environmental Data Initiative	doi:10.6073/pasta/6bc9e0aa78389d64c134aba5c156793c	https://doi.org/10.6073/pasta/6bc9e0aa78389d64c134aba5c156793c
PL_STY	Temperature and Secchi depth	in situ	PL_STY_Temperature and Secchi depth	EMLSdata_14Jun_dateformated.csv	Environmental Data Initiative	doi:10.6073/pasta/6bc9e0aa78389d64c134aba5c156793c	https://doi.org/10.6073/pasta/6bc9e0aa78389d64c134aba5c156793c
PL_SUL	Temperature and Secchi depth	in situ	PL_SUL_Temperature and Secchi depth	EMLSdata_14Jun_dateformated.csv	Environmental Data Initiative	doi:10.6073/pasta/6bc9e0aa78389d64c134aba5c156793c	https://doi.org/10.6073/pasta/6bc9e0aa78389d64c134aba5c156793c
PL_SUM	Temperature and Secchi depth	in situ	PL_SUM_Temperature and Secchi depth	EMLSdata_14Jun_dateformated.csv	Environmental Data Initiative	doi:10.6073/pasta/6bc9e0aa78389d64c134aba5c156793c	https://doi.org/10.6073/pasta/6bc9e0aa78389d64c134aba5c156793c
PL_SWA	Temperature and Secchi depth	in situ	PL_SWA_Temperature and Secchi depth	EMLSdata_14Jun_dateformated.csv	Environmental Data Initiative	doi:10.6073/pasta/6bc9e0aa78389d64c134aba5c156793c	https://doi.org/10.6073/pasta/6bc9e0aa78389d64c134aba5c156793c
PL_SYC	Temperature and Secchi depth	in situ	PL_SYC_Temperature and Secchi depth	EMLSdata_14Jun_dateformated.csv	Environmental Data Initiative	doi:10.6073/pasta/6bc9e0aa78389d64c134aba5c156793c	https://doi.org/10.6073/pasta/6bc9e0aa78389d64c134aba5c156793c
PL_SZU	Temperature and Secchi depth	in situ	PL_SZU_Temperature and Secchi depth	EMLSdata_14Jun_dateformated.csv	Environmental Data Initiative	doi:10.6073/pasta/6bc9e0aa78389d64c134aba5c156793c	https://doi.org/10.6073/pasta/6bc9e0aa78389d64c134aba5c156793c
PL_TOM	Temperature and Secchi depth	in situ	PL_TOM_Temperature and Secchi depth	EMLSdata_14Jun_dateformated.csv	Environmental Data Initiative	doi:10.6073/pasta/6bc9e0aa78389d64c134aba5c156793c	https://doi.org/10.6073/pasta/6bc9e0aa78389d64c134aba5c156793c
PL_TRA	Temperature and Secchi depth	in situ	PL_TRA_Temperature and Secchi depth	EMLSdata_14Jun_dateformated.csv	Environmental Data Initiative	doi:10.6073/pasta/6bc9e0aa78389d64c134aba5c156793c	https://doi.org/10.6073/pasta/6bc9e0aa78389d64c134aba5c156793c
PL_TYN_I	Temperature and Secchi depth	in situ	PL_TYN_I_Temperature and Secchi depth	EMLSdata_14Jun_dateformated.csv	Environmental Data Initiative	doi:10.6073/pasta/6bc9e0aa78389d64c134aba5c156793c	https://doi.org/10.6073/pasta/6bc9e0aa78389d64c134aba5c156793c
PL_TYN_II	Temperature and Secchi depth	in situ	PL_TYN_II_Temperature and Secchi depth	EMLSdata_14Jun_dateformated.csv	Environmental Data Initiative	doi:10.6073/pasta/6bc9e0aa78389d64c134aba5c156793c	https://doi.org/10.6073/pasta/6bc9e0aa78389d64c134aba5c156793c
PL_TYR	Temperature and Secchi depth	in situ	PL_TYR_Temperature and Secchi depth	EMLSdata_14Jun_dateformated.csv	Environmental Data Initiative	doi:10.6073/pasta/6bc9e0aa78389d64c134aba5c156793c	https://doi.org/10.6073/pasta/6bc9e0aa78389d64c134aba5c156793c
PL_UKI_I	Temperature and Secchi depth	in situ	PL_UKI_I_Temperature and Secchi depth	EMLSdata_14Jun_dateformated.csv	Environmental Data Initiative	doi:10.6073/pasta/6bc9e0aa78389d64c134aba5c156793c	https://doi.org/10.6073/pasta/6bc9e0aa78389d64c134aba5c156793c
PL_UKI_II	Temperature and Secchi depth	in situ	PL_UKI_II_Temperature and Secchi depth	EMLSdata_14Jun_dateformated.csv	Environmental Data Initiative	doi:10.6073/pasta/6bc9e0aa78389d64c134aba5c156793c	https://doi.org/10.6073/pasta/6bc9e0aa78389d64c134aba5c156793c
PL_UKI_III	Temperature and Secchi depth	in situ	PL_UKI_III_Temperature and Secchi depth	EMLSdata_14Jun_dateformated.csv	Environmental Data Initiative	doi:10.6073/pasta/6bc9e0aa78389d64c134aba5c156793c	https://doi.org/10.6073/pasta/6bc9e0aa78389d64c134aba5c156793c
PL_UKI_IV	Temperature and Secchi depth	in situ	PL_UKI_IV_Temperature and Secchi depth	EMLSdata_14Jun_dateformated.csv	Environmental Data Initiative	doi:10.6073/pasta/6bc9e0aa78389d64c134aba5c156793c	https://doi.org/10.6073/pasta/6bc9e0aa78389d64c134aba5c156793c
PL_UZA	Temperature and Secchi depth	in situ	PL_UZA_Temperature and Secchi depth	EMLSdata_14Jun_dateformated.csv	Environmental Data Initiative	doi:10.6073/pasta/6bc9e0aa78389d64c134aba5c156793c	https://doi.org/10.6073/pasta/6bc9e0aa78389d64c134aba5c156793c
PL_WOL	Temperature and Secchi depth	in situ	PL_WOL_Temperature and Secchi depth	EMLSdata_14Jun_dateformated.csv	Environmental Data Initiative	doi:10.6073/pasta/6bc9e0aa78389d64c134aba5c156793c	https://doi.org/10.6073/pasta/6bc9e0aa78389d64c134aba5c156793c
PL_ZEM	Temperature and Secchi depth	in situ	PL_ZEM_Temperature and Secchi depth	EMLSdata_14Jun_dateformated.csv	Environmental Data Initiative	doi:10.6073/pasta/6bc9e0aa78389d64c134aba5c156793c	https://doi.org/10.6073/pasta/6bc9e0aa78389d64c134aba5c156793c
PT_AZI	Temperature and Secchi depth	in situ	PT_AZI_Temperature and Secchi depth	EMLSdata_14Jun_dateformated.csv	Environmental Data Initiative	doi:10.6073/pasta/6bc9e0aa78389d64c134aba5c156793c	https://doi.org/10.6073/pasta/6bc9e0aa78389d64c134aba5c156793c
PT_AZU	Temperature and Secchi depth	in situ	PT_AZU_Temperature and Secchi depth	EMLSdata_14Jun_dateformated.csv	Environmental Data Initiative	doi:10.6073/pasta/6bc9e0aa78389d64c134aba5c156793c	https://doi.org/10.6073/pasta/6bc9e0aa78389d64c134aba5c156793c
PT_FUR	Temperature and Secchi depth	in situ	PT_FUR_Temperature and Secchi depth	EMLSdata_14Jun_dateformated.csv	Environmental Data Initiative	doi:10.6073/pasta/6bc9e0aa78389d64c134aba5c156793c	https://doi.org/10.6073/pasta/6bc9e0aa78389d64c134aba5c156793c
PT_GOS	Temperature and Secchi depth	in situ	PT_GOS_Temperature and Secchi depth	EMLSdata_14Jun_dateformated.csv	Environmental Data Initiative	doi:10.6073/pasta/6bc9e0aa78389d64c134aba5c156793c	https://doi.org/10.6073/pasta/6bc9e0aa78389d64c134aba5c156793c
PT_MIR	Temperature and Secchi depth	in situ	PT_MIR_Temperature and Secchi depth	EMLSdata_14Jun_dateformated.csv	Environmental Data Initiative	doi:10.6073/pasta/6bc9e0aa78389d64c134aba5c156793c	https://doi.org/10.6073/pasta/6bc9e0aa78389d64c134aba5c156793c
PT_PEN	Temperature and Secchi depth	in situ	PT_PEN_Temperature and Secchi depth	EMLSdata_14Jun_dateformated.csv	Environmental Data Initiative	doi:10.6073/pasta/6bc9e0aa78389d64c134aba5c156793c	https://doi.org/10.6073/pasta/6bc9e0aa78389d64c134aba5c156793c
PT_PXO	Temperature and Secchi depth	in situ	PT_PXO_Temperature and Secchi depth	EMLSdata_14Jun_dateformated.csv	Environmental Data Initiative	doi:10.6073/pasta/6bc9e0aa78389d64c134aba5c156793c	https://doi.org/10.6073/pasta/6bc9e0aa78389d64c134aba5c156793c
PT_RDN	Temperature and Secchi depth	in situ	PT_RDN_Temperature and Secchi depth	EMLSdata_14Jun_dateformated.csv	Environmental Data Initiative	doi:10.6073/pasta/6bc9e0aa78389d64c134aba5c156793c	https://doi.org/10.6073/pasta/6bc9e0aa78389d64c134aba5c156793c
PT_SS	Temperature and Secchi depth	in situ	PT_SS_Temperature and Secchi depth	EMLSdata_14Jun_dateformated.csv	Environmental Data Initiative	doi:10.6073/pasta/6bc9e0aa78389d64c134aba5c156793c	https://doi.org/10.6073/pasta/6bc9e0aa78389d64c134aba5c156793c
PT_VER	Temperature and Secchi depth	in situ	PT_VER_Temperature and Secchi depth	EMLSdata_14Jun_dateformated.csv	Environmental Data Initiative	doi:10.6073/pasta/6bc9e0aa78389d64c134aba5c156793c	https://doi.org/10.6073/pasta/6bc9e0aa78389d64c134aba5c156793c
RU_LAD	Temperature and Secchi depth	in situ	RU_LAD_Temperature and Secchi depth	EMLSdata_14Jun_dateformated.csv	Environmental Data Initiative	doi:10.6073/pasta/6bc9e0aa78389d64c134aba5c156793c	https://doi.org/10.6073/pasta/6bc9e0aa78389d64c134aba5c156793c
RU_SESRZ	Temperature and Secchi depth	in situ	RU_SESRZ_Temperature and Secchi depth	EMLSdata_14Jun_dateformated.csv	Environmental Data Initiative	doi:10.6073/pasta/6bc9e0aa78389d64c134aba5c156793c	https://doi.org/10.6073/pasta/6bc9e0aa78389d64c134aba5c156793c
RU_SU	Temperature and Secchi depth	in situ	RU_SU_Temperature and Secchi depth	EMLSdata_14Jun_dateformated.csv	Environmental Data Initiative	doi:10.6073/pasta/6bc9e0aa78389d64c134aba5c156793c	https://doi.org/10.6073/pasta/6bc9e0aa78389d64c134aba5c156793c
SE_EKO	Temperature and Secchi depth	in situ	SE_EKO_Temperature and Secchi depth	EMLSdata_14Jun_dateformated.csv	Environmental Data Initiative	doi:10.6073/pasta/6bc9e0aa78389d64c134aba5c156793c	https://doi.org/10.6073/pasta/6bc9e0aa78389d64c134aba5c156793c
SE_ERK	Temperature and Secchi depth	in situ	SE_ERK_Temperature and Secchi depth	EMLSdata_14Jun_dateformated.csv	Environmental Data Initiative	doi:10.6073/pasta/6bc9e0aa78389d64c134aba5c156793c	https://doi.org/10.6073/pasta/6bc9e0aa78389d64c134aba5c156793c
SE_KRANKES	Temperature and Secchi depth	in situ	SE_KRANKES_Temperature and Secchi depth	EMLSdata_14Jun_dateformated.csv	Environmental Data Initiative	doi:10.6073/pasta/6bc9e0aa78389d64c134aba5c156793c	https://doi.org/10.6073/pasta/6bc9e0aa78389d64c134aba5c156793c
SE_LIM	Temperature and Secchi depth	in situ	SE_LIM_Temperature and Secchi depth	EMLSdata_14Jun_dateformated.csv	Environmental Data Initiative	doi:10.6073/pasta/6bc9e0aa78389d64c134aba5c156793c	https://doi.org/10.6073/pasta/6bc9e0aa78389d64c134aba5c156793c
SE_LOT	Temperature and Secchi depth	in situ	SE_LOT_Temperature and Secchi depth	EMLSdata_14Jun_dateformated.csv	Environmental Data Initiative	doi:10.6073/pasta/6bc9e0aa78389d64c134aba5c156793c	https://doi.org/10.6073/pasta/6bc9e0aa78389d64c134aba5c156793c
SE_RINGSJON	Temperature and Secchi depth	in situ	SE_RINGSJON_Temperature and Secchi depth	EMLSdata_14Jun_dateformated.csv	Environmental Data Initiative	doi:10.6073/pasta/6bc9e0aa78389d64c134aba5c156793c	https://doi.org/10.6073/pasta/6bc9e0aa78389d64c134aba5c156793c
SE_SEPOND_I	Temperature and Secchi depth	in situ	SE_SEPOND_I_Temperature and Secchi depth	EMLSdata_14Jun_dateformated.csv	Environmental Data Initiative	doi:10.6073/pasta/6bc9e0aa78389d64c134aba5c156793c	https://doi.org/10.6073/pasta/6bc9e0aa78389d64c134aba5c156793c
SE_SEPOND_II	Temperature and Secchi depth	in situ	SE_SEPOND_II_Temperature and Secchi depth	EMLSdata_14Jun_dateformated.csv	Environmental Data Initiative	doi:10.6073/pasta/6bc9e0aa78389d64c134aba5c156793c	https://doi.org/10.6073/pasta/6bc9e0aa78389d64c134aba5c156793c
SE_STR	Temperature and Secchi depth	in situ	SE_STR_Temperature and Secchi depth	EMLSdata_14Jun_dateformated.csv	Environmental Data Initiative	doi:10.6073/pasta/6bc9e0aa78389d64c134aba5c156793c	https://doi.org/10.6073/pasta/6bc9e0aa78389d64c134aba5c156793c
SE_VAL	Temperature and Secchi depth	in situ	SE_VAL_Temperature and Secchi depth	EMLSdata_14Jun_dateformated.csv	Environmental Data Initiative	doi:10.6073/pasta/6bc9e0aa78389d64c134aba5c156793c	https://doi.org/10.6073/pasta/6bc9e0aa78389d64c134aba5c156793c
SE_VLX	Temperature and Secchi depth	in situ	SE_VLX_Temperature and Secchi depth	EMLSdata_14Jun_dateformated.csv	Environmental Data Initiative	doi:10.6073/pasta/6bc9e0aa78389d64c134aba5c156793c	https://doi.org/10.6073/pasta/6bc9e0aa78389d64c134aba5c156793c
SE_VOMBSJON	Temperature and Secchi depth	in situ	SE_VOMBSJON_Temperature and Secchi depth	EMLSdata_14Jun_dateformated.csv	Environmental Data Initiative	doi:10.6073/pasta/6bc9e0aa78389d64c134aba5c156793c	https://doi.org/10.6073/pasta/6bc9e0aa78389d64c134aba5c156793c
SI_BLE	Temperature and Secchi depth	in situ	SI_BLE_Temperature and Secchi depth	EMLSdata_14Jun_dateformated.csv	Environmental Data Initiative	doi:10.6073/pasta/6bc9e0aa78389d64c134aba5c156793c	https://doi.org/10.6073/pasta/6bc9e0aa78389d64c134aba5c156793c
SI_GAJ	Temperature and Secchi depth	in situ	SI_GAJ_Temperature and Secchi depth	EMLSdata_14Jun_dateformated.csv	Environmental Data Initiative	doi:10.6073/pasta/6bc9e0aa78389d64c134aba5c156793c	https://doi.org/10.6073/pasta/6bc9e0aa78389d64c134aba5c156793c
SI_LED	Temperature and Secchi depth	in situ	SI_LED_Temperature and Secchi depth	EMLSdata_14Jun_dateformated.csv	Environmental Data Initiative	doi:10.6073/pasta/6bc9e0aa78389d64c134aba5c156793c	https://doi.org/10.6073/pasta/6bc9e0aa78389d64c134aba5c156793c
SI_PER	Temperature and Secchi depth	in situ	SI_PER_Temperature and Secchi depth	EMLSdata_14Jun_dateformated.csv	Environmental Data Initiative	doi:10.6073/pasta/6bc9e0aa78389d64c134aba5c156793c	https://doi.org/10.6073/pasta/6bc9e0aa78389d64c134aba5c156793c
SK_KUC	Temperature and Secchi depth	in situ	SK_KUC_Temperature and Secchi depth	EMLSdata_14Jun_dateformated.csv	Environmental Data Initiative	doi:10.6073/pasta/6bc9e0aa78389d64c134aba5c156793c	https://doi.org/10.6073/pasta/6bc9e0aa78389d64c134aba5c156793c
SK_MAL	Temperature and Secchi depth	in situ	SK_MAL_Temperature and Secchi depth	EMLSdata_14Jun_dateformated.csv	Environmental Data Initiative	doi:10.6073/pasta/6bc9e0aa78389d64c134aba5c156793c	https://doi.org/10.6073/pasta/6bc9e0aa78389d64c134aba5c156793c
SK_VIN	Temperature and Secchi depth	in situ	SK_VIN_Temperature and Secchi depth	EMLSdata_14Jun_dateformated.csv	Environmental Data Initiative	doi:10.6073/pasta/6bc9e0aa78389d64c134aba5c156793c	https://doi.org/10.6073/pasta/6bc9e0aa78389d64c134aba5c156793c
SK_ZEM	Temperature and Secchi depth	in situ	SK_ZEM_Temperature and Secchi depth	EMLSdata_14Jun_dateformated.csv	Environmental Data Initiative	doi:10.6073/pasta/6bc9e0aa78389d64c134aba5c156793c	https://doi.org/10.6073/pasta/6bc9e0aa78389d64c134aba5c156793c
TR_ABA	Temperature and Secchi depth	in situ	TR_ABA_Temperature and Secchi depth	EMLSdata_14Jun_dateformated.csv	Environmental Data Initiative	doi:10.6073/pasta/6bc9e0aa78389d64c134aba5c156793c	https://doi.org/10.6073/pasta/6bc9e0aa78389d64c134aba5c156793c
TR_ACR	Temperature and Secchi depth	in situ	TR_ACR_Temperature and Secchi depth	EMLSdata_14Jun_dateformated.csv	Environmental Data Initiative	doi:10.6073/pasta/6bc9e0aa78389d64c134aba5c156793c	https://doi.org/10.6073/pasta/6bc9e0aa78389d64c134aba5c156793c
TR_AKG	Temperature and Secchi depth	in situ	TR_AKG_Temperature and Secchi depth	EMLSdata_14Jun_dateformated.csv	Environmental Data Initiative	doi:10.6073/pasta/6bc9e0aa78389d64c134aba5c156793c	https://doi.org/10.6073/pasta/6bc9e0aa78389d64c134aba5c156793c
TR_AKG2	Temperature and Secchi depth	in situ	TR_AKG2_Temperature and Secchi depth	EMLSdata_14Jun_dateformated.csv	Environmental Data Initiative	doi:10.6073/pasta/6bc9e0aa78389d64c134aba5c156793c	https://doi.org/10.6073/pasta/6bc9e0aa78389d64c134aba5c156793c
TR_AKY	Temperature and Secchi depth	in situ	TR_AKY_Temperature and Secchi depth	EMLSdata_14Jun_dateformated.csv	Environmental Data Initiative	doi:10.6073/pasta/6bc9e0aa78389d64c134aba5c156793c	https://doi.org/10.6073/pasta/6bc9e0aa78389d64c134aba5c156793c
TR_ALA	Temperature and Secchi depth	in situ	TR_ALA_Temperature and Secchi depth	EMLSdata_14Jun_dateformated.csv	Environmental Data Initiative	doi:10.6073/pasta/6bc9e0aa78389d64c134aba5c156793c	https://doi.org/10.6073/pasta/6bc9e0aa78389d64c134aba5c156793c
TR_BAK	Temperature and Secchi depth	in situ	TR_BAK_Temperature and Secchi depth	EMLSdata_14Jun_dateformated.csv	Environmental Data Initiative	doi:10.6073/pasta/6bc9e0aa78389d64c134aba5c156793c	https://doi.org/10.6073/pasta/6bc9e0aa78389d64c134aba5c156793c
TR_BAL	Temperature and Secchi depth	in situ	TR_BAL_Temperature and Secchi depth	EMLSdata_14Jun_dateformated.csv	Environmental Data Initiative	doi:10.6073/pasta/6bc9e0aa78389d64c134aba5c156793c	https://doi.org/10.6073/pasta/6bc9e0aa78389d64c134aba5c156793c
TR_BER	Temperature and Secchi depth	in situ	TR_BER_Temperature and Secchi depth	EMLSdata_14Jun_dateformated.csv	Environmental Data Initiative	doi:10.6073/pasta/6bc9e0aa78389d64c134aba5c156793c	https://doi.org/10.6073/pasta/6bc9e0aa78389d64c134aba5c156793c
TR_BEY_I	Temperature and Secchi depth	in situ	TR_BEY_I_Temperature and Secchi depth	EMLSdata_14Jun_dateformated.csv	Environmental Data Initiative	doi:10.6073/pasta/6bc9e0aa78389d64c134aba5c156793c	https://doi.org/10.6073/pasta/6bc9e0aa78389d64c134aba5c156793c
TR_BEY_II	Temperature and Secchi depth	in situ	TR_BEY_II_Temperature and Secchi depth	EMLSdata_14Jun_dateformated.csv	Environmental Data Initiative	doi:10.6073/pasta/6bc9e0aa78389d64c134aba5c156793c	https://doi.org/10.6073/pasta/6bc9e0aa78389d64c134aba5c156793c
TR_BOR	Temperature and Secchi depth	in situ	TR_BOR_Temperature and Secchi depth	EMLSdata_14Jun_dateformated.csv	Environmental Data Initiative	doi:10.6073/pasta/6bc9e0aa78389d64c134aba5c156793c	https://doi.org/10.6073/pasta/6bc9e0aa78389d64c134aba5c156793c
TR_CAT	Temperature and Secchi depth	in situ	TR_CAT_Temperature and Secchi depth	EMLSdata_14Jun_dateformated.csv	Environmental Data Initiative	doi:10.6073/pasta/6bc9e0aa78389d64c134aba5c156793c	https://doi.org/10.6073/pasta/6bc9e0aa78389d64c134aba5c156793c
TR_CER	Temperature and Secchi depth	in situ	TR_CER_Temperature and Secchi depth	EMLSdata_14Jun_dateformated.csv	Environmental Data Initiative	doi:10.6073/pasta/6bc9e0aa78389d64c134aba5c156793c	https://doi.org/10.6073/pasta/6bc9e0aa78389d64c134aba5c156793c
TR_CUB	Temperature and Secchi depth	in situ	TR_CUB_Temperature and Secchi depth	EMLSdata_14Jun_dateformated.csv	Environmental Data Initiative	doi:10.6073/pasta/6bc9e0aa78389d64c134aba5c156793c	https://doi.org/10.6073/pasta/6bc9e0aa78389d64c134aba5c156793c
TR_CYG	Temperature and Secchi depth	in situ	TR_CYG_Temperature and Secchi depth	EMLSdata_14Jun_dateformated.csv	Environmental Data Initiative	doi:10.6073/pasta/6bc9e0aa78389d64c134aba5c156793c	https://doi.org/10.6073/pasta/6bc9e0aa78389d64c134aba5c156793c
TR_EBER	Temperature and Secchi depth	in situ	TR_EBER_Temperature and Secchi depth	EMLSdata_14Jun_dateformated.csv	Environmental Data Initiative	doi:10.6073/pasta/6bc9e0aa78389d64c134aba5c156793c	https://doi.org/10.6073/pasta/6bc9e0aa78389d64c134aba5c156793c
TR_EGR_I	Temperature and Secchi depth	in situ	TR_EGR_I_Temperature and Secchi depth	EMLSdata_14Jun_dateformated.csv	Environmental Data Initiative	doi:10.6073/pasta/6bc9e0aa78389d64c134aba5c156793c	https://doi.org/10.6073/pasta/6bc9e0aa78389d64c134aba5c156793c
TR_EGR_II	Temperature and Secchi depth	in situ	TR_EGR_II_Temperature and Secchi depth	EMLSdata_14Jun_dateformated.csv	Environmental Data Initiative	doi:10.6073/pasta/6bc9e0aa78389d64c134aba5c156793c	https://doi.org/10.6073/pasta/6bc9e0aa78389d64c134aba5c156793c
TR_EYM	Temperature and Secchi depth	in situ	TR_EYM_Temperature and Secchi depth	EMLSdata_14Jun_dateformated.csv	Environmental Data Initiative	doi:10.6073/pasta/6bc9e0aa78389d64c134aba5c156793c	https://doi.org/10.6073/pasta/6bc9e0aa78389d64c134aba5c156793c
TR_GIC	Temperature and Secchi depth	in situ	TR_GIC_Temperature and Secchi depth	EMLSdata_14Jun_dateformated.csv	Environmental Data Initiative	doi:10.6073/pasta/6bc9e0aa78389d64c134aba5c156793c	https://doi.org/10.6073/pasta/6bc9e0aa78389d64c134aba5c156793c
TR_GLC	Temperature and Secchi depth	in situ	TR_GLC_Temperature and Secchi depth	EMLSdata_14Jun_dateformated.csv	Environmental Data Initiative	doi:10.6073/pasta/6bc9e0aa78389d64c134aba5c156793c	https://doi.org/10.6073/pasta/6bc9e0aa78389d64c134aba5c156793c
TR_GLH	Temperature and Secchi depth	in situ	TR_GLH_Temperature and Secchi depth	EMLSdata_14Jun_dateformated.csv	Environmental Data Initiative	doi:10.6073/pasta/6bc9e0aa78389d64c134aba5c156793c	https://doi.org/10.6073/pasta/6bc9e0aa78389d64c134aba5c156793c
TR_GUM	Temperature and Secchi depth	in situ	TR_GUM_Temperature and Secchi depth	EMLSdata_14Jun_dateformated.csv	Environmental Data Initiative	doi:10.6073/pasta/6bc9e0aa78389d64c134aba5c156793c	https://doi.org/10.6073/pasta/6bc9e0aa78389d64c134aba5c156793c
TR_IKIZ	Temperature and Secchi depth	in situ	TR_IKIZ_Temperature and Secchi depth	EMLSdata_14Jun_dateformated.csv	Environmental Data Initiative	doi:10.6073/pasta/6bc9e0aa78389d64c134aba5c156793c	https://doi.org/10.6073/pasta/6bc9e0aa78389d64c134aba5c156793c
TR_KAK	Temperature and Secchi depth	in situ	TR_KAK_Temperature and Secchi depth	EMLSdata_14Jun_dateformated.csv	Environmental Data Initiative	doi:10.6073/pasta/6bc9e0aa78389d64c134aba5c156793c	https://doi.org/10.6073/pasta/6bc9e0aa78389d64c134aba5c156793c
TR_KOR	Temperature and Secchi depth	in situ	TR_KOR_Temperature and Secchi depth	EMLSdata_14Jun_dateformated.csv	Environmental Data Initiative	doi:10.6073/pasta/6bc9e0aa78389d64c134aba5c156793c	https://doi.org/10.6073/pasta/6bc9e0aa78389d64c134aba5c156793c
TR_KOREN_I	Temperature and Secchi depth	in situ	TR_KOREN_I_Temperature and Secchi depth	EMLSdata_14Jun_dateformated.csv	Environmental Data Initiative	doi:10.6073/pasta/6bc9e0aa78389d64c134aba5c156793c	https://doi.org/10.6073/pasta/6bc9e0aa78389d64c134aba5c156793c
TR_KOREN_II	Temperature and Secchi depth	in situ	TR_KOREN_II_Temperature and Secchi depth	EMLSdata_14Jun_dateformated.csv	Environmental Data Initiative	doi:10.6073/pasta/6bc9e0aa78389d64c134aba5c156793c	https://doi.org/10.6073/pasta/6bc9e0aa78389d64c134aba5c156793c
TR_KOV	Temperature and Secchi depth	in situ	TR_KOV_Temperature and Secchi depth	EMLSdata_14Jun_dateformated.csv	Environmental Data Initiative	doi:10.6073/pasta/6bc9e0aa78389d64c134aba5c156793c	https://doi.org/10.6073/pasta/6bc9e0aa78389d64c134aba5c156793c
TR_KRD	Temperature and Secchi depth	in situ	TR_KRD_Temperature and Secchi depth	EMLSdata_14Jun_dateformated.csv	Environmental Data Initiative	doi:10.6073/pasta/6bc9e0aa78389d64c134aba5c156793c	https://doi.org/10.6073/pasta/6bc9e0aa78389d64c134aba5c156793c
TR_KRM	Temperature and Secchi depth	in situ	TR_KRM_Temperature and Secchi depth	EMLSdata_14Jun_dateformated.csv	Environmental Data Initiative	doi:10.6073/pasta/6bc9e0aa78389d64c134aba5c156793c	https://doi.org/10.6073/pasta/6bc9e0aa78389d64c134aba5c156793c
TR_KRT	Temperature and Secchi depth	in situ	TR_KRT_Temperature and Secchi depth	EMLSdata_14Jun_dateformated.csv	Environmental Data Initiative	doi:10.6073/pasta/6bc9e0aa78389d64c134aba5c156793c	https://doi.org/10.6073/pasta/6bc9e0aa78389d64c134aba5c156793c
TR_KUZ	Temperature and Secchi depth	in situ	TR_KUZ_Temperature and Secchi depth	EMLSdata_14Jun_dateformated.csv	Environmental Data Initiative	doi:10.6073/pasta/6bc9e0aa78389d64c134aba5c156793c	https://doi.org/10.6073/pasta/6bc9e0aa78389d64c134aba5c156793c
TR_LAD	Temperature and Secchi depth	in situ	TR_LAD_Temperature and Secchi depth	EMLSdata_14Jun_dateformated.csv	Environmental Data Initiative	doi:10.6073/pasta/6bc9e0aa78389d64c134aba5c156793c	https://doi.org/10.6073/pasta/6bc9e0aa78389d64c134aba5c156793c
TR_LIM	Temperature and Secchi depth	in situ	TR_LIM_Temperature and Secchi depth	EMLSdata_14Jun_dateformated.csv	Environmental Data Initiative	doi:10.6073/pasta/6bc9e0aa78389d64c134aba5c156793c	https://doi.org/10.6073/pasta/6bc9e0aa78389d64c134aba5c156793c
TR_MOG	Temperature and Secchi depth	in situ	TR_MOG_Temperature and Secchi depth	EMLSdata_14Jun_dateformated.csv	Environmental Data Initiative	doi:10.6073/pasta/6bc9e0aa78389d64c134aba5c156793c	https://doi.org/10.6073/pasta/6bc9e0aa78389d64c134aba5c156793c
TR_MOL	Temperature and Secchi depth	in situ	TR_MOL_Temperature and Secchi depth	EMLSdata_14Jun_dateformated.csv	Environmental Data Initiative	doi:10.6073/pasta/6bc9e0aa78389d64c134aba5c156793c	https://doi.org/10.6073/pasta/6bc9e0aa78389d64c134aba5c156793c
TR_PAL	Temperature and Secchi depth	in situ	TR_PAL_Temperature and Secchi depth	EMLSdata_14Jun_dateformated.csv	Environmental Data Initiative	doi:10.6073/pasta/6bc9e0aa78389d64c134aba5c156793c	https://doi.org/10.6073/pasta/6bc9e0aa78389d64c134aba5c156793c
TR_PAR	Temperature and Secchi depth	in situ	TR_PAR_Temperature and Secchi depth	EMLSdata_14Jun_dateformated.csv	Environmental Data Initiative	doi:10.6073/pasta/6bc9e0aa78389d64c134aba5c156793c	https://doi.org/10.6073/pasta/6bc9e0aa78389d64c134aba5c156793c
TR_POY	Temperature and Secchi depth	in situ	TR_POY_Temperature and Secchi depth	EMLSdata_14Jun_dateformated.csv	Environmental Data Initiative	doi:10.6073/pasta/6bc9e0aa78389d64c134aba5c156793c	https://doi.org/10.6073/pasta/6bc9e0aa78389d64c134aba5c156793c
TR_SAR	Temperature and Secchi depth	in situ	TR_SAR_Temperature and Secchi depth	EMLSdata_14Jun_dateformated.csv	Environmental Data Initiative	doi:10.6073/pasta/6bc9e0aa78389d64c134aba5c156793c	https://doi.org/10.6073/pasta/6bc9e0aa78389d64c134aba5c156793c
TR_SBN	Temperature and Secchi depth	in situ	TR_SBN_Temperature and Secchi depth	EMLSdata_14Jun_dateformated.csv	Environmental Data Initiative	doi:10.6073/pasta/6bc9e0aa78389d64c134aba5c156793c	https://doi.org/10.6073/pasta/6bc9e0aa78389d64c134aba5c156793c
TR_SER	Temperature and Secchi depth	in situ	TR_SER_Temperature and Secchi depth	EMLSdata_14Jun_dateformated.csv	Environmental Data Initiative	doi:10.6073/pasta/6bc9e0aa78389d64c134aba5c156793c	https://doi.org/10.6073/pasta/6bc9e0aa78389d64c134aba5c156793c
TR_SEY	Temperature and Secchi depth	in situ	TR_SEY_Temperature and Secchi depth	EMLSdata_14Jun_dateformated.csv	Environmental Data Initiative	doi:10.6073/pasta/6bc9e0aa78389d64c134aba5c156793c	https://doi.org/10.6073/pasta/6bc9e0aa78389d64c134aba5c156793c
TR_SEYD	Temperature and Secchi depth	in situ	TR_SEYD_Temperature and Secchi depth	EMLSdata_14Jun_dateformated.csv	Environmental Data Initiative	doi:10.6073/pasta/6bc9e0aa78389d64c134aba5c156793c	https://doi.org/10.6073/pasta/6bc9e0aa78389d64c134aba5c156793c
TR_SIM	Temperature and Secchi depth	in situ	TR_SIM_Temperature and Secchi depth	EMLSdata_14Jun_dateformated.csv	Environmental Data Initiative	doi:10.6073/pasta/6bc9e0aa78389d64c134aba5c156793c	https://doi.org/10.6073/pasta/6bc9e0aa78389d64c134aba5c156793c
TR_SUG	Temperature and Secchi depth	in situ	TR_SUG_Temperature and Secchi depth	EMLSdata_14Jun_dateformated.csv	Environmental Data Initiative	doi:10.6073/pasta/6bc9e0aa78389d64c134aba5c156793c	https://doi.org/10.6073/pasta/6bc9e0aa78389d64c134aba5c156793c
TR_TAS	Temperature and Secchi depth	in situ	TR_TAS_Temperature and Secchi depth	EMLSdata_14Jun_dateformated.csv	Environmental Data Initiative	doi:10.6073/pasta/6bc9e0aa78389d64c134aba5c156793c	https://doi.org/10.6073/pasta/6bc9e0aa78389d64c134aba5c156793c
TR_TAT	Temperature and Secchi depth	in situ	TR_TAT_Temperature and Secchi depth	EMLSdata_14Jun_dateformated.csv	Environmental Data Initiative	doi:10.6073/pasta/6bc9e0aa78389d64c134aba5c156793c	https://doi.org/10.6073/pasta/6bc9e0aa78389d64c134aba5c156793c
TR_TER	Temperature and Secchi depth	in situ	TR_TER_Temperature and Secchi depth	EMLSdata_14Jun_dateformated.csv	Environmental Data Initiative	doi:10.6073/pasta/6bc9e0aa78389d64c134aba5c156793c	https://doi.org/10.6073/pasta/6bc9e0aa78389d64c134aba5c156793c
TR_TOR	Temperature and Secchi depth	in situ	TR_TOR_Temperature and Secchi depth	EMLSdata_14Jun_dateformated.csv	Environmental Data Initiative	doi:10.6073/pasta/6bc9e0aa78389d64c134aba5c156793c	https://doi.org/10.6073/pasta/6bc9e0aa78389d64c134aba5c156793c
TR_UABT	Temperature and Secchi depth	in situ	TR_UABT_Temperature and Secchi depth	EMLSdata_14Jun_dateformated.csv	Environmental Data Initiative	doi:10.6073/pasta/6bc9e0aa78389d64c134aba5c156793c	https://doi.org/10.6073/pasta/6bc9e0aa78389d64c134aba5c156793c
TR_ULU	Temperature and Secchi depth	in situ	TR_ULU_Temperature and Secchi depth	EMLSdata_14Jun_dateformated.csv	Environmental Data Initiative	doi:10.6073/pasta/6bc9e0aa78389d64c134aba5c156793c	https://doi.org/10.6073/pasta/6bc9e0aa78389d64c134aba5c156793c
TR_UZU	Temperature and Secchi depth	in situ	TR_UZU_Temperature and Secchi depth	EMLSdata_14Jun_dateformated.csv	Environmental Data Initiative	doi:10.6073/pasta/6bc9e0aa78389d64c134aba5c156793c	https://doi.org/10.6073/pasta/6bc9e0aa78389d64c134aba5c156793c
TR_YNC	Temperature and Secchi depth	in situ	TR_YNC_Temperature and Secchi depth	EMLSdata_14Jun_dateformated.csv	Environmental Data Initiative	doi:10.6073/pasta/6bc9e0aa78389d64c134aba5c156793c	https://doi.org/10.6073/pasta/6bc9e0aa78389d64c134aba5c156793c
UK_BASS	Temperature and Secchi depth	in situ	UK_BASS_Temperature and Secchi depth	EMLSdata_14Jun_dateformated.csv	Environmental Data Initiative	doi:10.6073/pasta/6bc9e0aa78389d64c134aba5c156793c	https://doi.org/10.6073/pasta/6bc9e0aa78389d64c134aba5c156793c
UK_BLE	Temperature and Secchi depth	in situ	UK_BLE_Temperature and Secchi depth	EMLSdata_14Jun_dateformated.csv	Environmental Data Initiative	doi:10.6073/pasta/6bc9e0aa78389d64c134aba5c156793c	https://doi.org/10.6073/pasta/6bc9e0aa78389d64c134aba5c156793c
UK_DER	Temperature and Secchi depth	in situ	UK_DER_Temperature and Secchi depth	EMLSdata_14Jun_dateformated.csv	Environmental Data Initiative	doi:10.6073/pasta/6bc9e0aa78389d64c134aba5c156793c	https://doi.org/10.6073/pasta/6bc9e0aa78389d64c134aba5c156793c
UK_ERN	Temperature and Secchi depth	in situ	UK_ERN_Temperature and Secchi depth	EMLSdata_14Jun_dateformated.csv	Environmental Data Initiative	doi:10.6073/pasta/6bc9e0aa78389d64c134aba5c156793c	https://doi.org/10.6073/pasta/6bc9e0aa78389d64c134aba5c156793c
UK_GRAS	Temperature and Secchi depth	in situ	UK_GRAS_Temperature and Secchi depth	EMLSdata_14Jun_dateformated.csv	Environmental Data Initiative	doi:10.6073/pasta/6bc9e0aa78389d64c134aba5c156793c	https://doi.org/10.6073/pasta/6bc9e0aa78389d64c134aba5c156793c
UK_NEA	Temperature and Secchi depth	in situ	UK_NEA_Temperature and Secchi depth	EMLSdata_14Jun_dateformated.csv	Environmental Data Initiative	doi:10.6073/pasta/6bc9e0aa78389d64c134aba5c156793c	https://doi.org/10.6073/pasta/6bc9e0aa78389d64c134aba5c156793c
UK_WN	Temperature and Secchi depth	in situ	UK_WN_Temperature and Secchi depth	EMLSdata_14Jun_dateformated.csv	Environmental Data Initiative	doi:10.6073/pasta/6bc9e0aa78389d64c134aba5c156793c	https://doi.org/10.6073/pasta/6bc9e0aa78389d64c134aba5c156793c
UK_WS	Temperature and Secchi depth	in situ	UK_WS_Temperature and Secchi depth	EMLSdata_14Jun_dateformated.csv	Environmental Data Initiative	doi:10.6073/pasta/6bc9e0aa78389d64c134aba5c156793c	https://doi.org/10.6073/pasta/6bc9e0aa78389d64c134aba5c156793c
